# Supplementary material for: The accuracy of protein structures in solution determined by AlphaFold and NMR
Source: Structure. 2022 Jul 7;30(7):925–933.e2. doi: 10.1016/j.str.2022.04.005 (PMC9592556; doi:10.1016/j.str.2022.04.005)
Supplement: Data S1. CASP14_ansurr_scores_NMR lists ANSURR scores for the CASP14 NMR targets, related to Figure 1 [file mmc2.xlsx]

## Sheet: CASP14_ansurr_scores_NMR
PDB:	7d2oA_1	SHIFTS:	36288	SHIFT%:	98	Corr:	0.705	CorrScore:	75.4	RMSD:	0.322	RMSDScore:	62.4	Corr-WD:	0.315	CorrScore-WD:	30.8	RMSD-WD:	0.335	RMSDScore-WD:	47.2
PDB:	7d2oA_2	SHIFTS:	36288	SHIFT%:	98	Corr:	0.813	CorrScore:	93.5	RMSD:	0.366	RMSDScore:	51.4	Corr-WD:	0.506	CorrScore-WD:	65.2	RMSD-WD:	0.329	RMSDScore-WD:	48.4
PDB:	7d2oA_3	SHIFTS:	36288	SHIFT%:	98	Corr:	0.769	CorrScore:	87.5	RMSD:	0.395	RMSDScore:	44.1	Corr-WD:	0.55	CorrScore-WD:	73.5	RMSD-WD:	0.393	RMSDScore-WD:	36.4
PDB:	7d2oA_4	SHIFTS:	36288	SHIFT%:	98	Corr:	0.758	CorrScore:	85.7	RMSD:	0.417	RMSDScore:	39.2	Corr-WD:	0.508	CorrScore-WD:	65.6	RMSD-WD:	0.427	RMSDScore-WD:	30.8
PDB:	7d2oA_5	SHIFTS:	36288	SHIFT%:	98	Corr:	0.769	CorrScore:	87.3	RMSD:	0.397	RMSDScore:	43.7	Corr-WD:	0.423	CorrScore-WD:	48.9	RMSD-WD:	0.374	RMSDScore-WD:	39.8
PDB:	7d2oA_6	SHIFTS:	36288	SHIFT%:	98	Corr:	0.774	CorrScore:	88.1	RMSD:	0.314	RMSDScore:	64.7	Corr-WD:	0.398	CorrScore-WD:	44.4	RMSD-WD:	0.299	RMSDScore-WD:	54.3
PDB:	7d2oA_7	SHIFTS:	36288	SHIFT%:	98	Corr:	0.652	CorrScore:	64.1	RMSD:	0.378	RMSDScore:	48.5	Corr-WD:	0.219	CorrScore-WD:	19	RMSD-WD:	0.372	RMSDScore-WD:	40.2
PDB:	7d2oA_8	SHIFTS:	36288	SHIFT%:	98	Corr:	0.738	CorrScore:	82.1	RMSD:	0.329	RMSDScore:	60.9	Corr-WD:	0.41	CorrScore-WD:	46.5	RMSD-WD:	0.315	RMSDScore-WD:	51.1
PDB:	7d2oA_9	SHIFTS:	36288	SHIFT%:	98	Corr:	0.735	CorrScore:	81.3	RMSD:	0.376	RMSDScore:	48.8	Corr-WD:	0.424	CorrScore-WD:	49.1	RMSD-WD:	0.358	RMSDScore-WD:	43
PDB:	7d2oA_10	SHIFTS:	36288	SHIFT%:	98	Corr:	0.74	CorrScore:	82.3	RMSD:	0.337	RMSDScore:	58.9	Corr-WD:	0.367	CorrScore-WD:	39	RMSD-WD:	0.332	RMSDScore-WD:	47.8
PDB:	7d2oA_11	SHIFTS:	36288	SHIFT%:	98	Corr:	0.742	CorrScore:	82.6	RMSD:	0.267	RMSDScore:	76.3	Corr-WD:	0.373	CorrScore-WD:	39.8	RMSD-WD:	0.238	RMSDScore-WD:	67
PDB:	7d2oA_12	SHIFTS:	36288	SHIFT%:	98	Corr:	0.763	CorrScore:	86.3	RMSD:	0.359	RMSDScore:	53.2	Corr-WD:	0.501	CorrScore-WD:	64.2	RMSD-WD:	0.333	RMSDScore-WD:	47.8
PDB:	7d2oA_13	SHIFTS:	36288	SHIFT%:	98	Corr:	0.747	CorrScore:	83.5	RMSD:	0.294	RMSDScore:	69.8	Corr-WD:	0.335	CorrScore-WD:	33.7	RMSD-WD:	0.27	RMSDScore-WD:	60.4
PDB:	7d2oA_14	SHIFTS:	36288	SHIFT%:	98	Corr:	0.754	CorrScore:	84.8	RMSD:	0.378	RMSDScore:	48.3	Corr-WD:	0.475	CorrScore-WD:	59.2	RMSD-WD:	0.395	RMSDScore-WD:	36.3
PDB:	7d2oA_15	SHIFTS:	36288	SHIFT%:	98	Corr:	0.749	CorrScore:	84.1	RMSD:	0.358	RMSDScore:	53.2	Corr-WD:	0.334	CorrScore-WD:	33.4	RMSD-WD:	0.32	RMSDScore-WD:	50.3
PDB:	7d2oA_16	SHIFTS:	36288	SHIFT%:	98	Corr:	0.765	CorrScore:	86.8	RMSD:	0.372	RMSDScore:	49.7	Corr-WD:	0.448	CorrScore-WD:	53.7	RMSD-WD:	0.334	RMSDScore-WD:	47.6
PDB:	7d2oA_17	SHIFTS:	36288	SHIFT%:	98	Corr:	0.722	CorrScore:	78.8	RMSD:	0.355	RMSDScore:	54.2	Corr-WD:	0.342	CorrScore-WD:	34.7	RMSD-WD:	0.335	RMSDScore-WD:	47.4
PDB:	7d2oA_18	SHIFTS:	36288	SHIFT%:	98	Corr:	0.771	CorrScore:	87.8	RMSD:	0.326	RMSDScore:	61.4	Corr-WD:	0.46	CorrScore-WD:	56.2	RMSD-WD:	0.325	RMSDScore-WD:	49.1
PDB:	7d2oA_19	SHIFTS:	36288	SHIFT%:	98	Corr:	0.732	CorrScore:	81	RMSD:	0.4	RMSDScore:	43	Corr-WD:	0.413	CorrScore-WD:	47.1	RMSD-WD:	0.389	RMSDScore-WD:	37.2
PDB:	6uf2A_1	SHIFTS:	30925	SHIFT%:	94	Corr:	0.341	CorrScore:	13.8	RMSD:	0.425	RMSDScore:	37.2	Corr-WD:	0.242	CorrScore-WD:	21.2	RMSD-WD:	0.372	RMSDScore-WD:	40.4
PDB:	6uf2A_2	SHIFTS:	30925	SHIFT%:	94	Corr:	0.446	CorrScore:	25.2	RMSD:	0.38	RMSDScore:	47.8	Corr-WD:	0.388	CorrScore-WD:	42.5	RMSD-WD:	0.347	RMSDScore-WD:	45.1
PDB:	6uf2A_3	SHIFTS:	30925	SHIFT%:	94	Corr:	0.344	CorrScore:	14	RMSD:	0.43	RMSDScore:	36	Corr-WD:	0.305	CorrScore-WD:	29.1	RMSD-WD:	0.399	RMSDScore-WD:	35.6
PDB:	6uf2A_4	SHIFTS:	30925	SHIFT%:	94	Corr:	0.401	CorrScore:	19.6	RMSD:	0.362	RMSDScore:	52.1	Corr-WD:	0.307	CorrScore-WD:	29.6	RMSD-WD:	0.342	RMSDScore-WD:	45.9
PDB:	6uf2A_5	SHIFTS:	30925	SHIFT%:	94	Corr:	0.422	CorrScore:	22.1	RMSD:	0.399	RMSDScore:	43.3	Corr-WD:	0.341	CorrScore-WD:	34.5	RMSD-WD:	0.328	RMSDScore-WD:	48.7
PDB:	6uf2A_6	SHIFTS:	30925	SHIFT%:	94	Corr:	0.452	CorrScore:	26.1	RMSD:	0.422	RMSDScore:	37.9	Corr-WD:	0.383	CorrScore-WD:	41.4	RMSD-WD:	0.364	RMSDScore-WD:	41.7
PDB:	6uf2A_7	SHIFTS:	30925	SHIFT%:	94	Corr:	0.405	CorrScore:	20	RMSD:	0.353	RMSDScore:	54.5	Corr-WD:	0.305	CorrScore-WD:	29.3	RMSD-WD:	0.337	RMSDScore-WD:	47
PDB:	6uf2A_8	SHIFTS:	30925	SHIFT%:	94	Corr:	0.342	CorrScore:	13.9	RMSD:	0.409	RMSDScore:	40.9	Corr-WD:	0.323	CorrScore-WD:	31.8	RMSD-WD:	0.377	RMSDScore-WD:	39.3
PDB:	6uf2A_9	SHIFTS:	30925	SHIFT%:	94	Corr:	0.47	CorrScore:	28.5	RMSD:	0.405	RMSDScore:	42	Corr-WD:	0.396	CorrScore-WD:	43.8	RMSD-WD:	0.338	RMSDScore-WD:	46.8
PDB:	6uf2A_10	SHIFTS:	30925	SHIFT%:	94	Corr:	0.539	CorrScore:	40.2	RMSD:	0.34	RMSDScore:	58.1	Corr-WD:	0.482	CorrScore-WD:	60.6	RMSD-WD:	0.327	RMSDScore-WD:	48.7
PDB:	7n82A_1	SHIFTS:	30925	SHIFT%:	94	Corr:	0.531	CorrScore:	38.7	RMSD:	0.322	RMSDScore:	62.4	Corr-WD:	0.457	CorrScore-WD:	55.4	RMSD-WD:	0.296	RMSDScore-WD:	55
PDB:	7n82A_2	SHIFTS:	30925	SHIFT%:	94	Corr:	0.56	CorrScore:	44.4	RMSD:	0.32	RMSDScore:	62.9	Corr-WD:	0.481	CorrScore-WD:	60.4	RMSD-WD:	0.287	RMSDScore-WD:	56.9
PDB:	7n82A_3	SHIFTS:	30925	SHIFT%:	94	Corr:	0.556	CorrScore:	43.4	RMSD:	0.345	RMSDScore:	56.6	Corr-WD:	0.491	CorrScore-WD:	62.4	RMSD-WD:	0.328	RMSDScore-WD:	48.7
PDB:	7n82A_4	SHIFTS:	30925	SHIFT%:	94	Corr:	0.6	CorrScore:	52.7	RMSD:	0.346	RMSDScore:	56.3	Corr-WD:	0.547	CorrScore-WD:	73	RMSD-WD:	0.322	RMSDScore-WD:	49.9
PDB:	7n82A_5	SHIFTS:	30925	SHIFT%:	94	Corr:	0.608	CorrScore:	54.3	RMSD:	0.329	RMSDScore:	60.7	Corr-WD:	0.552	CorrScore-WD:	74.1	RMSD-WD:	0.321	RMSDScore-WD:	50.1
PDB:	7n82A_6	SHIFTS:	30925	SHIFT%:	94	Corr:	0.547	CorrScore:	41.9	RMSD:	0.305	RMSDScore:	66.8	Corr-WD:	0.47	CorrScore-WD:	58.2	RMSD-WD:	0.278	RMSDScore-WD:	59
PDB:	7n82A_7	SHIFTS:	30925	SHIFT%:	94	Corr:	0.53	CorrScore:	38.7	RMSD:	0.288	RMSDScore:	71.3	Corr-WD:	0.47	CorrScore-WD:	58	RMSD-WD:	0.288	RMSDScore-WD:	56.9
PDB:	7n82A_8	SHIFTS:	30925	SHIFT%:	94	Corr:	0.518	CorrScore:	36.5	RMSD:	0.309	RMSDScore:	65.8	Corr-WD:	0.442	CorrScore-WD:	52.4	RMSD-WD:	0.29	RMSDScore-WD:	56.3
PDB:	7n82A_9	SHIFTS:	30925	SHIFT%:	94	Corr:	0.676	CorrScore:	69.1	RMSD:	0.278	RMSDScore:	73.6	Corr-WD:	0.613	CorrScore-WD:	83.9	RMSD-WD:	0.241	RMSDScore-WD:	66.4
PDB:	7n82A_10	SHIFTS:	30925	SHIFT%:	94	Corr:	0.554	CorrScore:	43.2	RMSD:	0.297	RMSDScore:	68.8	Corr-WD:	0.481	CorrScore-WD:	60.2	RMSD-WD:	0.281	RMSDScore-WD:	58.2
PDB:	7n82A_11	SHIFTS:	30925	SHIFT%:	94	Corr:	0.567	CorrScore:	45.5	RMSD:	0.358	RMSDScore:	53.5	Corr-WD:	0.496	CorrScore-WD:	63.2	RMSD-WD:	0.334	RMSDScore-WD:	47.6
PDB:	7n82A_12	SHIFTS:	30925	SHIFT%:	94	Corr:	0.566	CorrScore:	45.3	RMSD:	0.334	RMSDScore:	59.4	Corr-WD:	0.491	CorrScore-WD:	62.2	RMSD-WD:	0.306	RMSDScore-WD:	53.1
PDB:	7n82A_13	SHIFTS:	30925	SHIFT%:	94	Corr:	0.544	CorrScore:	41.2	RMSD:	0.315	RMSDScore:	64.5	Corr-WD:	0.467	CorrScore-WD:	57.6	RMSD-WD:	0.287	RMSDScore-WD:	57.1
PDB:	7n82A_14	SHIFTS:	30925	SHIFT%:	94	Corr:	0.467	CorrScore:	28	RMSD:	0.317	RMSDScore:	63.7	Corr-WD:	0.394	CorrScore-WD:	43.4	RMSD-WD:	0.3	RMSDScore-WD:	54.3
PDB:	7n82A_15	SHIFTS:	30925	SHIFT%:	94	Corr:	0.583	CorrScore:	49	RMSD:	0.283	RMSDScore:	72.5	Corr-WD:	0.514	CorrScore-WD:	67	RMSD-WD:	0.27	RMSDScore-WD:	60.4
PDB:	7n82A_16	SHIFTS:	30925	SHIFT%:	94	Corr:	0.582	CorrScore:	48.6	RMSD:	0.287	RMSDScore:	71.3	Corr-WD:	0.505	CorrScore-WD:	65.2	RMSD-WD:	0.261	RMSDScore-WD:	62.3
PDB:	7n82A_17	SHIFTS:	30925	SHIFT%:	94	Corr:	0.524	CorrScore:	37.5	RMSD:	0.331	RMSDScore:	60.2	Corr-WD:	0.446	CorrScore-WD:	53.2	RMSD-WD:	0.306	RMSDScore-WD:	52.9
PDB:	7n82A_18	SHIFTS:	30925	SHIFT%:	94	Corr:	0.689	CorrScore:	72	RMSD:	0.32	RMSDScore:	63.2	Corr-WD:	0.631	CorrScore-WD:	86.4	RMSD-WD:	0.286	RMSDScore-WD:	57.3
PDB:	7n82A_19	SHIFTS:	30925	SHIFT%:	94	Corr:	0.518	CorrScore:	36.5	RMSD:	0.328	RMSDScore:	61.2	Corr-WD:	0.439	CorrScore-WD:	51.8	RMSD-WD:	0.307	RMSDScore-WD:	52.7
PDB:	7n82A_20	SHIFTS:	30925	SHIFT%:	94	Corr:	0.612	CorrScore:	55.2	RMSD:	0.28	RMSDScore:	72.9	Corr-WD:	0.555	CorrScore-WD:	74.5	RMSD-WD:	0.269	RMSDScore-WD:	60.6
PDB:	6zycA_1	SHIFTS:	34545	SHIFT%:	97	Corr:	0.666	CorrScore:	67	RMSD:	0.229	RMSDScore:	84.5	Corr-WD:	0.423	CorrScore-WD:	48.9	RMSD-WD:	0.044	RMSDScore-WD:	97.9
PDB:	6zycA_2	SHIFTS:	34545	SHIFT%:	97	Corr:	0.619	CorrScore:	56.7	RMSD:	0.232	RMSDScore:	83.9	Corr-WD:	0.316	CorrScore-WD:	30.8	RMSD-WD:	0.037	RMSDScore-WD:	98.5
PDB:	6zycA_3	SHIFTS:	34545	SHIFT%:	97	Corr:	0.599	CorrScore:	52.5	RMSD:	0.268	RMSDScore:	76.1	Corr-WD:	0.307	CorrScore-WD:	29.5	RMSD-WD:	0.2	RMSDScore-WD:	74.5
PDB:	6zycA_4	SHIFTS:	34545	SHIFT%:	97	Corr:	0.661	CorrScore:	65.9	RMSD:	0.231	RMSDScore:	84.1	Corr-WD:	0.408	CorrScore-WD:	46.2	RMSD-WD:	0.042	RMSDScore-WD:	98.1
PDB:	6zycA_5	SHIFTS:	34545	SHIFT%:	97	Corr:	0.554	CorrScore:	43	RMSD:	0.244	RMSDScore:	81.3	Corr-WD:	0.244	CorrScore-WD:	21.5	RMSD-WD:	0.063	RMSDScore-WD:	95.8
PDB:	6zycA_6	SHIFTS:	34545	SHIFT%:	97	Corr:	0.636	CorrScore:	60.6	RMSD:	0.231	RMSDScore:	84.1	Corr-WD:	0.346	CorrScore-WD:	35.3	RMSD-WD:	0.074	RMSDScore-WD:	94.5
PDB:	6zycA_7	SHIFTS:	34545	SHIFT%:	97	Corr:	0.603	CorrScore:	53.4	RMSD:	0.269	RMSDScore:	75.6	Corr-WD:	0.305	CorrScore-WD:	29.3	RMSD-WD:	0.171	RMSDScore-WD:	79.8
PDB:	6zycA_8	SHIFTS:	34545	SHIFT%:	97	Corr:	0.611	CorrScore:	54.9	RMSD:	0.288	RMSDScore:	71	Corr-WD:	0.351	CorrScore-WD:	36.3	RMSD-WD:	0.213	RMSDScore-WD:	72.2
PDB:	6zycA_9	SHIFTS:	34545	SHIFT%:	97	Corr:	0.61	CorrScore:	54.9	RMSD:	0.24	RMSDScore:	82.2	Corr-WD:	0.326	CorrScore-WD:	32.2	RMSD-WD:	0.051	RMSDScore-WD:	97.2
PDB:	6zycA_10	SHIFTS:	34545	SHIFT%:	97	Corr:	0.61	CorrScore:	54.7	RMSD:	0.245	RMSDScore:	81.3	Corr-WD:	0.324	CorrScore-WD:	31.9	RMSD-WD:	0.053	RMSDScore-WD:	97.1
PDB:	6zycA_11	SHIFTS:	34545	SHIFT%:	97	Corr:	0.631	CorrScore:	59.2	RMSD:	0.226	RMSDScore:	85	Corr-WD:	0.353	CorrScore-WD:	36.6	RMSD-WD:	0.045	RMSDScore-WD:	97.7
PDB:	6zycA_12	SHIFTS:	34545	SHIFT%:	97	Corr:	0.652	CorrScore:	63.9	RMSD:	0.236	RMSDScore:	83.3	Corr-WD:	0.326	CorrScore-WD:	32.2	RMSD-WD:	0.066	RMSDScore-WD:	95.6
PDB:	6zycA_13	SHIFTS:	34545	SHIFT%:	97	Corr:	0.575	CorrScore:	47.4	RMSD:	0.249	RMSDScore:	80.2	Corr-WD:	0.29	CorrScore-WD:	27.2	RMSD-WD:	0.043	RMSDScore-WD:	98.1
PDB:	6zycA_14	SHIFTS:	34545	SHIFT%:	97	Corr:	0.634	CorrScore:	59.9	RMSD:	0.241	RMSDScore:	82.2	Corr-WD:	0.347	CorrScore-WD:	35.6	RMSD-WD:	0.038	RMSDScore-WD:	98.5
PDB:	6zycA_15	SHIFTS:	34545	SHIFT%:	97	Corr:	0.639	CorrScore:	61.2	RMSD:	0.231	RMSDScore:	84.3	Corr-WD:	0.364	CorrScore-WD:	38.4	RMSD-WD:	0.039	RMSDScore-WD:	98.3
PDB:	6zycA_16	SHIFTS:	34545	SHIFT%:	97	Corr:	0.608	CorrScore:	54.3	RMSD:	0.259	RMSDScore:	78.1	Corr-WD:	0.264	CorrScore-WD:	23.7	RMSD-WD:	0.087	RMSDScore-WD:	92.7
PDB:	6zycA_17	SHIFTS:	34545	SHIFT%:	97	Corr:	0.645	CorrScore:	62.4	RMSD:	0.229	RMSDScore:	84.7	Corr-WD:	0.372	CorrScore-WD:	39.6	RMSD-WD:	0.08	RMSDScore-WD:	93.8
PDB:	6zycA_18	SHIFTS:	34545	SHIFT%:	97	Corr:	0.617	CorrScore:	56.2	RMSD:	0.235	RMSDScore:	83.3	Corr-WD:	0.308	CorrScore-WD:	29.7	RMSD-WD:	0.051	RMSDScore-WD:	97.2
PDB:	6zycA_19	SHIFTS:	34545	SHIFT%:	97	Corr:	0.572	CorrScore:	46.6	RMSD:	0.234	RMSDScore:	83.5	Corr-WD:	0.218	CorrScore-WD:	18.9	RMSD-WD:	0.061	RMSDScore-WD:	96
PDB:	6zycA_20	SHIFTS:	34545	SHIFT%:	97	Corr:	0.603	CorrScore:	53.4	RMSD:	0.25	RMSDScore:	80.2	Corr-WD:	0.338	CorrScore-WD:	34	RMSD-WD:	0.065	RMSDScore-WD:	95.6
