# Supplementary material for: The accuracy of protein structures in solution determined by AlphaFold and NMR
Source: Structure. 2022 Jul 7;30(7):925–933.e2. doi: 10.1016/j.str.2022.04.005 (PMC9592556; doi:10.1016/j.str.2022.04.005)
Supplement: Data S2. CASP14_ansurr_scores_predictions lists ANSURR scores for the CASP14 predictions of these targets, related to Figure 1 [file mmc3.xlsx]

## Sheet: CASP14_ansurr_scores_prediction
PDB:	T1027_003_1	SHIFTS:	36288	SHIFT%:	98	Corr:	0.428	CorrScore:	22.6	RMSD:	0.347	RMSDScore:	56
PDB:	T1027_005_1	SHIFTS:	36288	SHIFT%:	98	Corr:	0.23	CorrScore:	7.1	RMSD:	0.294	RMSDScore:	69.6
PDB:	T1027_005_2	SHIFTS:	36288	SHIFT%:	98	Corr:	0.24	CorrScore:	7.6	RMSD:	0.36	RMSDScore:	52.9
PDB:	T1027_005_3	SHIFTS:	36288	SHIFT%:	98	Corr:	0.289	CorrScore:	10.1	RMSD:	0.408	RMSDScore:	41.5
PDB:	T1027_005_4	SHIFTS:	36288	SHIFT%:	98	Corr:	0.552	CorrScore:	42.4	RMSD:	0.333	RMSDScore:	59.6
PDB:	T1027_005_5	SHIFTS:	36288	SHIFT%:	98	Corr:	0.345	CorrScore:	14	RMSD:	0.327	RMSDScore:	61.5
PDB:	T1027_009_1	SHIFTS:	36288	SHIFT%:	98	Corr:	0.349	CorrScore:	14.4	RMSD:	0.343	RMSDScore:	57.4
PDB:	T1027_009_2	SHIFTS:	36288	SHIFT%:	98	Corr:	0.387	CorrScore:	17.9	RMSD:	0.352	RMSDScore:	54.7
PDB:	T1027_009_3	SHIFTS:	36288	SHIFT%:	98	Corr:	0.316	CorrScore:	11.8	RMSD:	0.348	RMSDScore:	55.8
PDB:	T1027_009_4	SHIFTS:	36288	SHIFT%:	98	Corr:	0.21	CorrScore:	6.4	RMSD:	0.325	RMSDScore:	61.7
PDB:	T1027_009_5	SHIFTS:	36288	SHIFT%:	98	Corr:	0.336	CorrScore:	13.3	RMSD:	0.383	RMSDScore:	47.1
PDB:	T1027_013_1	SHIFTS:	36288	SHIFT%:	98	Corr:	0.115	CorrScore:	3.7	RMSD:	0.543	RMSDScore:	17.3
PDB:	T1027_013_2	SHIFTS:	36288	SHIFT%:	98	Corr:	-0.013	CorrScore:	1.9	RMSD:	0.52	RMSDScore:	20.4
PDB:	T1027_013_3	SHIFTS:	36288	SHIFT%:	98	Corr:	-0.071	CorrScore:	1.5	RMSD:	0.492	RMSDScore:	24.7
PDB:	T1027_013_4	SHIFTS:	36288	SHIFT%:	98	Corr:	0.166	CorrScore:	5	RMSD:	0.558	RMSDScore:	15.7
PDB:	T1027_013_5	SHIFTS:	36288	SHIFT%:	98	Corr:	0.054	CorrScore:	2.6	RMSD:	0.515	RMSDScore:	21.2
PDB:	T1027_014_1	SHIFTS:	36288	SHIFT%:	98	Corr:	0.16	CorrScore:	4.8	RMSD:	0.438	RMSDScore:	34.6
PDB:	T1027_014_2	SHIFTS:	36288	SHIFT%:	98	Corr:	0.25	CorrScore:	8	RMSD:	0.339	RMSDScore:	58.1
PDB:	T1027_014_3	SHIFTS:	36288	SHIFT%:	98	Corr:	0.073	CorrScore:	2.9	RMSD:	0.423	RMSDScore:	37.7
PDB:	T1027_014_4	SHIFTS:	36288	SHIFT%:	98	Corr:	0.12	CorrScore:	3.8	RMSD:	0.466	RMSDScore:	29
PDB:	T1027_014_5	SHIFTS:	36288	SHIFT%:	98	Corr:	0.073	CorrScore:	2.9	RMSD:	0.423	RMSDScore:	38
PDB:	T1027_015_1	SHIFTS:	36288	SHIFT%:	98	Corr:	0.552	CorrScore:	42.4	RMSD:	0.333	RMSDScore:	59.6
PDB:	T1027_015_2	SHIFTS:	36288	SHIFT%:	98	Corr:	0.345	CorrScore:	14	RMSD:	0.327	RMSDScore:	61.5
PDB:	T1027_015_3	SHIFTS:	36288	SHIFT%:	98	Corr:	0.197	CorrScore:	6	RMSD:	0.377	RMSDScore:	48.6
PDB:	T1027_015_4	SHIFTS:	36288	SHIFT%:	98	Corr:	0.345	CorrScore:	14	RMSD:	0.327	RMSDScore:	61.5
PDB:	T1027_015_5	SHIFTS:	36288	SHIFT%:	98	Corr:	0.385	CorrScore:	17.7	RMSD:	0.363	RMSDScore:	51.9
PDB:	T1027_018_1	SHIFTS:	36288	SHIFT%:	98	Corr:	0.255	CorrScore:	8.3	RMSD:	0.491	RMSDScore:	24.9
PDB:	T1027_018_2	SHIFTS:	36288	SHIFT%:	98	Corr:	0.204	CorrScore:	6.2	RMSD:	0.512	RMSDScore:	21.5
PDB:	T1027_018_3	SHIFTS:	36288	SHIFT%:	98	Corr:	0.202	CorrScore:	6.2	RMSD:	0.55	RMSDScore:	16.5
PDB:	T1027_018_4	SHIFTS:	36288	SHIFT%:	98	Corr:	0.398	CorrScore:	19.1	RMSD:	0.513	RMSDScore:	21.5
PDB:	T1027_018_5	SHIFTS:	36288	SHIFT%:	98	Corr:	0.282	CorrScore:	9.7	RMSD:	0.448	RMSDScore:	32.4
PDB:	T1027_024_1	SHIFTS:	36288	SHIFT%:	98	Corr:	-0.039	CorrScore:	1.7	RMSD:	0.482	RMSDScore:	26.4
PDB:	T1027_024_2	SHIFTS:	36288	SHIFT%:	98	Corr:	0.165	CorrScore:	4.9	RMSD:	0.441	RMSDScore:	33.8
PDB:	T1027_024_3	SHIFTS:	36288	SHIFT%:	98	Corr:	0.132	CorrScore:	4	RMSD:	0.48	RMSDScore:	26.8
PDB:	T1027_024_4	SHIFTS:	36288	SHIFT%:	98	Corr:	0.12	CorrScore:	3.8	RMSD:	0.488	RMSDScore:	25.4
PDB:	T1027_024_5	SHIFTS:	36288	SHIFT%:	98	Corr:	0.191	CorrScore:	5.8	RMSD:	0.434	RMSDScore:	35.5
PDB:	T1027_026_1	SHIFTS:	36288	SHIFT%:	98	Corr:	0.485	CorrScore:	30.7	RMSD:	0.344	RMSDScore:	57.1
PDB:	T1027_026_2	SHIFTS:	36288	SHIFT%:	98	Corr:	0.402	CorrScore:	19.5	RMSD:	0.379	RMSDScore:	48.1
PDB:	T1027_026_3	SHIFTS:	36288	SHIFT%:	98	Corr:	0.366	CorrScore:	16	RMSD:	0.383	RMSDScore:	47.1
PDB:	T1027_026_4	SHIFTS:	36288	SHIFT%:	98	Corr:	0.326	CorrScore:	12.5	RMSD:	0.335	RMSDScore:	59.4
PDB:	T1027_026_5	SHIFTS:	36288	SHIFT%:	98	Corr:	0.258	CorrScore:	8.4	RMSD:	0.337	RMSDScore:	58.6
PDB:	T1027_027_1	SHIFTS:	36288	SHIFT%:	98	Corr:	0.422	CorrScore:	21.8	RMSD:	0.454	RMSDScore:	31.2
PDB:	T1027_027_2	SHIFTS:	36288	SHIFT%:	98	Corr:	0.477	CorrScore:	29.6	RMSD:	0.551	RMSDScore:	16.5
PDB:	T1027_027_3	SHIFTS:	36288	SHIFT%:	98	Corr:	0.418	CorrScore:	21.5	RMSD:	0.48	RMSDScore:	26.6
PDB:	T1027_027_4	SHIFTS:	36288	SHIFT%:	98	Corr:	0.268	CorrScore:	9	RMSD:	0.512	RMSDScore:	21.5
PDB:	T1027_027_5	SHIFTS:	36288	SHIFT%:	98	Corr:	0.241	CorrScore:	7.6	RMSD:	0.457	RMSDScore:	30.6
PDB:	T1027_031_1	SHIFTS:	36288	SHIFT%:	98	Corr:	0.262	CorrScore:	8.6	RMSD:	0.419	RMSDScore:	38.9
PDB:	T1027_031_2	SHIFTS:	36288	SHIFT%:	98	Corr:	0.47	CorrScore:	28.3	RMSD:	0.366	RMSDScore:	51.2
PDB:	T1027_031_3	SHIFTS:	36288	SHIFT%:	98	Corr:	0.336	CorrScore:	13.4	RMSD:	0.315	RMSDScore:	64.5
PDB:	T1027_031_4	SHIFTS:	36288	SHIFT%:	98	Corr:	0.277	CorrScore:	9.4	RMSD:	0.414	RMSDScore:	40
PDB:	T1027_031_5	SHIFTS:	36288	SHIFT%:	98	Corr:	0.236	CorrScore:	7.3	RMSD:	0.415	RMSDScore:	39.8
PDB:	T1027_032_1	SHIFTS:	36288	SHIFT%:	98	Corr:	0.558	CorrScore:	43.5	RMSD:	0.317	RMSDScore:	63.7
PDB:	T1027_032_2	SHIFTS:	36288	SHIFT%:	98	Corr:	0.49	CorrScore:	31.4	RMSD:	0.318	RMSDScore:	63.5
PDB:	T1027_032_3	SHIFTS:	36288	SHIFT%:	98	Corr:	0.375	CorrScore:	16.7	RMSD:	0.332	RMSDScore:	59.9
PDB:	T1027_032_4	SHIFTS:	36288	SHIFT%:	98	Corr:	0.407	CorrScore:	20.1	RMSD:	0.356	RMSDScore:	54
PDB:	T1027_032_5	SHIFTS:	36288	SHIFT%:	98	Corr:	0.307	CorrScore:	11.3	RMSD:	0.369	RMSDScore:	50.5
PDB:	T1027_039_1	SHIFTS:	36288	SHIFT%:	98	Corr:	0.197	CorrScore:	6	RMSD:	0.377	RMSDScore:	48.6
PDB:	T1027_039_2	SHIFTS:	36288	SHIFT%:	98	Corr:	0.262	CorrScore:	8.6	RMSD:	0.419	RMSDScore:	38.9
PDB:	T1027_039_3	SHIFTS:	36288	SHIFT%:	98	Corr:	0.354	CorrScore:	14.8	RMSD:	0.349	RMSDScore:	55.5
PDB:	T1027_039_4	SHIFTS:	36288	SHIFT%:	98	Corr:	0.248	CorrScore:	8	RMSD:	0.425	RMSDScore:	37.3
PDB:	T1027_039_5	SHIFTS:	36288	SHIFT%:	98	Corr:	0.343	CorrScore:	13.8	RMSD:	0.357	RMSDScore:	53.7
PDB:	T1027_042_1	SHIFTS:	36288	SHIFT%:	98	Corr:	0.248	CorrScore:	8	RMSD:	0.425	RMSDScore:	37.3
PDB:	T1027_042_2	SHIFTS:	36288	SHIFT%:	98	Corr:	0.348	CorrScore:	14.2	RMSD:	0.433	RMSDScore:	35.5
PDB:	T1027_042_3	SHIFTS:	36288	SHIFT%:	98	Corr:	0.184	CorrScore:	5.5	RMSD:	0.393	RMSDScore:	44.7
PDB:	T1027_042_4	SHIFTS:	36288	SHIFT%:	98	Corr:	0.357	CorrScore:	15.1	RMSD:	0.383	RMSDScore:	47.3
PDB:	T1027_042_5	SHIFTS:	36288	SHIFT%:	98	Corr:	0.289	CorrScore:	10.1	RMSD:	0.324	RMSDScore:	62.2
PDB:	T1027_050_1	SHIFTS:	36288	SHIFT%:	98	Corr:	0.351	CorrScore:	14.6	RMSD:	0.477	RMSDScore:	27.1
PDB:	T1027_050_2	SHIFTS:	36288	SHIFT%:	98	Corr:	0.251	CorrScore:	8.1	RMSD:	0.405	RMSDScore:	41.9
PDB:	T1027_050_3	SHIFTS:	36288	SHIFT%:	98	Corr:	0.239	CorrScore:	7.5	RMSD:	0.42	RMSDScore:	38.7
PDB:	T1027_050_4	SHIFTS:	36288	SHIFT%:	98	Corr:	0.409	CorrScore:	20.4	RMSD:	0.389	RMSDScore:	45.9
PDB:	T1027_050_5	SHIFTS:	36288	SHIFT%:	98	Corr:	0.334	CorrScore:	13.1	RMSD:	0.372	RMSDScore:	49.8
PDB:	T1027_052_1	SHIFTS:	36288	SHIFT%:	98	Corr:	0.33	CorrScore:	12.9	RMSD:	0.602	RMSDScore:	11.3
PDB:	T1027_052_2	SHIFTS:	36288	SHIFT%:	98	Corr:	0.264	CorrScore:	8.7	RMSD:	0.592	RMSDScore:	12.2
PDB:	T1027_052_3	SHIFTS:	36288	SHIFT%:	98	Corr:	0.275	CorrScore:	9.3	RMSD:	0.591	RMSDScore:	12.3
PDB:	T1027_052_4	SHIFTS:	36288	SHIFT%:	98	Corr:	0.272	CorrScore:	9.1	RMSD:	0.591	RMSDScore:	12.2
PDB:	T1027_052_5	SHIFTS:	36288	SHIFT%:	98	Corr:	0.275	CorrScore:	9.3	RMSD:	0.59	RMSDScore:	12.3
PDB:	T1027_060_1	SHIFTS:	36288	SHIFT%:	98	Corr:	0.322	CorrScore:	12.3	RMSD:	0.363	RMSDScore:	51.9
PDB:	T1027_060_2	SHIFTS:	36288	SHIFT%:	98	Corr:	0.461	CorrScore:	27.2	RMSD:	0.379	RMSDScore:	48.3
PDB:	T1027_060_3	SHIFTS:	36288	SHIFT%:	98	Corr:	0.264	CorrScore:	8.7	RMSD:	0.421	RMSDScore:	38.2
PDB:	T1027_060_4	SHIFTS:	36288	SHIFT%:	98	Corr:	0.291	CorrScore:	10.2	RMSD:	0.351	RMSDScore:	55.2
PDB:	T1027_060_5	SHIFTS:	36288	SHIFT%:	98	Corr:	0.364	CorrScore:	15.7	RMSD:	0.48	RMSDScore:	26.6
PDB:	T1027_061_1	SHIFTS:	36288	SHIFT%:	98	Corr:	0.331	CorrScore:	13	RMSD:	0.447	RMSDScore:	32.8
PDB:	T1027_061_2	SHIFTS:	36288	SHIFT%:	98	Corr:	0.425	CorrScore:	22.3	RMSD:	0.342	RMSDScore:	57.4
PDB:	T1027_061_3	SHIFTS:	36288	SHIFT%:	98	Corr:	0.394	CorrScore:	18.7	RMSD:	0.438	RMSDScore:	34.6
PDB:	T1027_061_4	SHIFTS:	36288	SHIFT%:	98	Corr:	0.522	CorrScore:	36.9	RMSD:	0.397	RMSDScore:	43.8
PDB:	T1027_061_5	SHIFTS:	36288	SHIFT%:	98	Corr:	0.516	CorrScore:	35.9	RMSD:	0.366	RMSDScore:	51.2
PDB:	T1027_062_1	SHIFTS:	36288	SHIFT%:	98	Corr:	0.289	CorrScore:	10.1	RMSD:	0.408	RMSDScore:	41.5
PDB:	T1027_062_2	SHIFTS:	36288	SHIFT%:	98	Corr:	0.373	CorrScore:	16.6	RMSD:	0.374	RMSDScore:	49.3
PDB:	T1027_062_3	SHIFTS:	36288	SHIFT%:	98	Corr:	0.23	CorrScore:	7.1	RMSD:	0.294	RMSDScore:	69.6
PDB:	T1027_062_4	SHIFTS:	36288	SHIFT%:	98	Corr:	0.303	CorrScore:	11	RMSD:	0.376	RMSDScore:	48.8
PDB:	T1027_062_5	SHIFTS:	36288	SHIFT%:	98	Corr:	0.303	CorrScore:	11	RMSD:	0.376	RMSDScore:	48.8
PDB:	T1027_063_1	SHIFTS:	36288	SHIFT%:	98	Corr:	0.094	CorrScore:	3.3	RMSD:	0.652	RMSDScore:	7.7
PDB:	T1027_063_2	SHIFTS:	36288	SHIFT%:	98	Corr:	-0.098	CorrScore:	1.3	RMSD:	0.687	RMSDScore:	5.8
PDB:	T1027_063_3	SHIFTS:	36288	SHIFT%:	98	Corr:	-0.35	CorrScore:	0.5	RMSD:	0.8	RMSDScore:	1.8
PDB:	T1027_063_4	SHIFTS:	36288	SHIFT%:	98	Corr:	0.017	CorrScore:	2.2	RMSD:	0.815	RMSDScore:	1.5
PDB:	T1027_063_5	SHIFTS:	36288	SHIFT%:	98	Corr:	-0.347	CorrScore:	0.5	RMSD:	0.674	RMSDScore:	6.4
PDB:	T1027_067_1	SHIFTS:	36288	SHIFT%:	98	Corr:	0.17	CorrScore:	5.1	RMSD:	0.545	RMSDScore:	17.2
PDB:	T1027_067_2	SHIFTS:	36288	SHIFT%:	98	Corr:	0.198	CorrScore:	6	RMSD:	0.514	RMSDScore:	21.4
PDB:	T1027_067_3	SHIFTS:	36288	SHIFT%:	98	Corr:	0.311	CorrScore:	11.5	RMSD:	0.389	RMSDScore:	45.9
PDB:	T1027_067_4	SHIFTS:	36288	SHIFT%:	98	Corr:	0.395	CorrScore:	18.9	RMSD:	0.374	RMSDScore:	49.5
PDB:	T1027_067_5	SHIFTS:	36288	SHIFT%:	98	Corr:	0.137	CorrScore:	4.2	RMSD:	0.527	RMSDScore:	19.5
PDB:	T1027_070_1	SHIFTS:	36288	SHIFT%:	98	Corr:	0.302	CorrScore:	10.9	RMSD:	0.497	RMSDScore:	23.8
PDB:	T1027_070_2	SHIFTS:	36288	SHIFT%:	98	Corr:	0.306	CorrScore:	11.2	RMSD:	0.514	RMSDScore:	21.4
PDB:	T1027_070_3	SHIFTS:	36288	SHIFT%:	98	Corr:	0.299	CorrScore:	10.7	RMSD:	0.494	RMSDScore:	24.4
PDB:	T1027_070_4	SHIFTS:	36288	SHIFT%:	98	Corr:	0.112	CorrScore:	3.6	RMSD:	0.568	RMSDScore:	14.5
PDB:	T1027_070_5	SHIFTS:	36288	SHIFT%:	98	Corr:	0.319	CorrScore:	12	RMSD:	0.539	RMSDScore:	17.8
PDB:	T1027_071_1	SHIFTS:	36288	SHIFT%:	98	Corr:	0.345	CorrScore:	14	RMSD:	0.471	RMSDScore:	28.2
PDB:	T1027_071_2	SHIFTS:	36288	SHIFT%:	98	Corr:	0.484	CorrScore:	30.5	RMSD:	0.411	RMSDScore:	40.5
PDB:	T1027_071_3	SHIFTS:	36288	SHIFT%:	98	Corr:	0.403	CorrScore:	19.7	RMSD:	0.415	RMSDScore:	39.6
PDB:	T1027_071_4	SHIFTS:	36288	SHIFT%:	98	Corr:	0.18	CorrScore:	5.4	RMSD:	0.35	RMSDScore:	55.5
PDB:	T1027_071_5	SHIFTS:	36288	SHIFT%:	98	Corr:	0.381	CorrScore:	17.3	RMSD:	0.375	RMSDScore:	49
PDB:	T1027_075_1	SHIFTS:	36288	SHIFT%:	98	Corr:	0.43	CorrScore:	22.9	RMSD:	0.337	RMSDScore:	58.9
PDB:	T1027_075_2	SHIFTS:	36288	SHIFT%:	98	Corr:	0.298	CorrScore:	10.7	RMSD:	0.327	RMSDScore:	61.2
PDB:	T1027_075_3	SHIFTS:	36288	SHIFT%:	98	Corr:	0.261	CorrScore:	8.6	RMSD:	0.346	RMSDScore:	56.3
PDB:	T1027_075_4	SHIFTS:	36288	SHIFT%:	98	Corr:	0.323	CorrScore:	12.4	RMSD:	0.313	RMSDScore:	64.7
PDB:	T1027_075_5	SHIFTS:	36288	SHIFT%:	98	Corr:	0.359	CorrScore:	15.3	RMSD:	0.332	RMSDScore:	59.9
PDB:	T1027_081_1	SHIFTS:	36288	SHIFT%:	98	Corr:	0.383	CorrScore:	17.6	RMSD:	0.412	RMSDScore:	40.2
PDB:	T1027_081_2	SHIFTS:	36288	SHIFT%:	98	Corr:	0.209	CorrScore:	6.4	RMSD:	0.41	RMSDScore:	40.8
PDB:	T1027_081_3	SHIFTS:	36288	SHIFT%:	98	Corr:	-0.316	CorrScore:	0.6	RMSD:	0.392	RMSDScore:	44.9
PDB:	T1027_096_1	SHIFTS:	36288	SHIFT%:	98	Corr:	0.377	CorrScore:	16.9	RMSD:	0.44	RMSDScore:	34.2
PDB:	T1027_096_2	SHIFTS:	36288	SHIFT%:	98	Corr:	0.437	CorrScore:	23.8	RMSD:	0.409	RMSDScore:	41.2
PDB:	T1027_096_3	SHIFTS:	36288	SHIFT%:	98	Corr:	0.093	CorrScore:	3.3	RMSD:	0.489	RMSDScore:	25.2
PDB:	T1027_096_4	SHIFTS:	36288	SHIFT%:	98	Corr:	0.212	CorrScore:	6.5	RMSD:	0.662	RMSDScore:	7.1
PDB:	T1027_096_5	SHIFTS:	36288	SHIFT%:	98	Corr:	0.3	CorrScore:	10.9	RMSD:	0.536	RMSDScore:	18.1
PDB:	T1027_097_2	SHIFTS:	36288	SHIFT%:	98	Corr:	0.462	CorrScore:	27.2	RMSD:	0.435	RMSDScore:	35.2
PDB:	T1027_097_3	SHIFTS:	36288	SHIFT%:	98	Corr:	0.362	CorrScore:	15.5	RMSD:	0.423	RMSDScore:	38
PDB:	T1027_097_5	SHIFTS:	36288	SHIFT%:	98	Corr:	0.516	CorrScore:	35.9	RMSD:	0.38	RMSDScore:	48.1
PDB:	T1027_101_1	SHIFTS:	36288	SHIFT%:	98	Corr:	0.078	CorrScore:	3	RMSD:	0.434	RMSDScore:	35.5
PDB:	T1027_101_2	SHIFTS:	36288	SHIFT%:	98	Corr:	0.34	CorrScore:	13.6	RMSD:	0.338	RMSDScore:	58.4
PDB:	T1027_101_3	SHIFTS:	36288	SHIFT%:	98	Corr:	0.374	CorrScore:	16.6	RMSD:	0.381	RMSDScore:	47.6
PDB:	T1027_101_4	SHIFTS:	36288	SHIFT%:	98	Corr:	0.363	CorrScore:	15.7	RMSD:	0.33	RMSDScore:	60.5
PDB:	T1027_101_5	SHIFTS:	36288	SHIFT%:	98	Corr:	0.209	CorrScore:	6.4	RMSD:	0.345	RMSDScore:	56.6
PDB:	T1027_107_1	SHIFTS:	36288	SHIFT%:	98	Corr:	0.029	CorrScore:	2.3	RMSD:	0.573	RMSDScore:	13.9
PDB:	T1027_125_1	SHIFTS:	36288	SHIFT%:	98	Corr:	0.219	CorrScore:	6.7	RMSD:	0.415	RMSDScore:	39.6
PDB:	T1027_125_2	SHIFTS:	36288	SHIFT%:	98	Corr:	0.254	CorrScore:	8.3	RMSD:	0.419	RMSDScore:	38.7
PDB:	T1027_125_3	SHIFTS:	36288	SHIFT%:	98	Corr:	0.301	CorrScore:	10.9	RMSD:	0.397	RMSDScore:	44
PDB:	T1027_125_4	SHIFTS:	36288	SHIFT%:	98	Corr:	0.277	CorrScore:	9.4	RMSD:	0.441	RMSDScore:	33.8
PDB:	T1027_125_5	SHIFTS:	36288	SHIFT%:	98	Corr:	0.25	CorrScore:	8	RMSD:	0.434	RMSDScore:	35.2
PDB:	T1027_129_1	SHIFTS:	36288	SHIFT%:	98	Corr:	0.257	CorrScore:	8.4	RMSD:	0.355	RMSDScore:	54.2
PDB:	T1027_129_2	SHIFTS:	36288	SHIFT%:	98	Corr:	0.196	CorrScore:	5.9	RMSD:	0.357	RMSDScore:	53.7
PDB:	T1027_129_3	SHIFTS:	36288	SHIFT%:	98	Corr:	0.334	CorrScore:	13.1	RMSD:	0.467	RMSDScore:	28.8
PDB:	T1027_129_4	SHIFTS:	36288	SHIFT%:	98	Corr:	0.228	CorrScore:	7	RMSD:	0.375	RMSDScore:	49.3
PDB:	T1027_129_5	SHIFTS:	36288	SHIFT%:	98	Corr:	0.239	CorrScore:	7.5	RMSD:	0.413	RMSDScore:	40
PDB:	T1027_138_1	SHIFTS:	36288	SHIFT%:	98	Corr:	0.221	CorrScore:	6.8	RMSD:	0.523	RMSDScore:	20.1
PDB:	T1027_138_2	SHIFTS:	36288	SHIFT%:	98	Corr:	0.322	CorrScore:	12.2	RMSD:	0.526	RMSDScore:	19.6
PDB:	T1027_138_3	SHIFTS:	36288	SHIFT%:	98	Corr:	0.484	CorrScore:	30.5	RMSD:	0.472	RMSDScore:	28
PDB:	T1027_138_4	SHIFTS:	36288	SHIFT%:	98	Corr:	0.2	CorrScore:	6.1	RMSD:	0.547	RMSDScore:	16.8
PDB:	T1027_138_5	SHIFTS:	36288	SHIFT%:	98	Corr:	0.466	CorrScore:	27.8	RMSD:	0.483	RMSDScore:	26.3
PDB:	T1027_140_1	SHIFTS:	36288	SHIFT%:	98	Corr:	0.265	CorrScore:	8.8	RMSD:	0.364	RMSDScore:	51.9
PDB:	T1027_140_2	SHIFTS:	36288	SHIFT%:	98	Corr:	0.175	CorrScore:	5.2	RMSD:	0.418	RMSDScore:	38.9
PDB:	T1027_140_3	SHIFTS:	36288	SHIFT%:	98	Corr:	0.314	CorrScore:	11.7	RMSD:	0.353	RMSDScore:	54.5
PDB:	T1027_140_4	SHIFTS:	36288	SHIFT%:	98	Corr:	0.373	CorrScore:	16.6	RMSD:	0.374	RMSDScore:	49.3
PDB:	T1027_140_5	SHIFTS:	36288	SHIFT%:	98	Corr:	0.366	CorrScore:	16	RMSD:	0.368	RMSDScore:	51
PDB:	T1027_151_1	SHIFTS:	36288	SHIFT%:	98	Corr:	-0.156	CorrScore:	1	RMSD:	0.649	RMSDScore:	7.9
PDB:	T1027_151_2	SHIFTS:	36288	SHIFT%:	98	Corr:	-0.016	CorrScore:	1.9	RMSD:	0.534	RMSDScore:	18.5
PDB:	T1027_151_3	SHIFTS:	36288	SHIFT%:	98	Corr:	0.373	CorrScore:	16.5	RMSD:	0.362	RMSDScore:	52.2
PDB:	T1027_169_1	SHIFTS:	36288	SHIFT%:	98	Corr:	0.087	CorrScore:	3.1	RMSD:	0.496	RMSDScore:	24
PDB:	T1027_170_1	SHIFTS:	36288	SHIFT%:	98	Corr:	0.036	CorrScore:	2.4	RMSD:	0.556	RMSDScore:	15.8
PDB:	T1027_170_2	SHIFTS:	36288	SHIFT%:	98	Corr:	0.617	CorrScore:	56	RMSD:	0.4	RMSDScore:	43.3
PDB:	T1027_170_3	SHIFTS:	36288	SHIFT%:	98	Corr:	0.087	CorrScore:	3.1	RMSD:	0.567	RMSDScore:	14.7
PDB:	T1027_170_4	SHIFTS:	36288	SHIFT%:	98	Corr:	0.068	CorrScore:	2.9	RMSD:	0.652	RMSDScore:	7.7
PDB:	T1027_170_5	SHIFTS:	36288	SHIFT%:	98	Corr:	0.668	CorrScore:	67	RMSD:	0.38	RMSDScore:	47.8
PDB:	T1027_183_1	SHIFTS:	36288	SHIFT%:	98	Corr:	0.278	CorrScore:	9.5	RMSD:	0.354	RMSDScore:	54.5
PDB:	T1027_183_2	SHIFTS:	36288	SHIFT%:	98	Corr:	0.309	CorrScore:	11.4	RMSD:	0.353	RMSDScore:	54.7
PDB:	T1027_183_3	SHIFTS:	36288	SHIFT%:	98	Corr:	0.508	CorrScore:	34.5	RMSD:	0.571	RMSDScore:	14.2
PDB:	T1027_183_4	SHIFTS:	36288	SHIFT%:	98	Corr:	0.384	CorrScore:	17.7	RMSD:	0.44	RMSDScore:	34
PDB:	T1027_183_5	SHIFTS:	36288	SHIFT%:	98	Corr:	0.411	CorrScore:	20.6	RMSD:	0.355	RMSDScore:	54
PDB:	T1027_187_1	SHIFTS:	36288	SHIFT%:	98	Corr:	0.316	CorrScore:	11.8	RMSD:	0.363	RMSDScore:	51.9
PDB:	T1027_187_2	SHIFTS:	36288	SHIFT%:	98	Corr:	0.497	CorrScore:	32.7	RMSD:	0.378	RMSDScore:	48.3
PDB:	T1027_187_3	SHIFTS:	36288	SHIFT%:	98	Corr:	0.518	CorrScore:	36.2	RMSD:	0.321	RMSDScore:	62.7
PDB:	T1027_187_4	SHIFTS:	36288	SHIFT%:	98	Corr:	0.355	CorrScore:	14.9	RMSD:	0.332	RMSDScore:	60.2
PDB:	T1027_187_5	SHIFTS:	36288	SHIFT%:	98	Corr:	0.3	CorrScore:	10.8	RMSD:	0.392	RMSDScore:	45.2
PDB:	T1027_192_1	SHIFTS:	36288	SHIFT%:	98	Corr:	0.367	CorrScore:	16	RMSD:	0.373	RMSDScore:	49.8
PDB:	T1027_192_2	SHIFTS:	36288	SHIFT%:	98	Corr:	0.446	CorrScore:	25.1	RMSD:	0.368	RMSDScore:	50.7
PDB:	T1027_192_3	SHIFTS:	36288	SHIFT%:	98	Corr:	0.417	CorrScore:	21.2	RMSD:	0.534	RMSDScore:	18.4
PDB:	T1027_192_4	SHIFTS:	36288	SHIFT%:	98	Corr:	0.285	CorrScore:	9.9	RMSD:	0.583	RMSDScore:	12.9
PDB:	T1027_193_1	SHIFTS:	36288	SHIFT%:	98	Corr:	0.067	CorrScore:	2.8	RMSD:	0.446	RMSDScore:	32.8
PDB:	T1027_193_2	SHIFTS:	36288	SHIFT%:	98	Corr:	0.114	CorrScore:	3.7	RMSD:	0.476	RMSDScore:	27.4
PDB:	T1027_193_3	SHIFTS:	36288	SHIFT%:	98	Corr:	0.419	CorrScore:	21.6	RMSD:	0.406	RMSDScore:	41.9
PDB:	T1027_193_4	SHIFTS:	36288	SHIFT%:	98	Corr:	0.085	CorrScore:	3.1	RMSD:	0.493	RMSDScore:	24.4
PDB:	T1027_193_5	SHIFTS:	36288	SHIFT%:	98	Corr:	0.071	CorrScore:	2.9	RMSD:	0.483	RMSDScore:	26.3
PDB:	T1027_196_1	SHIFTS:	36288	SHIFT%:	98	Corr:	0.418	CorrScore:	21.5	RMSD:	0.549	RMSDScore:	16.6
PDB:	T1027_198_1	SHIFTS:	36288	SHIFT%:	98	Corr:	0.243	CorrScore:	7.7	RMSD:	0.384	RMSDScore:	46.9
PDB:	T1027_198_2	SHIFTS:	36288	SHIFT%:	98	Corr:	0.263	CorrScore:	8.7	RMSD:	0.316	RMSDScore:	64.2
PDB:	T1027_198_3	SHIFTS:	36288	SHIFT%:	98	Corr:	0.198	CorrScore:	6	RMSD:	0.343	RMSDScore:	57.1
PDB:	T1027_198_4	SHIFTS:	36288	SHIFT%:	98	Corr:	0.277	CorrScore:	9.4	RMSD:	0.325	RMSDScore:	61.7
PDB:	T1027_198_5	SHIFTS:	36288	SHIFT%:	98	Corr:	0.493	CorrScore:	32.1	RMSD:	0.362	RMSDScore:	52.4
PDB:	T1027_200_1	SHIFTS:	36288	SHIFT%:	98	Corr:	0.261	CorrScore:	8.6	RMSD:	0.346	RMSDScore:	56.3
PDB:	T1027_200_2	SHIFTS:	36288	SHIFT%:	98	Corr:	0.355	CorrScore:	15	RMSD:	0.388	RMSDScore:	46.2
PDB:	T1027_200_3	SHIFTS:	36288	SHIFT%:	98	Corr:	0.345	CorrScore:	14	RMSD:	0.327	RMSDScore:	61.5
PDB:	T1027_200_4	SHIFTS:	36288	SHIFT%:	98	Corr:	0.37	CorrScore:	16.4	RMSD:	0.329	RMSDScore:	60.7
PDB:	T1027_200_5	SHIFTS:	36288	SHIFT%:	98	Corr:	0.457	CorrScore:	26.5	RMSD:	0.538	RMSDScore:	18
PDB:	T1027_209_1	SHIFTS:	36288	SHIFT%:	98	Corr:	0.311	CorrScore:	11.5	RMSD:	0.389	RMSDScore:	45.9
PDB:	T1027_209_2	SHIFTS:	36288	SHIFT%:	98	Corr:	0.36	CorrScore:	15.3	RMSD:	0.391	RMSDScore:	45.2
PDB:	T1027_209_3	SHIFTS:	36288	SHIFT%:	98	Corr:	0.199	CorrScore:	6.1	RMSD:	0.333	RMSDScore:	59.6
PDB:	T1027_209_4	SHIFTS:	36288	SHIFT%:	98	Corr:	0.408	CorrScore:	20.2	RMSD:	0.331	RMSDScore:	60.5
PDB:	T1027_209_5	SHIFTS:	36288	SHIFT%:	98	Corr:	0.298	CorrScore:	10.7	RMSD:	0.395	RMSDScore:	44.2
PDB:	T1027_216_1	SHIFTS:	36288	SHIFT%:	98	Corr:	0.355	CorrScore:	14.9	RMSD:	0.332	RMSDScore:	60.2
PDB:	T1027_217_1	SHIFTS:	36288	SHIFT%:	98	Corr:	0.197	CorrScore:	6	RMSD:	0.66	RMSDScore:	7.3
PDB:	T1027_217_2	SHIFTS:	36288	SHIFT%:	98	Corr:	0.158	CorrScore:	4.7	RMSD:	0.745	RMSDScore:	3.5
PDB:	T1027_217_3	SHIFTS:	36288	SHIFT%:	98	Corr:	0.321	CorrScore:	12.2	RMSD:	0.573	RMSDScore:	13.9
PDB:	T1027_217_4	SHIFTS:	36288	SHIFT%:	98	Corr:	0.289	CorrScore:	10.1	RMSD:	0.626	RMSDScore:	9.5
PDB:	T1027_217_5	SHIFTS:	36288	SHIFT%:	98	Corr:	0.215	CorrScore:	6.6	RMSD:	0.557	RMSDScore:	15.8
PDB:	T1027_220_1	SHIFTS:	36288	SHIFT%:	98	Corr:	0.374	CorrScore:	16.7	RMSD:	0.439	RMSDScore:	34.4
PDB:	T1027_220_2	SHIFTS:	36288	SHIFT%:	98	Corr:	0.36	CorrScore:	15.3	RMSD:	0.467	RMSDScore:	29
PDB:	T1027_220_3	SHIFTS:	36288	SHIFT%:	98	Corr:	0.364	CorrScore:	15.8	RMSD:	0.438	RMSDScore:	34.4
PDB:	T1027_220_4	SHIFTS:	36288	SHIFT%:	98	Corr:	0.359	CorrScore:	15.2	RMSD:	0.439	RMSDScore:	34.4
PDB:	T1027_220_5	SHIFTS:	36288	SHIFT%:	98	Corr:	0.396	CorrScore:	18.9	RMSD:	0.438	RMSDScore:	34.6
PDB:	T1027_222_1	SHIFTS:	36288	SHIFT%:	98	Corr:	0.413	CorrScore:	20.8	RMSD:	0.36	RMSDScore:	52.9
PDB:	T1027_222_2	SHIFTS:	36288	SHIFT%:	98	Corr:	0.368	CorrScore:	16.2	RMSD:	0.394	RMSDScore:	44.4
PDB:	T1027_222_3	SHIFTS:	36288	SHIFT%:	98	Corr:	0.363	CorrScore:	15.7	RMSD:	0.381	RMSDScore:	47.6
PDB:	T1027_222_4	SHIFTS:	36288	SHIFT%:	98	Corr:	0.485	CorrScore:	30.7	RMSD:	0.344	RMSDScore:	57.1
PDB:	T1027_222_5	SHIFTS:	36288	SHIFT%:	98	Corr:	0.258	CorrScore:	8.4	RMSD:	0.337	RMSDScore:	58.6
PDB:	T1027_226_1	SHIFTS:	36288	SHIFT%:	98	Corr:	0.198	CorrScore:	6	RMSD:	0.378	RMSDScore:	48.6
PDB:	T1027_226_2	SHIFTS:	36288	SHIFT%:	98	Corr:	0.225	CorrScore:	6.9	RMSD:	0.367	RMSDScore:	51.2
PDB:	T1027_226_3	SHIFTS:	36288	SHIFT%:	98	Corr:	0.453	CorrScore:	26.1	RMSD:	0.377	RMSDScore:	48.6
PDB:	T1027_226_4	SHIFTS:	36288	SHIFT%:	98	Corr:	0.349	CorrScore:	14.4	RMSD:	0.36	RMSDScore:	52.9
PDB:	T1027_226_5	SHIFTS:	36288	SHIFT%:	98	Corr:	0.253	CorrScore:	8.2	RMSD:	0.444	RMSDScore:	33.4
PDB:	T1027_238_1	SHIFTS:	36288	SHIFT%:	98	Corr:	0.49	CorrScore:	31.6	RMSD:	0.313	RMSDScore:	65
PDB:	T1027_238_2	SHIFTS:	36288	SHIFT%:	98	Corr:	0.395	CorrScore:	18.9	RMSD:	0.374	RMSDScore:	49.5
PDB:	T1027_238_3	SHIFTS:	36288	SHIFT%:	98	Corr:	0.385	CorrScore:	17.7	RMSD:	0.363	RMSDScore:	51.9
PDB:	T1027_238_4	SHIFTS:	36288	SHIFT%:	98	Corr:	0.552	CorrScore:	42.4	RMSD:	0.333	RMSDScore:	59.6
PDB:	T1027_238_5	SHIFTS:	36288	SHIFT%:	98	Corr:	0.265	CorrScore:	8.8	RMSD:	0.385	RMSDScore:	46.6
PDB:	T1027_242_1	SHIFTS:	36288	SHIFT%:	98	Corr:	0.007	CorrScore:	2.1	RMSD:	0.402	RMSDScore:	42.6
PDB:	T1027_242_2	SHIFTS:	36288	SHIFT%:	98	Corr:	0	CorrScore:	2	RMSD:	0.418	RMSDScore:	39.1
PDB:	T1027_242_3	SHIFTS:	36288	SHIFT%:	98	Corr:	-0.069	CorrScore:	1.5	RMSD:	0.416	RMSDScore:	39.6
PDB:	T1027_242_4	SHIFTS:	36288	SHIFT%:	98	Corr:	0.003	CorrScore:	2.1	RMSD:	0.422	RMSDScore:	38
PDB:	T1027_242_5	SHIFTS:	36288	SHIFT%:	98	Corr:	-0.071	CorrScore:	1.5	RMSD:	0.41	RMSDScore:	41
PDB:	T1027_250_1	SHIFTS:	36288	SHIFT%:	98	Corr:	0.067	CorrScore:	2.8	RMSD:	0.369	RMSDScore:	50.7
PDB:	T1027_250_2	SHIFTS:	36288	SHIFT%:	98	Corr:	-0.001	CorrScore:	2	RMSD:	0.375	RMSDScore:	49
PDB:	T1027_250_3	SHIFTS:	36288	SHIFT%:	98	Corr:	0.185	CorrScore:	5.5	RMSD:	0.364	RMSDScore:	51.9
PDB:	T1027_250_4	SHIFTS:	36288	SHIFT%:	98	Corr:	0.071	CorrScore:	2.9	RMSD:	0.385	RMSDScore:	46.9
PDB:	T1027_250_5	SHIFTS:	36288	SHIFT%:	98	Corr:	0.017	CorrScore:	2.2	RMSD:	0.375	RMSDScore:	49
PDB:	T1027_252_1	SHIFTS:	36288	SHIFT%:	98	Corr:	0.343	CorrScore:	13.8	RMSD:	0.357	RMSDScore:	53.7
PDB:	T1027_252_2	SHIFTS:	36288	SHIFT%:	98	Corr:	0.254	CorrScore:	8.3	RMSD:	0.441	RMSDScore:	34
PDB:	T1027_252_3	SHIFTS:	36288	SHIFT%:	98	Corr:	0.345	CorrScore:	14	RMSD:	0.327	RMSDScore:	61.5
PDB:	T1027_252_4	SHIFTS:	36288	SHIFT%:	98	Corr:	0.42	CorrScore:	21.7	RMSD:	0.375	RMSDScore:	49.3
PDB:	T1027_252_5	SHIFTS:	36288	SHIFT%:	98	Corr:	0.529	CorrScore:	38.3	RMSD:	0.314	RMSDScore:	64.5
PDB:	T1027_253_1	SHIFTS:	36288	SHIFT%:	98	Corr:	0.156	CorrScore:	4.6	RMSD:	0.319	RMSDScore:	63.2
PDB:	T1027_253_2	SHIFTS:	36288	SHIFT%:	98	Corr:	0.214	CorrScore:	6.6	RMSD:	0.47	RMSDScore:	28.5
PDB:	T1027_253_3	SHIFTS:	36288	SHIFT%:	98	Corr:	0.25	CorrScore:	8.1	RMSD:	0.451	RMSDScore:	31.8
PDB:	T1027_253_4	SHIFTS:	36288	SHIFT%:	98	Corr:	0.24	CorrScore:	7.5	RMSD:	0.509	RMSDScore:	21.9
PDB:	T1027_253_5	SHIFTS:	36288	SHIFT%:	98	Corr:	0.103	CorrScore:	3.5	RMSD:	0.614	RMSDScore:	10.3
PDB:	T1027_254_1	SHIFTS:	36288	SHIFT%:	98	Corr:	0.21	CorrScore:	6.4	RMSD:	0.35	RMSDScore:	55.2
PDB:	T1027_254_2	SHIFTS:	36288	SHIFT%:	98	Corr:	0.252	CorrScore:	8.1	RMSD:	0.333	RMSDScore:	59.6
PDB:	T1027_254_3	SHIFTS:	36288	SHIFT%:	98	Corr:	0.509	CorrScore:	34.7	RMSD:	0.312	RMSDScore:	65.3
PDB:	T1027_254_4	SHIFTS:	36288	SHIFT%:	98	Corr:	0.344	CorrScore:	13.9	RMSD:	0.299	RMSDScore:	68.3
PDB:	T1027_254_5	SHIFTS:	36288	SHIFT%:	98	Corr:	0.195	CorrScore:	5.9	RMSD:	0.38	RMSDScore:	48.1
PDB:	T1027_257_1	SHIFTS:	36288	SHIFT%:	98	Corr:	0.395	CorrScore:	18.9	RMSD:	0.374	RMSDScore:	49.5
PDB:	T1027_257_2	SHIFTS:	36288	SHIFT%:	98	Corr:	0.311	CorrScore:	11.5	RMSD:	0.389	RMSDScore:	45.9
PDB:	T1027_257_3	SHIFTS:	36288	SHIFT%:	98	Corr:	0.309	CorrScore:	11.4	RMSD:	0.353	RMSDScore:	54.7
PDB:	T1027_257_4	SHIFTS:	36288	SHIFT%:	98	Corr:	0.198	CorrScore:	6	RMSD:	0.514	RMSDScore:	21.4
PDB:	T1027_257_5	SHIFTS:	36288	SHIFT%:	98	Corr:	0.47	CorrScore:	28.3	RMSD:	0.352	RMSDScore:	55
PDB:	T1027_259_1	SHIFTS:	36288	SHIFT%:	98	Corr:	0.228	CorrScore:	7.1	RMSD:	0.416	RMSDScore:	39.3
PDB:	T1027_259_2	SHIFTS:	36288	SHIFT%:	98	Corr:	0.593	CorrScore:	50.8	RMSD:	0.394	RMSDScore:	44.7
PDB:	T1027_259_3	SHIFTS:	36288	SHIFT%:	98	Corr:	0.359	CorrScore:	15.2	RMSD:	0.46	RMSDScore:	30.1
PDB:	T1027_259_4	SHIFTS:	36288	SHIFT%:	98	Corr:	0.27	CorrScore:	9.1	RMSD:	0.503	RMSDScore:	22.9
PDB:	T1027_259_5	SHIFTS:	36288	SHIFT%:	98	Corr:	0.38	CorrScore:	17.2	RMSD:	0.413	RMSDScore:	40.2
PDB:	T1027_277_1	SHIFTS:	36288	SHIFT%:	98	Corr:	0.221	CorrScore:	6.8	RMSD:	0.374	RMSDScore:	49.5
PDB:	T1027_277_2	SHIFTS:	36288	SHIFT%:	98	Corr:	0.286	CorrScore:	9.9	RMSD:	0.343	RMSDScore:	57.1
PDB:	T1027_277_3	SHIFTS:	36288	SHIFT%:	98	Corr:	0.46	CorrScore:	26.9	RMSD:	0.379	RMSDScore:	48.1
PDB:	T1027_277_4	SHIFTS:	36288	SHIFT%:	98	Corr:	0.23	CorrScore:	7.1	RMSD:	0.294	RMSDScore:	69.6
PDB:	T1027_277_5	SHIFTS:	36288	SHIFT%:	98	Corr:	0.498	CorrScore:	32.9	RMSD:	0.346	RMSDScore:	56.6
PDB:	T1027_278_1	SHIFTS:	36288	SHIFT%:	98	Corr:	0.472	CorrScore:	28.8	RMSD:	0.355	RMSDScore:	54.2
PDB:	T1027_278_2	SHIFTS:	36288	SHIFT%:	98	Corr:	0.37	CorrScore:	16.4	RMSD:	0.329	RMSDScore:	60.7
PDB:	T1027_278_3	SHIFTS:	36288	SHIFT%:	98	Corr:	0.201	CorrScore:	6.1	RMSD:	0.356	RMSDScore:	53.7
PDB:	T1027_278_4	SHIFTS:	36288	SHIFT%:	98	Corr:	0.404	CorrScore:	19.8	RMSD:	0.371	RMSDScore:	50
PDB:	T1027_278_5	SHIFTS:	36288	SHIFT%:	98	Corr:	0.455	CorrScore:	26.4	RMSD:	0.398	RMSDScore:	43.8
PDB:	T1027_288_1	SHIFTS:	36288	SHIFT%:	98	Corr:	0.303	CorrScore:	11	RMSD:	0.363	RMSDScore:	52.2
PDB:	T1027_288_2	SHIFTS:	36288	SHIFT%:	98	Corr:	0.259	CorrScore:	8.5	RMSD:	0.368	RMSDScore:	51
PDB:	T1027_288_3	SHIFTS:	36288	SHIFT%:	98	Corr:	0.185	CorrScore:	5.6	RMSD:	0.39	RMSDScore:	45.7
PDB:	T1027_288_4	SHIFTS:	36288	SHIFT%:	98	Corr:	0.336	CorrScore:	13.4	RMSD:	0.315	RMSDScore:	64.5
PDB:	T1027_288_5	SHIFTS:	36288	SHIFT%:	98	Corr:	0.069	CorrScore:	2.9	RMSD:	0.402	RMSDScore:	42.6
PDB:	T1027_293_1	SHIFTS:	36288	SHIFT%:	98	Corr:	0.506	CorrScore:	34	RMSD:	0.338	RMSDScore:	58.6
PDB:	T1027_293_2	SHIFTS:	36288	SHIFT%:	98	Corr:	0.539	CorrScore:	39.9	RMSD:	0.324	RMSDScore:	62
PDB:	T1027_293_3	SHIFTS:	36288	SHIFT%:	98	Corr:	0.42	CorrScore:	21.7	RMSD:	0.333	RMSDScore:	59.6
PDB:	T1027_293_4	SHIFTS:	36288	SHIFT%:	98	Corr:	0.591	CorrScore:	50.4	RMSD:	0.359	RMSDScore:	52.9
PDB:	T1027_293_5	SHIFTS:	36288	SHIFT%:	98	Corr:	0.446	CorrScore:	25.1	RMSD:	0.327	RMSDScore:	61.2
PDB:	T1027_301_1	SHIFTS:	36288	SHIFT%:	98	Corr:	0.391	CorrScore:	18.3	RMSD:	0.617	RMSDScore:	10.1
PDB:	T1027_301_2	SHIFTS:	36288	SHIFT%:	98	Corr:	0.058	CorrScore:	2.7	RMSD:	0.75	RMSDScore:	3.2
PDB:	T1027_301_3	SHIFTS:	36288	SHIFT%:	98	Corr:	0.441	CorrScore:	24.2	RMSD:	0.6	RMSDScore:	11.5
PDB:	T1027_301_4	SHIFTS:	36288	SHIFT%:	98	Corr:	0.337	CorrScore:	13.5	RMSD:	0.608	RMSDScore:	10.9
PDB:	T1027_301_5	SHIFTS:	36288	SHIFT%:	98	Corr:	0.342	CorrScore:	13.8	RMSD:	0.579	RMSDScore:	13.4
PDB:	T1027_304_1	SHIFTS:	36288	SHIFT%:	98	Corr:	0.587	CorrScore:	49.5	RMSD:	0.389	RMSDScore:	45.7
PDB:	T1027_304_2	SHIFTS:	36288	SHIFT%:	98	Corr:	0.511	CorrScore:	34.9	RMSD:	0.406	RMSDScore:	41.7
PDB:	T1027_304_3	SHIFTS:	36288	SHIFT%:	98	Corr:	0.53	CorrScore:	38.3	RMSD:	0.388	RMSDScore:	46.2
PDB:	T1027_304_4	SHIFTS:	36288	SHIFT%:	98	Corr:	0.542	CorrScore:	40.5	RMSD:	0.463	RMSDScore:	29.5
PDB:	T1027_304_5	SHIFTS:	36288	SHIFT%:	98	Corr:	0.463	CorrScore:	27.3	RMSD:	0.429	RMSDScore:	36.3
PDB:	T1027_305_1	SHIFTS:	36288	SHIFT%:	98	Corr:	0.202	CorrScore:	6.1	RMSD:	0.579	RMSDScore:	13.4
PDB:	T1027_305_2	SHIFTS:	36288	SHIFT%:	98	Corr:	0.308	CorrScore:	11.4	RMSD:	0.48	RMSDScore:	26.6
PDB:	T1027_305_3	SHIFTS:	36288	SHIFT%:	98	Corr:	0.339	CorrScore:	13.5	RMSD:	0.566	RMSDScore:	14.8
PDB:	T1027_305_4	SHIFTS:	36288	SHIFT%:	98	Corr:	0.307	CorrScore:	11.2	RMSD:	0.614	RMSDScore:	10.3
PDB:	T1027_305_5	SHIFTS:	36288	SHIFT%:	98	Corr:	0.282	CorrScore:	9.7	RMSD:	0.561	RMSDScore:	15.2
PDB:	T1027_314_1	SHIFTS:	36288	SHIFT%:	98	Corr:	0.213	CorrScore:	6.6	RMSD:	0.566	RMSDScore:	14.7
PDB:	T1027_314_2	SHIFTS:	36288	SHIFT%:	98	Corr:	0.338	CorrScore:	13.5	RMSD:	0.538	RMSDScore:	17.9
PDB:	T1027_314_3	SHIFTS:	36288	SHIFT%:	98	Corr:	0.183	CorrScore:	5.5	RMSD:	0.544	RMSDScore:	17.3
PDB:	T1027_314_4	SHIFTS:	36288	SHIFT%:	98	Corr:	0.214	CorrScore:	6.6	RMSD:	0.573	RMSDScore:	14
PDB:	T1027_314_5	SHIFTS:	36288	SHIFT%:	98	Corr:	0.264	CorrScore:	8.8	RMSD:	0.523	RMSDScore:	19.9
PDB:	T1027_317_1	SHIFTS:	36288	SHIFT%:	98	Corr:	0.369	CorrScore:	16.2	RMSD:	0.51	RMSDScore:	21.8
PDB:	T1027_317_2	SHIFTS:	36288	SHIFT%:	98	Corr:	0.355	CorrScore:	15	RMSD:	0.49	RMSDScore:	25
PDB:	T1027_317_3	SHIFTS:	36288	SHIFT%:	98	Corr:	0.42	CorrScore:	21.7	RMSD:	0.469	RMSDScore:	28.7
PDB:	T1027_317_4	SHIFTS:	36288	SHIFT%:	98	Corr:	0.363	CorrScore:	15.7	RMSD:	0.477	RMSDScore:	27.1
PDB:	T1027_317_5	SHIFTS:	36288	SHIFT%:	98	Corr:	0.341	CorrScore:	13.8	RMSD:	0.514	RMSDScore:	21.2
PDB:	T1027_319_1	SHIFTS:	36288	SHIFT%:	98	Corr:	0.345	CorrScore:	14	RMSD:	0.377	RMSDScore:	48.6
PDB:	T1027_319_2	SHIFTS:	36288	SHIFT%:	98	Corr:	0.345	CorrScore:	14	RMSD:	0.327	RMSDScore:	61.5
PDB:	T1027_319_3	SHIFTS:	36288	SHIFT%:	98	Corr:	0.386	CorrScore:	17.8	RMSD:	0.303	RMSDScore:	67.5
PDB:	T1027_319_4	SHIFTS:	36288	SHIFT%:	98	Corr:	0.3	CorrScore:	10.9	RMSD:	0.304	RMSDScore:	67
PDB:	T1027_319_5	SHIFTS:	36288	SHIFT%:	98	Corr:	0.378	CorrScore:	17.1	RMSD:	0.353	RMSDScore:	54.7
PDB:	T1027_323_1	SHIFTS:	36288	SHIFT%:	98	Corr:	0.12	CorrScore:	3.8	RMSD:	0.387	RMSDScore:	46.4
PDB:	T1027_323_2	SHIFTS:	36288	SHIFT%:	98	Corr:	0.214	CorrScore:	6.6	RMSD:	0.375	RMSDScore:	49
PDB:	T1027_323_3	SHIFTS:	36288	SHIFT%:	98	Corr:	0.221	CorrScore:	6.8	RMSD:	0.362	RMSDScore:	52.2
PDB:	T1027_323_4	SHIFTS:	36288	SHIFT%:	98	Corr:	0.134	CorrScore:	4.1	RMSD:	0.391	RMSDScore:	45.2
PDB:	T1027_323_5	SHIFTS:	36288	SHIFT%:	98	Corr:	0.301	CorrScore:	10.9	RMSD:	0.344	RMSDScore:	56.8
PDB:	T1027_324_1	SHIFTS:	36288	SHIFT%:	98	Corr:	0.197	CorrScore:	6	RMSD:	0.377	RMSDScore:	48.6
PDB:	T1027_324_2	SHIFTS:	36288	SHIFT%:	98	Corr:	0.328	CorrScore:	12.7	RMSD:	0.404	RMSDScore:	42.4
PDB:	T1027_324_3	SHIFTS:	36288	SHIFT%:	98	Corr:	0.259	CorrScore:	8.5	RMSD:	0.49	RMSDScore:	24.9
PDB:	T1027_324_4	SHIFTS:	36288	SHIFT%:	98	Corr:	0.383	CorrScore:	17.5	RMSD:	0.345	RMSDScore:	56.6
PDB:	T1027_324_5	SHIFTS:	36288	SHIFT%:	98	Corr:	0.263	CorrScore:	8.7	RMSD:	0.437	RMSDScore:	34.6
PDB:	T1027_326_1	SHIFTS:	36288	SHIFT%:	98	Corr:	0.265	CorrScore:	8.8	RMSD:	0.372	RMSDScore:	49.8
PDB:	T1027_326_2	SHIFTS:	36288	SHIFT%:	98	Corr:	0.352	CorrScore:	14.7	RMSD:	0.35	RMSDScore:	55.2
PDB:	T1027_326_3	SHIFTS:	36288	SHIFT%:	98	Corr:	0.289	CorrScore:	10.1	RMSD:	0.408	RMSDScore:	41.5
PDB:	T1027_326_4	SHIFTS:	36288	SHIFT%:	98	Corr:	0.477	CorrScore:	29.6	RMSD:	0.374	RMSDScore:	49.3
PDB:	T1027_326_5	SHIFTS:	36288	SHIFT%:	98	Corr:	0.303	CorrScore:	11	RMSD:	0.376	RMSDScore:	48.8
PDB:	T1027_328_1	SHIFTS:	36288	SHIFT%:	98	Corr:	0.472	CorrScore:	28.6	RMSD:	0.345	RMSDScore:	56.6
PDB:	T1027_328_2	SHIFTS:	36288	SHIFT%:	98	Corr:	0.326	CorrScore:	12.5	RMSD:	0.335	RMSDScore:	59.4
PDB:	T1027_328_3	SHIFTS:	36288	SHIFT%:	98	Corr:	0.386	CorrScore:	17.8	RMSD:	0.369	RMSDScore:	50.7
PDB:	T1027_328_4	SHIFTS:	36288	SHIFT%:	98	Corr:	0.485	CorrScore:	30.7	RMSD:	0.344	RMSDScore:	57.1
PDB:	T1027_328_5	SHIFTS:	36288	SHIFT%:	98	Corr:	0.465	CorrScore:	27.8	RMSD:	0.373	RMSDScore:	49.8
PDB:	T1027_334_1	SHIFTS:	36288	SHIFT%:	98	Corr:	0.424	CorrScore:	22.2	RMSD:	0.503	RMSDScore:	23
PDB:	T1027_334_2	SHIFTS:	36288	SHIFT%:	98	Corr:	0.4	CorrScore:	19.4	RMSD:	0.462	RMSDScore:	29.9
PDB:	T1027_334_3	SHIFTS:	36288	SHIFT%:	98	Corr:	0.482	CorrScore:	30.3	RMSD:	0.461	RMSDScore:	29.9
PDB:	T1027_334_4	SHIFTS:	36288	SHIFT%:	98	Corr:	0.387	CorrScore:	17.9	RMSD:	0.501	RMSDScore:	23.4
PDB:	T1027_334_5	SHIFTS:	36288	SHIFT%:	98	Corr:	0.556	CorrScore:	43.3	RMSD:	0.386	RMSDScore:	46.4
PDB:	T1027_335_1	SHIFTS:	36288	SHIFT%:	98	Corr:	0.415	CorrScore:	21.1	RMSD:	0.456	RMSDScore:	30.8
PDB:	T1027_335_2	SHIFTS:	36288	SHIFT%:	98	Corr:	0.075	CorrScore:	2.9	RMSD:	0.487	RMSDScore:	25.4
PDB:	T1027_335_3	SHIFTS:	36288	SHIFT%:	98	Corr:	0.061	CorrScore:	2.8	RMSD:	0.482	RMSDScore:	26.4
PDB:	T1027_335_4	SHIFTS:	36288	SHIFT%:	98	Corr:	0.348	CorrScore:	14.2	RMSD:	0.431	RMSDScore:	35.9
PDB:	T1027_335_5	SHIFTS:	36288	SHIFT%:	98	Corr:	0.182	CorrScore:	5.4	RMSD:	0.462	RMSDScore:	29.7
PDB:	T1027_336_1	SHIFTS:	36288	SHIFT%:	98	Corr:	0.194	CorrScore:	5.9	RMSD:	0.485	RMSDScore:	25.7
PDB:	T1027_337_1	SHIFTS:	36288	SHIFT%:	98	Corr:	0.398	CorrScore:	19.2	RMSD:	0.501	RMSDScore:	23.2
PDB:	T1027_337_2	SHIFTS:	36288	SHIFT%:	98	Corr:	0.228	CorrScore:	7.1	RMSD:	0.447	RMSDScore:	32.8
PDB:	T1027_337_3	SHIFTS:	36288	SHIFT%:	98	Corr:	0.227	CorrScore:	7	RMSD:	0.321	RMSDScore:	63
PDB:	T1027_337_4	SHIFTS:	36288	SHIFT%:	98	Corr:	0.339	CorrScore:	13.6	RMSD:	0.409	RMSDScore:	41
PDB:	T1027_337_5	SHIFTS:	36288	SHIFT%:	98	Corr:	0.355	CorrScore:	15	RMSD:	0.388	RMSDScore:	46.2
PDB:	T1027_339_1	SHIFTS:	36288	SHIFT%:	98	Corr:	0.311	CorrScore:	11.5	RMSD:	0.389	RMSDScore:	45.9
PDB:	T1027_339_2	SHIFTS:	36288	SHIFT%:	98	Corr:	0.36	CorrScore:	15.3	RMSD:	0.391	RMSDScore:	45.2
PDB:	T1027_339_3	SHIFTS:	36288	SHIFT%:	98	Corr:	0.395	CorrScore:	18.9	RMSD:	0.374	RMSDScore:	49.5
PDB:	T1027_339_4	SHIFTS:	36288	SHIFT%:	98	Corr:	0.309	CorrScore:	11.4	RMSD:	0.353	RMSDScore:	54.7
PDB:	T1027_339_5	SHIFTS:	36288	SHIFT%:	98	Corr:	0.199	CorrScore:	6.1	RMSD:	0.333	RMSDScore:	59.6
PDB:	T1027_340_1	SHIFTS:	36288	SHIFT%:	98	Corr:	0.182	CorrScore:	5.4	RMSD:	0.542	RMSDScore:	17.5
PDB:	T1027_341_1	SHIFTS:	36288	SHIFT%:	98	Corr:	0.399	CorrScore:	19.3	RMSD:	0.424	RMSDScore:	37.7
PDB:	T1027_341_2	SHIFTS:	36288	SHIFT%:	98	Corr:	0.299	CorrScore:	10.7	RMSD:	0.44	RMSDScore:	34.2
PDB:	T1027_341_3	SHIFTS:	36288	SHIFT%:	98	Corr:	0.377	CorrScore:	17	RMSD:	0.41	RMSDScore:	41
PDB:	T1027_341_4	SHIFTS:	36288	SHIFT%:	98	Corr:	0.43	CorrScore:	22.9	RMSD:	0.477	RMSDScore:	27.1
PDB:	T1027_341_5	SHIFTS:	36288	SHIFT%:	98	Corr:	0.285	CorrScore:	9.8	RMSD:	0.448	RMSDScore:	32.4
PDB:	T1027_342_1	SHIFTS:	36288	SHIFT%:	98	Corr:	-0.161	CorrScore:	1	RMSD:	0.423	RMSDScore:	37.7
PDB:	T1027_342_3	SHIFTS:	36288	SHIFT%:	98	Corr:	0.019	CorrScore:	2.2	RMSD:	0.423	RMSDScore:	38
PDB:	T1027_342_4	SHIFTS:	36288	SHIFT%:	98	Corr:	-0.143	CorrScore:	1.1	RMSD:	0.438	RMSDScore:	34.6
PDB:	T1027_342_5	SHIFTS:	36288	SHIFT%:	98	Corr:	-0.158	CorrScore:	1	RMSD:	0.597	RMSDScore:	11.8
PDB:	T1027_343_1	SHIFTS:	36288	SHIFT%:	98	Corr:	0.36	CorrScore:	15.3	RMSD:	0.391	RMSDScore:	45.2
PDB:	T1027_343_2	SHIFTS:	36288	SHIFT%:	98	Corr:	0.184	CorrScore:	5.5	RMSD:	0.477	RMSDScore:	27.3
PDB:	T1027_343_3	SHIFTS:	36288	SHIFT%:	98	Corr:	0.241	CorrScore:	7.6	RMSD:	0.338	RMSDScore:	58.4
PDB:	T1027_343_4	SHIFTS:	36288	SHIFT%:	98	Corr:	0.309	CorrScore:	11.4	RMSD:	0.353	RMSDScore:	54.7
PDB:	T1027_343_5	SHIFTS:	36288	SHIFT%:	98	Corr:	0.385	CorrScore:	17.7	RMSD:	0.363	RMSDScore:	51.9
PDB:	T1027_349_1	SHIFTS:	36288	SHIFT%:	98	Corr:	0.212	CorrScore:	6.5	RMSD:	0.454	RMSDScore:	31.2
PDB:	T1027_349_2	SHIFTS:	36288	SHIFT%:	98	Corr:	0.062	CorrScore:	2.8	RMSD:	0.478	RMSDScore:	27.1
PDB:	T1027_349_3	SHIFTS:	36288	SHIFT%:	98	Corr:	0.179	CorrScore:	5.4	RMSD:	0.469	RMSDScore:	28.5
PDB:	T1027_349_4	SHIFTS:	36288	SHIFT%:	98	Corr:	0.299	CorrScore:	10.7	RMSD:	0.475	RMSDScore:	27.4
PDB:	T1027_349_5	SHIFTS:	36288	SHIFT%:	98	Corr:	0.195	CorrScore:	5.9	RMSD:	0.462	RMSDScore:	29.9
PDB:	T1027_351_1	SHIFTS:	36288	SHIFT%:	98	Corr:	0.241	CorrScore:	7.6	RMSD:	0.338	RMSDScore:	58.4
PDB:	T1027_351_2	SHIFTS:	36288	SHIFT%:	98	Corr:	0.385	CorrScore:	17.7	RMSD:	0.363	RMSDScore:	51.9
PDB:	T1027_351_3	SHIFTS:	36288	SHIFT%:	98	Corr:	0.47	CorrScore:	28.3	RMSD:	0.352	RMSDScore:	55
PDB:	T1027_351_4	SHIFTS:	36288	SHIFT%:	98	Corr:	0.387	CorrScore:	17.9	RMSD:	0.352	RMSDScore:	54.7
PDB:	T1027_351_5	SHIFTS:	36288	SHIFT%:	98	Corr:	0.099	CorrScore:	3.4	RMSD:	0.36	RMSDScore:	52.9
PDB:	T1027_354_1	SHIFTS:	36288	SHIFT%:	98	Corr:	0.265	CorrScore:	8.8	RMSD:	0.372	RMSDScore:	49.8
PDB:	T1027_354_2	SHIFTS:	36288	SHIFT%:	98	Corr:	0.352	CorrScore:	14.7	RMSD:	0.35	RMSDScore:	55.2
PDB:	T1027_354_3	SHIFTS:	36288	SHIFT%:	98	Corr:	0.289	CorrScore:	10.1	RMSD:	0.408	RMSDScore:	41.5
PDB:	T1027_354_4	SHIFTS:	36288	SHIFT%:	98	Corr:	0.477	CorrScore:	29.6	RMSD:	0.374	RMSDScore:	49.3
PDB:	T1027_354_5	SHIFTS:	36288	SHIFT%:	98	Corr:	0.303	CorrScore:	11	RMSD:	0.376	RMSDScore:	48.8
PDB:	T1027_360_1	SHIFTS:	36288	SHIFT%:	98	Corr:	0.411	CorrScore:	20.7	RMSD:	0.416	RMSDScore:	39.3
PDB:	T1027_360_2	SHIFTS:	36288	SHIFT%:	98	Corr:	0.205	CorrScore:	6.3	RMSD:	0.579	RMSDScore:	13.3
PDB:	T1027_360_3	SHIFTS:	36288	SHIFT%:	98	Corr:	0.35	CorrScore:	14.4	RMSD:	0.442	RMSDScore:	33.6
PDB:	T1027_360_4	SHIFTS:	36288	SHIFT%:	98	Corr:	0.282	CorrScore:	9.7	RMSD:	0.444	RMSDScore:	33.2
PDB:	T1027_360_5	SHIFTS:	36288	SHIFT%:	98	Corr:	0.294	CorrScore:	10.4	RMSD:	0.472	RMSDScore:	28
PDB:	T1027_362_1	SHIFTS:	36288	SHIFT%:	98	Corr:	0.204	CorrScore:	6.2	RMSD:	0.431	RMSDScore:	36.1
PDB:	T1027_362_2	SHIFTS:	36288	SHIFT%:	98	Corr:	0.179	CorrScore:	5.3	RMSD:	0.442	RMSDScore:	33.8
PDB:	T1027_362_3	SHIFTS:	36288	SHIFT%:	98	Corr:	0.107	CorrScore:	3.6	RMSD:	0.485	RMSDScore:	25.7
PDB:	T1027_362_4	SHIFTS:	36288	SHIFT%:	98	Corr:	0.032	CorrScore:	2.4	RMSD:	0.513	RMSDScore:	21.5
PDB:	T1027_362_5	SHIFTS:	36288	SHIFT%:	98	Corr:	0.232	CorrScore:	7.2	RMSD:	0.452	RMSDScore:	31.6
PDB:	T1027_364_1	SHIFTS:	36288	SHIFT%:	98	Corr:	0.441	CorrScore:	24.4	RMSD:	0.423	RMSDScore:	37.7
PDB:	T1027_364_2	SHIFTS:	36288	SHIFT%:	98	Corr:	0.466	CorrScore:	27.8	RMSD:	0.383	RMSDScore:	47.3
PDB:	T1027_364_3	SHIFTS:	36288	SHIFT%:	98	Corr:	0.457	CorrScore:	26.5	RMSD:	0.371	RMSDScore:	50
PDB:	T1027_364_4	SHIFTS:	36288	SHIFT%:	98	Corr:	0.482	CorrScore:	30.2	RMSD:	0.419	RMSDScore:	38.7
PDB:	T1027_364_5	SHIFTS:	36288	SHIFT%:	98	Corr:	0.44	CorrScore:	24.1	RMSD:	0.402	RMSDScore:	42.8
PDB:	T1027_367_1	SHIFTS:	36288	SHIFT%:	98	Corr:	0.413	CorrScore:	20.8	RMSD:	0.36	RMSDScore:	52.9
PDB:	T1027_367_2	SHIFTS:	36288	SHIFT%:	98	Corr:	0.368	CorrScore:	16.2	RMSD:	0.394	RMSDScore:	44.4
PDB:	T1027_367_3	SHIFTS:	36288	SHIFT%:	98	Corr:	0.363	CorrScore:	15.7	RMSD:	0.381	RMSDScore:	47.6
PDB:	T1027_367_4	SHIFTS:	36288	SHIFT%:	98	Corr:	0.485	CorrScore:	30.7	RMSD:	0.344	RMSDScore:	57.1
PDB:	T1027_367_5	SHIFTS:	36288	SHIFT%:	98	Corr:	0.258	CorrScore:	8.4	RMSD:	0.337	RMSDScore:	58.6
PDB:	T1027_368_1	SHIFTS:	36288	SHIFT%:	98	Corr:	0.411	CorrScore:	20.6	RMSD:	0.355	RMSDScore:	54
PDB:	T1027_368_2	SHIFTS:	36288	SHIFT%:	98	Corr:	0.49	CorrScore:	31.6	RMSD:	0.313	RMSDScore:	65
PDB:	T1027_368_3	SHIFTS:	36288	SHIFT%:	98	Corr:	0.3	CorrScore:	10.8	RMSD:	0.305	RMSDScore:	67
PDB:	T1027_368_4	SHIFTS:	36288	SHIFT%:	98	Corr:	0.332	CorrScore:	13.1	RMSD:	0.368	RMSDScore:	50.7
PDB:	T1027_368_5	SHIFTS:	36288	SHIFT%:	98	Corr:	0.204	CorrScore:	6.2	RMSD:	0.394	RMSDScore:	44.7
PDB:	T1027_369_1	SHIFTS:	36288	SHIFT%:	98	Corr:	0.432	CorrScore:	23.2	RMSD:	0.384	RMSDScore:	47.1
PDB:	T1027_369_2	SHIFTS:	36288	SHIFT%:	98	Corr:	0.537	CorrScore:	39.7	RMSD:	0.346	RMSDScore:	56.3
PDB:	T1027_369_3	SHIFTS:	36288	SHIFT%:	98	Corr:	0.486	CorrScore:	31	RMSD:	0.351	RMSDScore:	55.2
PDB:	T1027_369_4	SHIFTS:	36288	SHIFT%:	98	Corr:	0.494	CorrScore:	32.2	RMSD:	0.397	RMSDScore:	44
PDB:	T1027_369_5	SHIFTS:	36288	SHIFT%:	98	Corr:	-0.088	CorrScore:	1.4	RMSD:	0.437	RMSDScore:	34.8
PDB:	T1027_373_1	SHIFTS:	36288	SHIFT%:	98	Corr:	-0.153	CorrScore:	1	RMSD:	0.745	RMSDScore:	3.5
PDB:	T1027_373_2	SHIFTS:	36288	SHIFT%:	98	Corr:	0.224	CorrScore:	6.9	RMSD:	0.738	RMSDScore:	3.6
PDB:	T1027_373_3	SHIFTS:	36288	SHIFT%:	98	Corr:	0.224	CorrScore:	6.9	RMSD:	0.738	RMSDScore:	3.6
PDB:	T1027_375_1	SHIFTS:	36288	SHIFT%:	98	Corr:	0.385	CorrScore:	17.7	RMSD:	0.363	RMSDScore:	51.9
PDB:	T1027_375_2	SHIFTS:	36288	SHIFT%:	98	Corr:	0.385	CorrScore:	17.7	RMSD:	0.363	RMSDScore:	51.9
PDB:	T1027_375_3	SHIFTS:	36288	SHIFT%:	98	Corr:	0.309	CorrScore:	11.4	RMSD:	0.353	RMSDScore:	54.7
PDB:	T1027_375_4	SHIFTS:	36288	SHIFT%:	98	Corr:	0.099	CorrScore:	3.4	RMSD:	0.36	RMSDScore:	52.9
PDB:	T1027_375_5	SHIFTS:	36288	SHIFT%:	98	Corr:	0.241	CorrScore:	7.6	RMSD:	0.338	RMSDScore:	58.4
PDB:	T1027_376_1	SHIFTS:	36288	SHIFT%:	98	Corr:	0.187	CorrScore:	5.6	RMSD:	0.395	RMSDScore:	44.4
PDB:	T1027_376_2	SHIFTS:	36288	SHIFT%:	98	Corr:	0.292	CorrScore:	10.3	RMSD:	0.363	RMSDScore:	52.2
PDB:	T1027_376_3	SHIFTS:	36288	SHIFT%:	98	Corr:	0.482	CorrScore:	30.3	RMSD:	0.312	RMSDScore:	65
PDB:	T1027_376_4	SHIFTS:	36288	SHIFT%:	98	Corr:	0.392	CorrScore:	18.4	RMSD:	0.335	RMSDScore:	59.4
PDB:	T1027_376_5	SHIFTS:	36288	SHIFT%:	98	Corr:	0.393	CorrScore:	18.6	RMSD:	0.419	RMSDScore:	38.7
PDB:	T1027_377_1	SHIFTS:	36288	SHIFT%:	98	Corr:	0.24	CorrScore:	7.6	RMSD:	0.36	RMSDScore:	52.9
PDB:	T1027_377_2	SHIFTS:	36288	SHIFT%:	98	Corr:	0.201	CorrScore:	6.1	RMSD:	0.385	RMSDScore:	46.9
PDB:	T1027_377_3	SHIFTS:	36288	SHIFT%:	98	Corr:	0.336	CorrScore:	13.3	RMSD:	0.392	RMSDScore:	44.9
PDB:	T1027_377_4	SHIFTS:	36288	SHIFT%:	98	Corr:	0.232	CorrScore:	7.2	RMSD:	0.339	RMSDScore:	58.4
PDB:	T1027_377_5	SHIFTS:	36288	SHIFT%:	98	Corr:	0.347	CorrScore:	14.1	RMSD:	0.362	RMSDScore:	52.4
PDB:	T1027_379_1	SHIFTS:	36288	SHIFT%:	98	Corr:	0.277	CorrScore:	9.4	RMSD:	0.325	RMSDScore:	61.7
PDB:	T1027_379_2	SHIFTS:	36288	SHIFT%:	98	Corr:	0.298	CorrScore:	10.7	RMSD:	0.327	RMSDScore:	61.2
PDB:	T1027_379_3	SHIFTS:	36288	SHIFT%:	98	Corr:	0.368	CorrScore:	16.2	RMSD:	0.394	RMSDScore:	44.4
PDB:	T1027_379_4	SHIFTS:	36288	SHIFT%:	98	Corr:	0.378	CorrScore:	17.1	RMSD:	0.353	RMSDScore:	54.7
PDB:	T1027_379_5	SHIFTS:	36288	SHIFT%:	98	Corr:	0.3	CorrScore:	10.9	RMSD:	0.304	RMSDScore:	67
PDB:	T1027_387_1	SHIFTS:	36288	SHIFT%:	98	Corr:	0.229	CorrScore:	7.1	RMSD:	0.675	RMSDScore:	6.4
PDB:	T1027_392_1	SHIFTS:	36288	SHIFT%:	98	Corr:	0.061	CorrScore:	2.8	RMSD:	0.599	RMSDScore:	11.5
PDB:	T1027_392_2	SHIFTS:	36288	SHIFT%:	98	Corr:	0.372	CorrScore:	16.5	RMSD:	0.596	RMSDScore:	11.8
PDB:	T1027_392_3	SHIFTS:	36288	SHIFT%:	98	Corr:	0.351	CorrScore:	14.6	RMSD:	0.375	RMSDScore:	49.3
PDB:	T1027_392_4	SHIFTS:	36288	SHIFT%:	98	Corr:	0.12	CorrScore:	3.8	RMSD:	0.411	RMSDScore:	40.8
PDB:	T1027_392_5	SHIFTS:	36288	SHIFT%:	98	Corr:	0.33	CorrScore:	12.8	RMSD:	0.362	RMSDScore:	52.2
PDB:	T1027_403_1	SHIFTS:	36288	SHIFT%:	98	Corr:	0.425	CorrScore:	22.2	RMSD:	0.36	RMSDScore:	52.7
PDB:	T1027_403_2	SHIFTS:	36288	SHIFT%:	98	Corr:	0.475	CorrScore:	29.1	RMSD:	0.377	RMSDScore:	48.8
PDB:	T1027_403_3	SHIFTS:	36288	SHIFT%:	98	Corr:	0.436	CorrScore:	23.7	RMSD:	0.379	RMSDScore:	48.3
PDB:	T1027_403_4	SHIFTS:	36288	SHIFT%:	98	Corr:	0.425	CorrScore:	22.3	RMSD:	0.335	RMSDScore:	59.4
PDB:	T1027_403_5	SHIFTS:	36288	SHIFT%:	98	Corr:	0.286	CorrScore:	10	RMSD:	0.38	RMSDScore:	48.1
PDB:	T1027_409_1	SHIFTS:	36288	SHIFT%:	98	Corr:	0.261	CorrScore:	8.6	RMSD:	0.346	RMSDScore:	56.3
PDB:	T1027_420_1	SHIFTS:	36288	SHIFT%:	98	Corr:	0.272	CorrScore:	9.1	RMSD:	0.353	RMSDScore:	54.7
PDB:	T1027_420_2	SHIFTS:	36288	SHIFT%:	98	Corr:	0.419	CorrScore:	21.5	RMSD:	0.342	RMSDScore:	57.4
PDB:	T1027_420_3	SHIFTS:	36288	SHIFT%:	98	Corr:	0.303	CorrScore:	11	RMSD:	0.452	RMSDScore:	31.6
PDB:	T1027_420_4	SHIFTS:	36288	SHIFT%:	98	Corr:	0.645	CorrScore:	62.2	RMSD:	0.357	RMSDScore:	53.7
PDB:	T1027_420_5	SHIFTS:	36288	SHIFT%:	98	Corr:	0.417	CorrScore:	21.4	RMSD:	0.36	RMSDScore:	52.9
PDB:	T1027_427_1	SHIFTS:	36288	SHIFT%:	98	Corr:	0.614	CorrScore:	55.2	RMSD:	0.397	RMSDScore:	43.8
PDB:	T1027_427_2	SHIFTS:	36288	SHIFT%:	98	Corr:	0.61	CorrScore:	54.5	RMSD:	0.298	RMSDScore:	68.6
PDB:	T1027_427_3	SHIFTS:	36288	SHIFT%:	98	Corr:	0.706	CorrScore:	75.3	RMSD:	0.357	RMSDScore:	53.5
PDB:	T1027_427_4	SHIFTS:	36288	SHIFT%:	98	Corr:	0.589	CorrScore:	49.7	RMSD:	0.376	RMSDScore:	48.8
PDB:	T1027_427_5	SHIFTS:	36288	SHIFT%:	98	Corr:	0.519	CorrScore:	36.4	RMSD:	0.443	RMSDScore:	33.6
PDB:	T1027_428_1	SHIFTS:	36288	SHIFT%:	98	Corr:	0.184	CorrScore:	5.5	RMSD:	0.477	RMSDScore:	27.3
PDB:	T1027_428_2	SHIFTS:	36288	SHIFT%:	98	Corr:	0.384	CorrScore:	17.7	RMSD:	0.44	RMSDScore:	34
PDB:	T1027_428_3	SHIFTS:	36288	SHIFT%:	98	Corr:	0.137	CorrScore:	4.2	RMSD:	0.527	RMSDScore:	19.5
PDB:	T1027_428_4	SHIFTS:	36288	SHIFT%:	98	Corr:	0.552	CorrScore:	42.4	RMSD:	0.333	RMSDScore:	59.6
PDB:	T1027_428_5	SHIFTS:	36288	SHIFT%:	98	Corr:	0.336	CorrScore:	13.3	RMSD:	0.392	RMSDScore:	44.9
PDB:	T1027_435_1	SHIFTS:	36288	SHIFT%:	98	Corr:	0.354	CorrScore:	14.8	RMSD:	0.349	RMSDScore:	55.5
PDB:	T1027_435_2	SHIFTS:	36288	SHIFT%:	98	Corr:	0.199	CorrScore:	6	RMSD:	0.352	RMSDScore:	54.7
PDB:	T1027_435_3	SHIFTS:	36288	SHIFT%:	98	Corr:	0.328	CorrScore:	12.7	RMSD:	0.329	RMSDScore:	61
PDB:	T1027_435_4	SHIFTS:	36288	SHIFT%:	98	Corr:	0.177	CorrScore:	5.3	RMSD:	0.346	RMSDScore:	56.6
PDB:	T1027_435_5	SHIFTS:	36288	SHIFT%:	98	Corr:	0.08	CorrScore:	3	RMSD:	0.372	RMSDScore:	50
PDB:	T1027_437_1	SHIFTS:	36288	SHIFT%:	98	Corr:	0.393	CorrScore:	18.5	RMSD:	0.482	RMSDScore:	26.3
PDB:	T1027_437_2	SHIFTS:	36288	SHIFT%:	98	Corr:	0.509	CorrScore:	34.7	RMSD:	0.491	RMSDScore:	24.9
PDB:	T1027_437_3	SHIFTS:	36288	SHIFT%:	98	Corr:	0.509	CorrScore:	34.7	RMSD:	0.491	RMSDScore:	24.9
PDB:	T1027_437_4	SHIFTS:	36288	SHIFT%:	98	Corr:	0.509	CorrScore:	34.7	RMSD:	0.491	RMSDScore:	24.9
PDB:	T1027_437_5	SHIFTS:	36288	SHIFT%:	98	Corr:	0.487	CorrScore:	31.1	RMSD:	0.498	RMSDScore:	23.7
PDB:	T1027_448_1	SHIFTS:	36288	SHIFT%:	98	Corr:	0.094	CorrScore:	3.3	RMSD:	0.363	RMSDScore:	52.2
PDB:	T1027_453_1	SHIFTS:	36288	SHIFT%:	98	Corr:	0.36	CorrScore:	15.4	RMSD:	0.493	RMSDScore:	24.6
PDB:	T1027_453_2	SHIFTS:	36288	SHIFT%:	98	Corr:	0.248	CorrScore:	8	RMSD:	0.38	RMSDScore:	48.1
PDB:	T1027_453_3	SHIFTS:	36288	SHIFT%:	98	Corr:	0.484	CorrScore:	30.5	RMSD:	0.374	RMSDScore:	49.3
PDB:	T1027_453_4	SHIFTS:	36288	SHIFT%:	98	Corr:	0.436	CorrScore:	23.7	RMSD:	0.434	RMSDScore:	35.5
PDB:	T1027_453_5	SHIFTS:	36288	SHIFT%:	98	Corr:	0.589	CorrScore:	49.9	RMSD:	0.493	RMSDScore:	24.4
PDB:	T1027_458_1	SHIFTS:	36288	SHIFT%:	98	Corr:	-0.006	CorrScore:	2	RMSD:	0.793	RMSDScore:	1.9
PDB:	T1027_458_2	SHIFTS:	36288	SHIFT%:	98	Corr:	-0.241	CorrScore:	0.8	RMSD:	0.797	RMSDScore:	1.9
PDB:	T1027_458_3	SHIFTS:	36288	SHIFT%:	98	Corr:	0.347	CorrScore:	14.1	RMSD:	0.704	RMSDScore:	5
PDB:	T1027_458_4	SHIFTS:	36288	SHIFT%:	98	Corr:	0.139	CorrScore:	4.2	RMSD:	0.758	RMSDScore:	3
PDB:	T1027_458_5	SHIFTS:	36288	SHIFT%:	98	Corr:	0.384	CorrScore:	17.7	RMSD:	0.682	RMSDScore:	6.1
PDB:	T1027_460_1	SHIFTS:	36288	SHIFT%:	98	Corr:	0.164	CorrScore:	4.9	RMSD:	0.56	RMSDScore:	15.3
PDB:	T1027_460_2	SHIFTS:	36288	SHIFT%:	98	Corr:	0.457	CorrScore:	26.5	RMSD:	0.538	RMSDScore:	18
PDB:	T1027_460_3	SHIFTS:	36288	SHIFT%:	98	Corr:	0.192	CorrScore:	5.8	RMSD:	0.571	RMSDScore:	14.2
PDB:	T1027_460_4	SHIFTS:	36288	SHIFT%:	98	Corr:	0.274	CorrScore:	9.2	RMSD:	0.379	RMSDScore:	48.1
PDB:	T1027_460_5	SHIFTS:	36288	SHIFT%:	98	Corr:	0.192	CorrScore:	5.8	RMSD:	0.423	RMSDScore:	38
PDB:	T1027_468_2	SHIFTS:	36288	SHIFT%:	98	Corr:	0.352	CorrScore:	14.6	RMSD:	0.362	RMSDScore:	52.4
PDB:	T1027_468_4	SHIFTS:	36288	SHIFT%:	98	Corr:	0.477	CorrScore:	29.6	RMSD:	0.374	RMSDScore:	49.3
PDB:	T1027_468_5	SHIFTS:	36288	SHIFT%:	98	Corr:	0.303	CorrScore:	11	RMSD:	0.376	RMSDScore:	48.8
PDB:	T1027_472_1	SHIFTS:	36288	SHIFT%:	98	Corr:	0.441	CorrScore:	24.4	RMSD:	0.423	RMSDScore:	37.7
PDB:	T1027_472_2	SHIFTS:	36288	SHIFT%:	98	Corr:	0.466	CorrScore:	27.8	RMSD:	0.383	RMSDScore:	47.3
PDB:	T1027_472_3	SHIFTS:	36288	SHIFT%:	98	Corr:	0.482	CorrScore:	30.2	RMSD:	0.419	RMSDScore:	38.7
PDB:	T1027_472_4	SHIFTS:	36288	SHIFT%:	98	Corr:	0.457	CorrScore:	26.5	RMSD:	0.371	RMSDScore:	50
PDB:	T1027_472_5	SHIFTS:	36288	SHIFT%:	98	Corr:	0.498	CorrScore:	32.9	RMSD:	0.346	RMSDScore:	56.6
PDB:	T1027_473_1	SHIFTS:	36288	SHIFT%:	98	Corr:	0.337	CorrScore:	13.5	RMSD:	0.333	RMSDScore:	59.6
PDB:	T1027_473_2	SHIFTS:	36288	SHIFT%:	98	Corr:	0.454	CorrScore:	26.1	RMSD:	0.35	RMSDScore:	55.2
PDB:	T1027_473_3	SHIFTS:	36288	SHIFT%:	98	Corr:	0.359	CorrScore:	15.3	RMSD:	0.328	RMSDScore:	61.2
PDB:	T1027_473_4	SHIFTS:	36288	SHIFT%:	98	Corr:	0.48	CorrScore:	29.9	RMSD:	0.329	RMSDScore:	61
PDB:	T1027_473_5	SHIFTS:	36288	SHIFT%:	98	Corr:	0.311	CorrScore:	11.5	RMSD:	0.389	RMSDScore:	45.9
PDB:	T1027_476_1	SHIFTS:	36288	SHIFT%:	98	Corr:	0.125	CorrScore:	3.9	RMSD:	0.629	RMSDScore:	9.2
PDB:	T1027_476_2	SHIFTS:	36288	SHIFT%:	98	Corr:	0.217	CorrScore:	6.6	RMSD:	0.666	RMSDScore:	6.9
PDB:	T1027_476_3	SHIFTS:	36288	SHIFT%:	98	Corr:	0.404	CorrScore:	19.8	RMSD:	0.371	RMSDScore:	50
PDB:	T1027_480_1	SHIFTS:	36288	SHIFT%:	98	Corr:	0.089	CorrScore:	3.2	RMSD:	0.505	RMSDScore:	22.6
PDB:	T1027_480_2	SHIFTS:	36288	SHIFT%:	98	Corr:	0.172	CorrScore:	5.1	RMSD:	0.489	RMSDScore:	25
PDB:	T1027_480_3	SHIFTS:	36288	SHIFT%:	98	Corr:	0.29	CorrScore:	10.2	RMSD:	0.431	RMSDScore:	36.1
PDB:	T1027_480_4	SHIFTS:	36288	SHIFT%:	98	Corr:	0.256	CorrScore:	8.3	RMSD:	0.442	RMSDScore:	33.8
PDB:	T1027_480_5	SHIFTS:	36288	SHIFT%:	98	Corr:	0.137	CorrScore:	4.2	RMSD:	0.451	RMSDScore:	32
PDB:	T1027_487_1	SHIFTS:	36288	SHIFT%:	98	Corr:	0.198	CorrScore:	6	RMSD:	0.514	RMSDScore:	21.4
PDB:	T1027_487_2	SHIFTS:	36288	SHIFT%:	98	Corr:	0.202	CorrScore:	6.2	RMSD:	0.475	RMSDScore:	27.6
PDB:	T1027_487_3	SHIFTS:	36288	SHIFT%:	98	Corr:	0.184	CorrScore:	5.5	RMSD:	0.477	RMSDScore:	27.3
PDB:	T1027_487_4	SHIFTS:	36288	SHIFT%:	98	Corr:	0.17	CorrScore:	5.1	RMSD:	0.545	RMSDScore:	17.2
PDB:	T1027_487_5	SHIFTS:	36288	SHIFT%:	98	Corr:	0.137	CorrScore:	4.2	RMSD:	0.527	RMSDScore:	19.5
PDB:	T1027_488_1	SHIFTS:	36288	SHIFT%:	98	Corr:	0.241	CorrScore:	7.6	RMSD:	0.338	RMSDScore:	58.4
PDB:	T1027_488_2	SHIFTS:	36288	SHIFT%:	98	Corr:	0.316	CorrScore:	11.8	RMSD:	0.348	RMSDScore:	55.8
PDB:	T1027_488_3	SHIFTS:	36288	SHIFT%:	98	Corr:	0.385	CorrScore:	17.7	RMSD:	0.363	RMSDScore:	51.9
PDB:	T1027_488_4	SHIFTS:	36288	SHIFT%:	98	Corr:	0.385	CorrScore:	17.7	RMSD:	0.363	RMSDScore:	51.9
PDB:	T1027_488_5	SHIFTS:	36288	SHIFT%:	98	Corr:	0.253	CorrScore:	8.2	RMSD:	0.337	RMSDScore:	58.6
PDB:	T1027_498_1	SHIFTS:	36288	SHIFT%:	98	Corr:	0.241	CorrScore:	7.6	RMSD:	0.338	RMSDScore:	58.4
PDB:	T1027_498_2	SHIFTS:	36288	SHIFT%:	98	Corr:	0.311	CorrScore:	11.5	RMSD:	0.389	RMSDScore:	45.9
PDB:	T1027_498_3	SHIFTS:	36288	SHIFT%:	98	Corr:	0.36	CorrScore:	15.3	RMSD:	0.391	RMSDScore:	45.2
PDB:	T1027_498_4	SHIFTS:	36288	SHIFT%:	98	Corr:	0.199	CorrScore:	6	RMSD:	0.514	RMSDScore:	21.4
PDB:	T1027_498_5	SHIFTS:	36288	SHIFT%:	98	Corr:	0.299	CorrScore:	10.7	RMSD:	0.395	RMSDScore:	44.4
PDB:	T1029_003_1	SHIFTS:	30925	SHIFT%:	94	Corr:	0.498	CorrScore:	33.1	RMSD:	0.227	RMSDScore:	85
PDB:	T1029_005_1	SHIFTS:	30925	SHIFT%:	94	Corr:	0.537	CorrScore:	40	RMSD:	0.4	RMSDScore:	43.3
PDB:	T1029_005_2	SHIFTS:	30925	SHIFT%:	94	Corr:	0.537	CorrScore:	40	RMSD:	0.4	RMSDScore:	43.3
PDB:	T1029_005_3	SHIFTS:	30925	SHIFT%:	94	Corr:	0.413	CorrScore:	21	RMSD:	0.275	RMSDScore:	74.1
PDB:	T1029_005_4	SHIFTS:	30925	SHIFT%:	94	Corr:	0.633	CorrScore:	59.9	RMSD:	0.245	RMSDScore:	81.3
PDB:	T1029_005_5	SHIFTS:	30925	SHIFT%:	94	Corr:	0.584	CorrScore:	49	RMSD:	0.235	RMSDScore:	83.5
PDB:	T1029_009_1	SHIFTS:	30925	SHIFT%:	94	Corr:	0.422	CorrScore:	22.1	RMSD:	0.317	RMSDScore:	63.7
PDB:	T1029_009_2	SHIFTS:	30925	SHIFT%:	94	Corr:	0.534	CorrScore:	39.2	RMSD:	0.288	RMSDScore:	71
PDB:	T1029_009_3	SHIFTS:	30925	SHIFT%:	94	Corr:	0.554	CorrScore:	43	RMSD:	0.328	RMSDScore:	61.2
PDB:	T1029_009_4	SHIFTS:	30925	SHIFT%:	94	Corr:	0.446	CorrScore:	25.2	RMSD:	0.327	RMSDScore:	61.4
PDB:	T1029_009_5	SHIFTS:	30925	SHIFT%:	94	Corr:	0.424	CorrScore:	22.3	RMSD:	0.323	RMSDScore:	62.2
PDB:	T1029_013_1	SHIFTS:	30925	SHIFT%:	94	Corr:	0.542	CorrScore:	41	RMSD:	0.332	RMSDScore:	59.9
PDB:	T1029_013_2	SHIFTS:	30925	SHIFT%:	94	Corr:	0.359	CorrScore:	15.4	RMSD:	0.462	RMSDScore:	29.6
PDB:	T1029_013_3	SHIFTS:	30925	SHIFT%:	94	Corr:	0.409	CorrScore:	20.6	RMSD:	0.364	RMSDScore:	51.6
PDB:	T1029_013_4	SHIFTS:	30925	SHIFT%:	94	Corr:	0.466	CorrScore:	28	RMSD:	0.371	RMSDScore:	50.2
PDB:	T1029_013_5	SHIFTS:	30925	SHIFT%:	94	Corr:	0.576	CorrScore:	47.4	RMSD:	0.483	RMSDScore:	26.1
PDB:	T1029_014_1	SHIFTS:	30925	SHIFT%:	94	Corr:	0.295	CorrScore:	10.6	RMSD:	0.439	RMSDScore:	34.1
PDB:	T1029_014_2	SHIFTS:	30925	SHIFT%:	94	Corr:	0.539	CorrScore:	40.2	RMSD:	0.633	RMSDScore:	8.7
PDB:	T1029_014_3	SHIFTS:	30925	SHIFT%:	94	Corr:	0.312	CorrScore:	11.7	RMSD:	0.418	RMSDScore:	39
PDB:	T1029_014_4	SHIFTS:	30925	SHIFT%:	94	Corr:	0.502	CorrScore:	33.8	RMSD:	0.373	RMSDScore:	49.7
PDB:	T1029_014_5	SHIFTS:	30925	SHIFT%:	94	Corr:	0.486	CorrScore:	31	RMSD:	0.412	RMSDScore:	40.2
PDB:	T1029_015_1	SHIFTS:	30925	SHIFT%:	94	Corr:	0.628	CorrScore:	58.6	RMSD:	0.166	RMSDScore:	94.2
PDB:	T1029_015_2	SHIFTS:	30925	SHIFT%:	94	Corr:	0.419	CorrScore:	21.7	RMSD:	0.174	RMSDScore:	93.1
PDB:	T1029_015_3	SHIFTS:	30925	SHIFT%:	94	Corr:	0.413	CorrScore:	21	RMSD:	0.275	RMSDScore:	74.1
PDB:	T1029_015_4	SHIFTS:	30925	SHIFT%:	94	Corr:	0.496	CorrScore:	32.8	RMSD:	0.337	RMSDScore:	58.6
PDB:	T1029_015_5	SHIFTS:	30925	SHIFT%:	94	Corr:	0.584	CorrScore:	49	RMSD:	0.235	RMSDScore:	83.5
PDB:	T1029_018_1	SHIFTS:	30925	SHIFT%:	94	Corr:	0.537	CorrScore:	40	RMSD:	0.343	RMSDScore:	57.1
PDB:	T1029_018_2	SHIFTS:	30925	SHIFT%:	94	Corr:	0.572	CorrScore:	46.6	RMSD:	0.377	RMSDScore:	48.5
PDB:	T1029_018_3	SHIFTS:	30925	SHIFT%:	94	Corr:	0.568	CorrScore:	45.8	RMSD:	0.39	RMSDScore:	45.4
PDB:	T1029_018_4	SHIFTS:	30925	SHIFT%:	94	Corr:	0.376	CorrScore:	17	RMSD:	0.425	RMSDScore:	37.2
PDB:	T1029_018_5	SHIFTS:	30925	SHIFT%:	94	Corr:	0.596	CorrScore:	51.9	RMSD:	0.393	RMSDScore:	44.9
PDB:	T1029_024_1	SHIFTS:	30925	SHIFT%:	94	Corr:	0.483	CorrScore:	30.7	RMSD:	0.314	RMSDScore:	64.7
PDB:	T1029_024_2	SHIFTS:	30925	SHIFT%:	94	Corr:	0.489	CorrScore:	31.5	RMSD:	0.301	RMSDScore:	67.8
PDB:	T1029_024_3	SHIFTS:	30925	SHIFT%:	94	Corr:	0.571	CorrScore:	46.4	RMSD:	0.281	RMSDScore:	72.9
PDB:	T1029_024_4	SHIFTS:	30925	SHIFT%:	94	Corr:	0.495	CorrScore:	32.4	RMSD:	0.32	RMSDScore:	62.9
PDB:	T1029_024_5	SHIFTS:	30925	SHIFT%:	94	Corr:	0.564	CorrScore:	45.1	RMSD:	0.355	RMSDScore:	54
PDB:	T1029_026_1	SHIFTS:	30925	SHIFT%:	94	Corr:	0.544	CorrScore:	41.3	RMSD:	0.198	RMSDScore:	89.8
PDB:	T1029_026_2	SHIFTS:	30925	SHIFT%:	94	Corr:	0.451	CorrScore:	26	RMSD:	0.266	RMSDScore:	76.6
PDB:	T1029_026_3	SHIFTS:	30925	SHIFT%:	94	Corr:	0.429	CorrScore:	22.8	RMSD:	0.273	RMSDScore:	74.6
PDB:	T1029_026_4	SHIFTS:	30925	SHIFT%:	94	Corr:	0.499	CorrScore:	33.3	RMSD:	0.319	RMSDScore:	63.2
PDB:	T1029_026_5	SHIFTS:	30925	SHIFT%:	94	Corr:	0.537	CorrScore:	40	RMSD:	0.4	RMSDScore:	43.3
PDB:	T1029_027_1	SHIFTS:	30925	SHIFT%:	94	Corr:	0.463	CorrScore:	27.5	RMSD:	0.411	RMSDScore:	40.7
PDB:	T1029_027_2	SHIFTS:	30925	SHIFT%:	94	Corr:	0.382	CorrScore:	17.6	RMSD:	0.375	RMSDScore:	49
PDB:	T1029_027_3	SHIFTS:	30925	SHIFT%:	94	Corr:	0.433	CorrScore:	23.3	RMSD:	0.434	RMSDScore:	35.1
PDB:	T1029_027_4	SHIFTS:	30925	SHIFT%:	94	Corr:	0.528	CorrScore:	38.1	RMSD:	0.397	RMSDScore:	43.9
PDB:	T1029_027_5	SHIFTS:	30925	SHIFT%:	94	Corr:	0.562	CorrScore:	44.7	RMSD:	0.481	RMSDScore:	26.4
PDB:	T1029_031_1	SHIFTS:	30925	SHIFT%:	94	Corr:	0.536	CorrScore:	39.6	RMSD:	0.257	RMSDScore:	78.3
PDB:	T1029_031_2	SHIFTS:	30925	SHIFT%:	94	Corr:	0.375	CorrScore:	17	RMSD:	0.427	RMSDScore:	36.9
PDB:	T1029_031_3	SHIFTS:	30925	SHIFT%:	94	Corr:	0.591	CorrScore:	50.7	RMSD:	0.422	RMSDScore:	37.9
PDB:	T1029_031_4	SHIFTS:	30925	SHIFT%:	94	Corr:	0.611	CorrScore:	54.9	RMSD:	0.426	RMSDScore:	37.2
PDB:	T1029_031_5	SHIFTS:	30925	SHIFT%:	94	Corr:	0.339	CorrScore:	13.7	RMSD:	0.487	RMSDScore:	25.2
PDB:	T1029_032_1	SHIFTS:	30925	SHIFT%:	94	Corr:	0.545	CorrScore:	41.3	RMSD:	0.316	RMSDScore:	64.2
PDB:	T1029_032_2	SHIFTS:	30925	SHIFT%:	94	Corr:	0.564	CorrScore:	44.9	RMSD:	0.305	RMSDScore:	67
PDB:	T1029_032_3	SHIFTS:	30925	SHIFT%:	94	Corr:	0.564	CorrScore:	44.9	RMSD:	0.305	RMSDScore:	67
PDB:	T1029_032_4	SHIFTS:	30925	SHIFT%:	94	Corr:	0.602	CorrScore:	53.2	RMSD:	0.289	RMSDScore:	71
PDB:	T1029_032_5	SHIFTS:	30925	SHIFT%:	94	Corr:	0.348	CorrScore:	14.4	RMSD:	0.246	RMSDScore:	80.9
PDB:	T1029_033_1	SHIFTS:	30925	SHIFT%:	94	Corr:	-0.056	CorrScore:	1.6	RMSD:	0.835	RMSDScore:	1.1
PDB:	T1029_039_1	SHIFTS:	30925	SHIFT%:	94	Corr:	0.532	CorrScore:	38.9	RMSD:	0.252	RMSDScore:	79.7
PDB:	T1029_039_2	SHIFTS:	30925	SHIFT%:	94	Corr:	0.514	CorrScore:	35.6	RMSD:	0.281	RMSDScore:	72.9
PDB:	T1029_039_3	SHIFTS:	30925	SHIFT%:	94	Corr:	0.517	CorrScore:	36.1	RMSD:	0.384	RMSDScore:	46.8
PDB:	T1029_039_4	SHIFTS:	30925	SHIFT%:	94	Corr:	0.519	CorrScore:	36.5	RMSD:	0.271	RMSDScore:	75.3
PDB:	T1029_039_5	SHIFTS:	30925	SHIFT%:	94	Corr:	0.478	CorrScore:	30	RMSD:	0.332	RMSDScore:	59.9
PDB:	T1029_042_1	SHIFTS:	30925	SHIFT%:	94	Corr:	0.467	CorrScore:	28.2	RMSD:	0.345	RMSDScore:	56.6
PDB:	T1029_042_2	SHIFTS:	30925	SHIFT%:	94	Corr:	0.384	CorrScore:	17.9	RMSD:	0.609	RMSDScore:	10.5
PDB:	T1029_042_3	SHIFTS:	30925	SHIFT%:	94	Corr:	0.425	CorrScore:	22.4	RMSD:	0.447	RMSDScore:	32.4
PDB:	T1029_042_4	SHIFTS:	30925	SHIFT%:	94	Corr:	0.324	CorrScore:	12.6	RMSD:	0.49	RMSDScore:	24.7
PDB:	T1029_042_5	SHIFTS:	30925	SHIFT%:	94	Corr:	0.196	CorrScore:	5.9	RMSD:	0.646	RMSDScore:	7.9
PDB:	T1029_050_1	SHIFTS:	30925	SHIFT%:	94	Corr:	0.367	CorrScore:	16.1	RMSD:	0.515	RMSDScore:	20.9
PDB:	T1029_050_2	SHIFTS:	30925	SHIFT%:	94	Corr:	0.596	CorrScore:	51.6	RMSD:	0.455	RMSDScore:	30.9
PDB:	T1029_050_3	SHIFTS:	30925	SHIFT%:	94	Corr:	0.421	CorrScore:	21.9	RMSD:	0.435	RMSDScore:	34.9
PDB:	T1029_050_4	SHIFTS:	30925	SHIFT%:	94	Corr:	0.339	CorrScore:	13.7	RMSD:	0.456	RMSDScore:	30.9
PDB:	T1029_050_5	SHIFTS:	30925	SHIFT%:	94	Corr:	0.152	CorrScore:	4.5	RMSD:	0.669	RMSDScore:	6.6
PDB:	T1029_052_1	SHIFTS:	30925	SHIFT%:	94	Corr:	0.479	CorrScore:	30.1	RMSD:	0.524	RMSDScore:	19.7
PDB:	T1029_052_2	SHIFTS:	30925	SHIFT%:	94	Corr:	0.507	CorrScore:	34.4	RMSD:	0.505	RMSDScore:	22.5
PDB:	T1029_052_3	SHIFTS:	30925	SHIFT%:	94	Corr:	0.502	CorrScore:	33.8	RMSD:	0.527	RMSDScore:	19.3
PDB:	T1029_052_4	SHIFTS:	30925	SHIFT%:	94	Corr:	0.433	CorrScore:	23.5	RMSD:	0.503	RMSDScore:	22.7
PDB:	T1029_052_5	SHIFTS:	30925	SHIFT%:	94	Corr:	0.484	CorrScore:	30.9	RMSD:	0.525	RMSDScore:	19.4
PDB:	T1029_060_1	SHIFTS:	30925	SHIFT%:	94	Corr:	0.376	CorrScore:	17.1	RMSD:	0.274	RMSDScore:	74.4
PDB:	T1029_060_2	SHIFTS:	30925	SHIFT%:	94	Corr:	0.215	CorrScore:	6.7	RMSD:	0.402	RMSDScore:	42.5
PDB:	T1029_060_3	SHIFTS:	30925	SHIFT%:	94	Corr:	0.324	CorrScore:	12.6	RMSD:	0.352	RMSDScore:	55
PDB:	T1029_060_4	SHIFTS:	30925	SHIFT%:	94	Corr:	0.278	CorrScore:	9.5	RMSD:	0.426	RMSDScore:	36.9
PDB:	T1029_060_5	SHIFTS:	30925	SHIFT%:	94	Corr:	0.174	CorrScore:	5.2	RMSD:	0.282	RMSDScore:	72.7
PDB:	T1029_061_1	SHIFTS:	30925	SHIFT%:	94	Corr:	0.566	CorrScore:	45.3	RMSD:	0.291	RMSDScore:	70.5
PDB:	T1029_061_2	SHIFTS:	30925	SHIFT%:	94	Corr:	0.568	CorrScore:	45.8	RMSD:	0.359	RMSDScore:	53.2
PDB:	T1029_061_3	SHIFTS:	30925	SHIFT%:	94	Corr:	0.459	CorrScore:	26.9	RMSD:	0.409	RMSDScore:	41.1
PDB:	T1029_061_4	SHIFTS:	30925	SHIFT%:	94	Corr:	0.458	CorrScore:	26.8	RMSD:	0.371	RMSDScore:	50.2
PDB:	T1029_061_5	SHIFTS:	30925	SHIFT%:	94	Corr:	0.399	CorrScore:	19.3	RMSD:	0.387	RMSDScore:	46.1
PDB:	T1029_062_1	SHIFTS:	30925	SHIFT%:	94	Corr:	0.537	CorrScore:	40	RMSD:	0.4	RMSDScore:	43.3
PDB:	T1029_062_2	SHIFTS:	30925	SHIFT%:	94	Corr:	0.537	CorrScore:	40	RMSD:	0.4	RMSDScore:	43.3
PDB:	T1029_062_3	SHIFTS:	30925	SHIFT%:	94	Corr:	0.633	CorrScore:	59.9	RMSD:	0.245	RMSDScore:	81.3
PDB:	T1029_062_4	SHIFTS:	30925	SHIFT%:	94	Corr:	0.501	CorrScore:	33.6	RMSD:	0.285	RMSDScore:	71.7
PDB:	T1029_062_5	SHIFTS:	30925	SHIFT%:	94	Corr:	0.501	CorrScore:	33.6	RMSD:	0.285	RMSDScore:	71.7
PDB:	T1029_063_1	SHIFTS:	30925	SHIFT%:	94	Corr:	0.011	CorrScore:	2.1	RMSD:	0.717	RMSDScore:	4.3
PDB:	T1029_063_2	SHIFTS:	30925	SHIFT%:	94	Corr:	0.288	CorrScore:	10.1	RMSD:	0.708	RMSDScore:	4.7
PDB:	T1029_063_3	SHIFTS:	30925	SHIFT%:	94	Corr:	0.314	CorrScore:	11.9	RMSD:	0.705	RMSDScore:	4.8
PDB:	T1029_063_4	SHIFTS:	30925	SHIFT%:	94	Corr:	0.402	CorrScore:	19.6	RMSD:	0.697	RMSDScore:	5.2
PDB:	T1029_063_5	SHIFTS:	30925	SHIFT%:	94	Corr:	0.154	CorrScore:	4.6	RMSD:	0.508	RMSDScore:	21.9
PDB:	T1029_067_1	SHIFTS:	30925	SHIFT%:	94	Corr:	0.525	CorrScore:	37.5	RMSD:	0.298	RMSDScore:	68.5
PDB:	T1029_067_2	SHIFTS:	30925	SHIFT%:	94	Corr:	0.589	CorrScore:	50.1	RMSD:	0.263	RMSDScore:	77
PDB:	T1029_067_3	SHIFTS:	30925	SHIFT%:	94	Corr:	0.42	CorrScore:	21.8	RMSD:	0.215	RMSDScore:	87.1
PDB:	T1029_067_4	SHIFTS:	30925	SHIFT%:	94	Corr:	0.537	CorrScore:	40	RMSD:	0.261	RMSDScore:	77.7
PDB:	T1029_067_5	SHIFTS:	30925	SHIFT%:	94	Corr:	0.536	CorrScore:	39.6	RMSD:	0.257	RMSDScore:	78.3
PDB:	T1029_070_1	SHIFTS:	30925	SHIFT%:	94	Corr:	0.647	CorrScore:	62.8	RMSD:	0.341	RMSDScore:	57.6
PDB:	T1029_070_2	SHIFTS:	30925	SHIFT%:	94	Corr:	0.618	CorrScore:	56.7	RMSD:	0.38	RMSDScore:	47.8
PDB:	T1029_070_3	SHIFTS:	30925	SHIFT%:	94	Corr:	0.321	CorrScore:	12.3	RMSD:	0.395	RMSDScore:	44.4
PDB:	T1029_070_4	SHIFTS:	30925	SHIFT%:	94	Corr:	0.292	CorrScore:	10.4	RMSD:	0.292	RMSDScore:	70
PDB:	T1029_070_5	SHIFTS:	30925	SHIFT%:	94	Corr:	0.646	CorrScore:	62.6	RMSD:	0.365	RMSDScore:	51.6
PDB:	T1029_071_1	SHIFTS:	30925	SHIFT%:	94	Corr:	0.394	CorrScore:	18.7	RMSD:	0.064	RMSDScore:	99.8
PDB:	T1029_071_2	SHIFTS:	30925	SHIFT%:	94	Corr:	0.417	CorrScore:	21.4	RMSD:	0.342	RMSDScore:	57.6
PDB:	T1029_071_3	SHIFTS:	30925	SHIFT%:	94	Corr:	0.519	CorrScore:	36.7	RMSD:	0.383	RMSDScore:	47.3
PDB:	T1029_071_4	SHIFTS:	30925	SHIFT%:	94	Corr:	0.439	CorrScore:	24.1	RMSD:	0.088	RMSDScore:	99.2
PDB:	T1029_071_5	SHIFTS:	30925	SHIFT%:	94	Corr:	0.526	CorrScore:	37.9	RMSD:	0.304	RMSDScore:	67
PDB:	T1029_075_1	SHIFTS:	30925	SHIFT%:	94	Corr:	0.518	CorrScore:	36.5	RMSD:	0.18	RMSDScore:	92.5
PDB:	T1029_075_2	SHIFTS:	30925	SHIFT%:	94	Corr:	0.5	CorrScore:	33.3	RMSD:	0.214	RMSDScore:	87.4
PDB:	T1029_075_3	SHIFTS:	30925	SHIFT%:	94	Corr:	0.517	CorrScore:	36.3	RMSD:	0.263	RMSDScore:	77
PDB:	T1029_075_4	SHIFTS:	30925	SHIFT%:	94	Corr:	0.374	CorrScore:	16.9	RMSD:	0.22	RMSDScore:	86.2
PDB:	T1029_075_5	SHIFTS:	30925	SHIFT%:	94	Corr:	0.48	CorrScore:	30.2	RMSD:	0.31	RMSDScore:	65.5
PDB:	T1029_096_1	SHIFTS:	30925	SHIFT%:	94	Corr:	0.583	CorrScore:	49	RMSD:	0.418	RMSDScore:	39
PDB:	T1029_096_2	SHIFTS:	30925	SHIFT%:	94	Corr:	0.477	CorrScore:	29.8	RMSD:	0.305	RMSDScore:	66.8
PDB:	T1029_096_3	SHIFTS:	30925	SHIFT%:	94	Corr:	0.506	CorrScore:	34.4	RMSD:	0.391	RMSDScore:	45.1
PDB:	T1029_096_4	SHIFTS:	30925	SHIFT%:	94	Corr:	0.467	CorrScore:	28	RMSD:	0.475	RMSDScore:	27.3
PDB:	T1029_096_5	SHIFTS:	30925	SHIFT%:	94	Corr:	0.515	CorrScore:	35.8	RMSD:	0.503	RMSDScore:	22.8
PDB:	T1029_097_1	SHIFTS:	30925	SHIFT%:	94	Corr:	0.57	CorrScore:	46.4	RMSD:	0.449	RMSDScore:	32
PDB:	T1029_097_2	SHIFTS:	30925	SHIFT%:	94	Corr:	0.329	CorrScore:	12.9	RMSD:	0.321	RMSDScore:	62.7
PDB:	T1029_097_3	SHIFTS:	30925	SHIFT%:	94	Corr:	0.469	CorrScore:	28.3	RMSD:	0.394	RMSDScore:	44.6
PDB:	T1029_097_5	SHIFTS:	30925	SHIFT%:	94	Corr:	0.491	CorrScore:	32	RMSD:	0.432	RMSDScore:	35.6
PDB:	T1029_101_1	SHIFTS:	30925	SHIFT%:	94	Corr:	0.597	CorrScore:	51.9	RMSD:	0.278	RMSDScore:	73.6
PDB:	T1029_101_2	SHIFTS:	30925	SHIFT%:	94	Corr:	0.424	CorrScore:	22.2	RMSD:	0.428	RMSDScore:	36.4
PDB:	T1029_101_3	SHIFTS:	30925	SHIFT%:	94	Corr:	0.619	CorrScore:	56.7	RMSD:	0.228	RMSDScore:	84.7
PDB:	T1029_101_4	SHIFTS:	30925	SHIFT%:	94	Corr:	0.623	CorrScore:	57.5	RMSD:	0.22	RMSDScore:	86.4
PDB:	T1029_101_5	SHIFTS:	30925	SHIFT%:	94	Corr:	0.622	CorrScore:	57.3	RMSD:	0.197	RMSDScore:	90
PDB:	T1029_107_1	SHIFTS:	30925	SHIFT%:	94	Corr:	-0.249	CorrScore:	0.7	RMSD:	0.852	RMSDScore:	0.8
PDB:	T1029_125_1	SHIFTS:	30925	SHIFT%:	94	Corr:	0.615	CorrScore:	56	RMSD:	0.312	RMSDScore:	65.3
PDB:	T1029_125_2	SHIFTS:	30925	SHIFT%:	94	Corr:	0.422	CorrScore:	21.9	RMSD:	0.329	RMSDScore:	60.7
PDB:	T1029_125_3	SHIFTS:	30925	SHIFT%:	94	Corr:	0.645	CorrScore:	62.4	RMSD:	0.267	RMSDScore:	76.1
PDB:	T1029_125_4	SHIFTS:	30925	SHIFT%:	94	Corr:	0.493	CorrScore:	32.1	RMSD:	0.292	RMSDScore:	70
PDB:	T1029_125_5	SHIFTS:	30925	SHIFT%:	94	Corr:	0.547	CorrScore:	41.7	RMSD:	0.389	RMSDScore:	45.9
PDB:	T1029_129_1	SHIFTS:	30925	SHIFT%:	94	Corr:	0.564	CorrScore:	45.1	RMSD:	0.29	RMSDScore:	70.8
PDB:	T1029_129_2	SHIFTS:	30925	SHIFT%:	94	Corr:	0.632	CorrScore:	59.6	RMSD:	0.378	RMSDScore:	48.5
PDB:	T1029_129_3	SHIFTS:	30925	SHIFT%:	94	Corr:	0.494	CorrScore:	32.3	RMSD:	0.342	RMSDScore:	57.4
PDB:	T1029_129_4	SHIFTS:	30925	SHIFT%:	94	Corr:	0.563	CorrScore:	44.9	RMSD:	0.321	RMSDScore:	62.7
PDB:	T1029_129_5	SHIFTS:	30925	SHIFT%:	94	Corr:	0.343	CorrScore:	14	RMSD:	0.304	RMSDScore:	67
PDB:	T1029_131_1	SHIFTS:	30925	SHIFT%:	94	Corr:	0.376	CorrScore:	17.1	RMSD:	0.081	RMSDScore:	99.4
PDB:	T1029_131_2	SHIFTS:	30925	SHIFT%:	94	Corr:	0.239	CorrScore:	7.6	RMSD:	0.224	RMSDScore:	85.6
PDB:	T1029_131_3	SHIFTS:	30925	SHIFT%:	94	Corr:	0.386	CorrScore:	18	RMSD:	0.318	RMSDScore:	63.4
PDB:	T1029_131_4	SHIFTS:	30925	SHIFT%:	94	Corr:	0.132	CorrScore:	4.1	RMSD:	0.236	RMSDScore:	83.3
PDB:	T1029_131_5	SHIFTS:	30925	SHIFT%:	94	Corr:	0.011	CorrScore:	2.1	RMSD:	0.143	RMSDScore:	96.3
PDB:	T1029_138_1	SHIFTS:	30925	SHIFT%:	94	Corr:	0.549	CorrScore:	42.1	RMSD:	0.488	RMSDScore:	25.2
PDB:	T1029_138_2	SHIFTS:	30925	SHIFT%:	94	Corr:	0.618	CorrScore:	56.5	RMSD:	0.494	RMSDScore:	24.2
PDB:	T1029_138_3	SHIFTS:	30925	SHIFT%:	94	Corr:	0.587	CorrScore:	49.9	RMSD:	0.526	RMSDScore:	19.4
PDB:	T1029_138_4	SHIFTS:	30925	SHIFT%:	94	Corr:	0.542	CorrScore:	41	RMSD:	0.473	RMSDScore:	27.8
PDB:	T1029_138_5	SHIFTS:	30925	SHIFT%:	94	Corr:	0.518	CorrScore:	36.3	RMSD:	0.462	RMSDScore:	29.6
PDB:	T1029_140_1	SHIFTS:	30925	SHIFT%:	94	Corr:	0.558	CorrScore:	44	RMSD:	0.27	RMSDScore:	75.3
PDB:	T1029_140_2	SHIFTS:	30925	SHIFT%:	94	Corr:	0.516	CorrScore:	36.1	RMSD:	0.242	RMSDScore:	82
PDB:	T1029_140_3	SHIFTS:	30925	SHIFT%:	94	Corr:	0.441	CorrScore:	24.4	RMSD:	0.238	RMSDScore:	82.6
PDB:	T1029_140_4	SHIFTS:	30925	SHIFT%:	94	Corr:	0.588	CorrScore:	49.9	RMSD:	0.228	RMSDScore:	84.8
PDB:	T1029_140_5	SHIFTS:	30925	SHIFT%:	94	Corr:	0.59	CorrScore:	50.5	RMSD:	0.268	RMSDScore:	75.8
PDB:	T1029_151_1	SHIFTS:	30925	SHIFT%:	94	Corr:	0.362	CorrScore:	15.6	RMSD:	0.639	RMSDScore:	8.4
PDB:	T1029_151_2	SHIFTS:	30925	SHIFT%:	94	Corr:	0.563	CorrScore:	44.9	RMSD:	0.588	RMSDScore:	12.3
PDB:	T1029_151_3	SHIFTS:	30925	SHIFT%:	94	Corr:	0.474	CorrScore:	29.3	RMSD:	0.601	RMSDScore:	11.1
PDB:	T1029_169_1	SHIFTS:	30925	SHIFT%:	94	Corr:	0.049	CorrScore:	2.6	RMSD:	0.565	RMSDScore:	14.6
PDB:	T1029_170_1	SHIFTS:	30925	SHIFT%:	94	Corr:	0.441	CorrScore:	24.6	RMSD:	0.67	RMSDScore:	6.5
PDB:	T1029_170_2	SHIFTS:	30925	SHIFT%:	94	Corr:	0.14	CorrScore:	4.3	RMSD:	0.466	RMSDScore:	29
PDB:	T1029_170_3	SHIFTS:	30925	SHIFT%:	94	Corr:	0.365	CorrScore:	15.9	RMSD:	0.604	RMSDScore:	10.9
PDB:	T1029_170_4	SHIFTS:	30925	SHIFT%:	94	Corr:	0.094	CorrScore:	3.3	RMSD:	0.571	RMSDScore:	14
PDB:	T1029_170_5	SHIFTS:	30925	SHIFT%:	94	Corr:	0.103	CorrScore:	3.5	RMSD:	0.527	RMSDScore:	19.1
PDB:	T1029_183_1	SHIFTS:	30925	SHIFT%:	94	Corr:	0.531	CorrScore:	38.7	RMSD:	0.338	RMSDScore:	58.6
PDB:	T1029_183_2	SHIFTS:	30925	SHIFT%:	94	Corr:	0.475	CorrScore:	29.3	RMSD:	0.314	RMSDScore:	64.5
PDB:	T1029_183_3	SHIFTS:	30925	SHIFT%:	94	Corr:	0.558	CorrScore:	44	RMSD:	0.327	RMSDScore:	61.2
PDB:	T1029_183_4	SHIFTS:	30925	SHIFT%:	94	Corr:	0.557	CorrScore:	43.6	RMSD:	0.234	RMSDScore:	83.5
PDB:	T1029_183_5	SHIFTS:	30925	SHIFT%:	94	Corr:	0.537	CorrScore:	40	RMSD:	0.261	RMSDScore:	77.7
PDB:	T1029_187_1	SHIFTS:	30925	SHIFT%:	94	Corr:	0.445	CorrScore:	25	RMSD:	0.263	RMSDScore:	77
PDB:	T1029_187_2	SHIFTS:	30925	SHIFT%:	94	Corr:	0.433	CorrScore:	23.3	RMSD:	0.279	RMSDScore:	73.4
PDB:	T1029_187_3	SHIFTS:	30925	SHIFT%:	94	Corr:	0.406	CorrScore:	20.2	RMSD:	0.284	RMSDScore:	72.2
PDB:	T1029_187_4	SHIFTS:	30925	SHIFT%:	94	Corr:	0.518	CorrScore:	36.5	RMSD:	0.218	RMSDScore:	86.7
PDB:	T1029_187_5	SHIFTS:	30925	SHIFT%:	94	Corr:	0.445	CorrScore:	25	RMSD:	0.25	RMSDScore:	80.2
PDB:	T1029_192_1	SHIFTS:	30925	SHIFT%:	94	Corr:	0.591	CorrScore:	50.7	RMSD:	0.269	RMSDScore:	75.6
PDB:	T1029_192_2	SHIFTS:	30925	SHIFT%:	94	Corr:	0.527	CorrScore:	37.9	RMSD:	0.475	RMSDScore:	27.3
PDB:	T1029_192_3	SHIFTS:	30925	SHIFT%:	94	Corr:	0.58	CorrScore:	48.2	RMSD:	0.446	RMSDScore:	32.9
PDB:	T1029_192_4	SHIFTS:	30925	SHIFT%:	94	Corr:	0.53	CorrScore:	38.7	RMSD:	0.473	RMSDScore:	27.6
PDB:	T1029_192_5	SHIFTS:	30925	SHIFT%:	94	Corr:	0.519	CorrScore:	36.7	RMSD:	0.382	RMSDScore:	47.3
PDB:	T1029_193_1	SHIFTS:	30925	SHIFT%:	94	Corr:	0.647	CorrScore:	62.8	RMSD:	0.341	RMSDScore:	57.6
PDB:	T1029_193_2	SHIFTS:	30925	SHIFT%:	94	Corr:	0.618	CorrScore:	56.7	RMSD:	0.38	RMSDScore:	47.8
PDB:	T1029_193_3	SHIFTS:	30925	SHIFT%:	94	Corr:	0.321	CorrScore:	12.3	RMSD:	0.395	RMSDScore:	44.4
PDB:	T1029_193_4	SHIFTS:	30925	SHIFT%:	94	Corr:	0.292	CorrScore:	10.4	RMSD:	0.292	RMSDScore:	70
PDB:	T1029_193_5	SHIFTS:	30925	SHIFT%:	94	Corr:	0.646	CorrScore:	62.6	RMSD:	0.365	RMSDScore:	51.6
PDB:	T1029_196_1	SHIFTS:	30925	SHIFT%:	94	Corr:	0.379	CorrScore:	17.4	RMSD:	0.311	RMSDScore:	65.3
PDB:	T1029_198_1	SHIFTS:	30925	SHIFT%:	94	Corr:	0.507	CorrScore:	34.4	RMSD:	0.289	RMSDScore:	70.8
PDB:	T1029_198_2	SHIFTS:	30925	SHIFT%:	94	Corr:	0.404	CorrScore:	19.9	RMSD:	0.284	RMSDScore:	72.2
PDB:	T1029_198_3	SHIFTS:	30925	SHIFT%:	94	Corr:	0.47	CorrScore:	28.5	RMSD:	0.213	RMSDScore:	87.6
PDB:	T1029_198_4	SHIFTS:	30925	SHIFT%:	94	Corr:	0.355	CorrScore:	15	RMSD:	0.316	RMSDScore:	64.2
PDB:	T1029_198_5	SHIFTS:	30925	SHIFT%:	94	Corr:	0.469	CorrScore:	28.5	RMSD:	0.329	RMSDScore:	60.7
PDB:	T1029_200_1	SHIFTS:	30925	SHIFT%:	94	Corr:	0.589	CorrScore:	50.1	RMSD:	0.263	RMSDScore:	77
PDB:	T1029_200_2	SHIFTS:	30925	SHIFT%:	94	Corr:	0.447	CorrScore:	25.2	RMSD:	0.493	RMSDScore:	24.2
PDB:	T1029_200_3	SHIFTS:	30925	SHIFT%:	94	Corr:	0.479	CorrScore:	30.1	RMSD:	0.524	RMSDScore:	19.7
PDB:	T1029_200_4	SHIFTS:	30925	SHIFT%:	94	Corr:	0.384	CorrScore:	17.9	RMSD:	0.609	RMSDScore:	10.5
PDB:	T1029_200_5	SHIFTS:	30925	SHIFT%:	94	Corr:	0.375	CorrScore:	17	RMSD:	0.427	RMSDScore:	36.9
PDB:	T1029_209_1	SHIFTS:	30925	SHIFT%:	94	Corr:	0.514	CorrScore:	35.6	RMSD:	0.281	RMSDScore:	72.9
PDB:	T1029_209_2	SHIFTS:	30925	SHIFT%:	94	Corr:	0.561	CorrScore:	44.4	RMSD:	0.25	RMSDScore:	80.2
PDB:	T1029_209_3	SHIFTS:	30925	SHIFT%:	94	Corr:	0.457	CorrScore:	26.6	RMSD:	0.143	RMSDScore:	96.3
PDB:	T1029_209_4	SHIFTS:	30925	SHIFT%:	94	Corr:	0.511	CorrScore:	35.3	RMSD:	0.223	RMSDScore:	85.6
PDB:	T1029_209_5	SHIFTS:	30925	SHIFT%:	94	Corr:	0.531	CorrScore:	38.7	RMSD:	0.214	RMSDScore:	87.2
PDB:	T1029_216_1	SHIFTS:	30925	SHIFT%:	94	Corr:	0.445	CorrScore:	25	RMSD:	0.263	RMSDScore:	77
PDB:	T1029_217_1	SHIFTS:	30925	SHIFT%:	94	Corr:	0.096	CorrScore:	3.3	RMSD:	0.862	RMSDScore:	0.7
PDB:	T1029_217_2	SHIFTS:	30925	SHIFT%:	94	Corr:	0.297	CorrScore:	10.7	RMSD:	0.832	RMSDScore:	1.1
PDB:	T1029_217_3	SHIFTS:	30925	SHIFT%:	94	Corr:	0.032	CorrScore:	2.3	RMSD:	0.668	RMSDScore:	6.7
PDB:	T1029_217_4	SHIFTS:	30925	SHIFT%:	94	Corr:	0.14	CorrScore:	4.3	RMSD:	0.648	RMSDScore:	7.9
PDB:	T1029_217_5	SHIFTS:	30925	SHIFT%:	94	Corr:	0.114	CorrScore:	3.7	RMSD:	0.691	RMSDScore:	5.4
PDB:	T1029_220_1	SHIFTS:	30925	SHIFT%:	94	Corr:	0.42	CorrScore:	21.8	RMSD:	0.215	RMSDScore:	87.1
PDB:	T1029_220_2	SHIFTS:	30925	SHIFT%:	94	Corr:	0.525	CorrScore:	37.5	RMSD:	0.298	RMSDScore:	68.5
PDB:	T1029_220_3	SHIFTS:	30925	SHIFT%:	94	Corr:	0.525	CorrScore:	37.5	RMSD:	0.298	RMSDScore:	68.5
PDB:	T1029_220_4	SHIFTS:	30925	SHIFT%:	94	Corr:	0.584	CorrScore:	49	RMSD:	0.235	RMSDScore:	83.5
PDB:	T1029_220_5	SHIFTS:	30925	SHIFT%:	94	Corr:	0.501	CorrScore:	33.6	RMSD:	0.285	RMSDScore:	71.7
PDB:	T1029_222_1	SHIFTS:	30925	SHIFT%:	94	Corr:	0.499	CorrScore:	33.3	RMSD:	0.319	RMSDScore:	63.2
PDB:	T1029_222_2	SHIFTS:	30925	SHIFT%:	94	Corr:	0.537	CorrScore:	40	RMSD:	0.4	RMSDScore:	43.3
PDB:	T1029_222_3	SHIFTS:	30925	SHIFT%:	94	Corr:	0.501	CorrScore:	33.6	RMSD:	0.285	RMSDScore:	71.7
PDB:	T1029_222_4	SHIFTS:	30925	SHIFT%:	94	Corr:	0.525	CorrScore:	37.5	RMSD:	0.298	RMSDScore:	68.5
PDB:	T1029_222_5	SHIFTS:	30925	SHIFT%:	94	Corr:	0.509	CorrScore:	34.8	RMSD:	0.286	RMSDScore:	71.5
PDB:	T1029_226_1	SHIFTS:	30925	SHIFT%:	94	Corr:	0.534	CorrScore:	39.4	RMSD:	0.376	RMSDScore:	49
PDB:	T1029_226_2	SHIFTS:	30925	SHIFT%:	94	Corr:	0.565	CorrScore:	45.1	RMSD:	0.421	RMSDScore:	38.3
PDB:	T1029_226_3	SHIFTS:	30925	SHIFT%:	94	Corr:	0.435	CorrScore:	23.7	RMSD:	0.328	RMSDScore:	61.2
PDB:	T1029_226_4	SHIFTS:	30925	SHIFT%:	94	Corr:	0.512	CorrScore:	35.4	RMSD:	0.463	RMSDScore:	29.4
PDB:	T1029_226_5	SHIFTS:	30925	SHIFT%:	94	Corr:	0.466	CorrScore:	28	RMSD:	0.366	RMSDScore:	51.2
PDB:	T1029_238_1	SHIFTS:	30925	SHIFT%:	94	Corr:	0.554	CorrScore:	43.2	RMSD:	0.292	RMSDScore:	70
PDB:	T1029_238_2	SHIFTS:	30925	SHIFT%:	94	Corr:	0.596	CorrScore:	51.6	RMSD:	0.31	RMSDScore:	65.8
PDB:	T1029_238_3	SHIFTS:	30925	SHIFT%:	94	Corr:	0.554	CorrScore:	43	RMSD:	0.328	RMSDScore:	61.2
PDB:	T1029_238_4	SHIFTS:	30925	SHIFT%:	94	Corr:	0.623	CorrScore:	57.7	RMSD:	0.313	RMSDScore:	64.7
PDB:	T1029_238_5	SHIFTS:	30925	SHIFT%:	94	Corr:	0.493	CorrScore:	32.3	RMSD:	0.244	RMSDScore:	81.3
PDB:	T1029_242_1	SHIFTS:	30925	SHIFT%:	94	Corr:	0.165	CorrScore:	4.9	RMSD:	0.277	RMSDScore:	73.6
PDB:	T1029_242_2	SHIFTS:	30925	SHIFT%:	94	Corr:	0.167	CorrScore:	5	RMSD:	0.28	RMSDScore:	72.9
PDB:	T1029_242_3	SHIFTS:	30925	SHIFT%:	94	Corr:	0.151	CorrScore:	4.5	RMSD:	0.36	RMSDScore:	52.6
PDB:	T1029_242_4	SHIFTS:	30925	SHIFT%:	94	Corr:	0.205	CorrScore:	6.3	RMSD:	0.532	RMSDScore:	18.6
PDB:	T1029_242_5	SHIFTS:	30925	SHIFT%:	94	Corr:	0.154	CorrScore:	4.6	RMSD:	0.365	RMSDScore:	51.6
PDB:	T1029_250_1	SHIFTS:	30925	SHIFT%:	94	Corr:	0.468	CorrScore:	28.2	RMSD:	0.161	RMSDScore:	94.8
PDB:	T1029_250_2	SHIFTS:	30925	SHIFT%:	94	Corr:	0.555	CorrScore:	43.4	RMSD:	0.113	RMSDScore:	98.2
PDB:	T1029_250_3	SHIFTS:	30925	SHIFT%:	94	Corr:	0.356	CorrScore:	15.2	RMSD:	0.084	RMSDScore:	99.3
PDB:	T1029_250_4	SHIFTS:	30925	SHIFT%:	94	Corr:	0.44	CorrScore:	24.3	RMSD:	0.106	RMSDScore:	98.6
PDB:	T1029_250_5	SHIFTS:	30925	SHIFT%:	94	Corr:	0.377	CorrScore:	17.2	RMSD:	0.068	RMSDScore:	99.7
PDB:	T1029_252_1	SHIFTS:	30925	SHIFT%:	94	Corr:	0.31	CorrScore:	11.6	RMSD:	0.2	RMSDScore:	89.7
PDB:	T1029_252_2	SHIFTS:	30925	SHIFT%:	94	Corr:	0.335	CorrScore:	13.4	RMSD:	0.235	RMSDScore:	83.3
PDB:	T1029_252_3	SHIFTS:	30925	SHIFT%:	94	Corr:	0.459	CorrScore:	27.1	RMSD:	0.249	RMSDScore:	80.2
PDB:	T1029_252_4	SHIFTS:	30925	SHIFT%:	94	Corr:	0.408	CorrScore:	20.5	RMSD:	0.22	RMSDScore:	86.2
PDB:	T1029_252_5	SHIFTS:	30925	SHIFT%:	94	Corr:	0.496	CorrScore:	32.8	RMSD:	0.337	RMSDScore:	58.6
PDB:	T1029_253_1	SHIFTS:	30925	SHIFT%:	94	Corr:	0.518	CorrScore:	36.3	RMSD:	0.244	RMSDScore:	81.5
PDB:	T1029_253_2	SHIFTS:	30925	SHIFT%:	94	Corr:	0.518	CorrScore:	36.3	RMSD:	0.236	RMSDScore:	83.3
PDB:	T1029_253_3	SHIFTS:	30925	SHIFT%:	94	Corr:	0.409	CorrScore:	20.6	RMSD:	0.102	RMSDScore:	98.8
PDB:	T1029_253_4	SHIFTS:	30925	SHIFT%:	94	Corr:	0.392	CorrScore:	18.6	RMSD:	0.55	RMSDScore:	16.2
PDB:	T1029_253_5	SHIFTS:	30925	SHIFT%:	94	Corr:	0.159	CorrScore:	4.8	RMSD:	0.491	RMSDScore:	24.5
PDB:	T1029_254_1	SHIFTS:	30925	SHIFT%:	94	Corr:	0.527	CorrScore:	38.1	RMSD:	0.154	RMSDScore:	95.5
PDB:	T1029_254_2	SHIFTS:	30925	SHIFT%:	94	Corr:	0.458	CorrScore:	26.9	RMSD:	0.129	RMSDScore:	97.3
PDB:	T1029_254_3	SHIFTS:	30925	SHIFT%:	94	Corr:	0.481	CorrScore:	30.4	RMSD:	0.106	RMSDScore:	98.6
PDB:	T1029_254_4	SHIFTS:	30925	SHIFT%:	94	Corr:	0.374	CorrScore:	16.9	RMSD:	0.08	RMSDScore:	99.4
PDB:	T1029_254_5	SHIFTS:	30925	SHIFT%:	94	Corr:	0.389	CorrScore:	18.3	RMSD:	0.074	RMSDScore:	99.6
PDB:	T1029_257_1	SHIFTS:	30925	SHIFT%:	94	Corr:	0.674	CorrScore:	68.7	RMSD:	0.234	RMSDScore:	83.5
PDB:	T1029_257_2	SHIFTS:	30925	SHIFT%:	94	Corr:	0.457	CorrScore:	26.6	RMSD:	0.143	RMSDScore:	96.3
PDB:	T1029_257_3	SHIFTS:	30925	SHIFT%:	94	Corr:	0.589	CorrScore:	50.1	RMSD:	0.263	RMSDScore:	77
PDB:	T1029_257_4	SHIFTS:	30925	SHIFT%:	94	Corr:	0.628	CorrScore:	58.6	RMSD:	0.166	RMSDScore:	94.2
PDB:	T1029_257_5	SHIFTS:	30925	SHIFT%:	94	Corr:	0.42	CorrScore:	21.8	RMSD:	0.215	RMSDScore:	87.1
PDB:	T1029_259_1	SHIFTS:	30925	SHIFT%:	94	Corr:	0.306	CorrScore:	11.4	RMSD:	0.433	RMSDScore:	35.6
PDB:	T1029_259_2	SHIFTS:	30925	SHIFT%:	94	Corr:	0.436	CorrScore:	23.8	RMSD:	0.393	RMSDScore:	44.6
PDB:	T1029_259_3	SHIFTS:	30925	SHIFT%:	94	Corr:	0.33	CorrScore:	12.9	RMSD:	0.535	RMSDScore:	18.1
PDB:	T1029_259_4	SHIFTS:	30925	SHIFT%:	94	Corr:	0.537	CorrScore:	39.8	RMSD:	0.502	RMSDScore:	23
PDB:	T1029_259_5	SHIFTS:	30925	SHIFT%:	94	Corr:	0.406	CorrScore:	20.2	RMSD:	0.437	RMSDScore:	34.5
PDB:	T1029_277_1	SHIFTS:	30925	SHIFT%:	94	Corr:	0.272	CorrScore:	9.3	RMSD:	0.344	RMSDScore:	56.8
PDB:	T1029_277_2	SHIFTS:	30925	SHIFT%:	94	Corr:	0.464	CorrScore:	27.8	RMSD:	0.575	RMSDScore:	13.4
PDB:	T1029_277_3	SHIFTS:	30925	SHIFT%:	94	Corr:	0.487	CorrScore:	31.2	RMSD:	0.237	RMSDScore:	82.8
PDB:	T1029_277_4	SHIFTS:	30925	SHIFT%:	94	Corr:	0.443	CorrScore:	24.7	RMSD:	0.252	RMSDScore:	79.5
PDB:	T1029_277_5	SHIFTS:	30925	SHIFT%:	94	Corr:	0.513	CorrScore:	35.4	RMSD:	0.365	RMSDScore:	51.6
PDB:	T1029_278_1	SHIFTS:	30925	SHIFT%:	94	Corr:	0.438	CorrScore:	24	RMSD:	0.267	RMSDScore:	76.1
PDB:	T1029_278_2	SHIFTS:	30925	SHIFT%:	94	Corr:	0.53	CorrScore:	38.7	RMSD:	0.214	RMSDScore:	87.2
PDB:	T1029_278_3	SHIFTS:	30925	SHIFT%:	94	Corr:	0.385	CorrScore:	18	RMSD:	0.18	RMSDScore:	92.5
PDB:	T1029_278_4	SHIFTS:	30925	SHIFT%:	94	Corr:	0.328	CorrScore:	12.8	RMSD:	0.297	RMSDScore:	68.8
PDB:	T1029_278_5	SHIFTS:	30925	SHIFT%:	94	Corr:	0.355	CorrScore:	15.1	RMSD:	0.286	RMSDScore:	71.5
PDB:	T1029_288_1	SHIFTS:	30925	SHIFT%:	94	Corr:	0.536	CorrScore:	39.8	RMSD:	0.378	RMSDScore:	48.5
PDB:	T1029_288_2	SHIFTS:	30925	SHIFT%:	94	Corr:	0.252	CorrScore:	8.3	RMSD:	0.43	RMSDScore:	36.2
PDB:	T1029_288_3	SHIFTS:	30925	SHIFT%:	94	Corr:	0.382	CorrScore:	17.6	RMSD:	0.329	RMSDScore:	60.7
PDB:	T1029_288_4	SHIFTS:	30925	SHIFT%:	94	Corr:	0.647	CorrScore:	62.8	RMSD:	0.341	RMSDScore:	57.6
PDB:	T1029_288_5	SHIFTS:	30925	SHIFT%:	94	Corr:	0.336	CorrScore:	13.4	RMSD:	0.399	RMSDScore:	43.5
PDB:	T1029_293_1	SHIFTS:	30925	SHIFT%:	94	Corr:	0.558	CorrScore:	43.8	RMSD:	0.288	RMSDScore:	71.3
PDB:	T1029_293_2	SHIFTS:	30925	SHIFT%:	94	Corr:	0.593	CorrScore:	51.2	RMSD:	0.265	RMSDScore:	76.8
PDB:	T1029_293_3	SHIFTS:	30925	SHIFT%:	94	Corr:	0.588	CorrScore:	50.1	RMSD:	0.25	RMSDScore:	80.2
PDB:	T1029_293_4	SHIFTS:	30925	SHIFT%:	94	Corr:	0.496	CorrScore:	32.6	RMSD:	0.287	RMSDScore:	71.5
PDB:	T1029_293_5	SHIFTS:	30925	SHIFT%:	94	Corr:	0.529	CorrScore:	38.3	RMSD:	0.311	RMSDScore:	65.3
PDB:	T1029_301_1	SHIFTS:	30925	SHIFT%:	94	Corr:	0.369	CorrScore:	16.4	RMSD:	0.724	RMSDScore:	4.1
PDB:	T1029_301_2	SHIFTS:	30925	SHIFT%:	94	Corr:	0.314	CorrScore:	11.9	RMSD:	0.727	RMSDScore:	3.9
PDB:	T1029_301_3	SHIFTS:	30925	SHIFT%:	94	Corr:	0.393	CorrScore:	18.7	RMSD:	0.674	RMSDScore:	6.3
PDB:	T1029_301_4	SHIFTS:	30925	SHIFT%:	94	Corr:	0.329	CorrScore:	12.9	RMSD:	0.664	RMSDScore:	6.8
PDB:	T1029_301_5	SHIFTS:	30925	SHIFT%:	94	Corr:	0.459	CorrScore:	26.9	RMSD:	0.487	RMSDScore:	25.2
PDB:	T1029_304_1	SHIFTS:	30925	SHIFT%:	94	Corr:	0.559	CorrScore:	44	RMSD:	0.313	RMSDScore:	65
PDB:	T1029_304_2	SHIFTS:	30925	SHIFT%:	94	Corr:	0.458	CorrScore:	26.8	RMSD:	0.295	RMSDScore:	69.5
PDB:	T1029_304_3	SHIFTS:	30925	SHIFT%:	94	Corr:	0.479	CorrScore:	30	RMSD:	0.264	RMSDScore:	77
PDB:	T1029_304_4	SHIFTS:	30925	SHIFT%:	94	Corr:	0.495	CorrScore:	32.4	RMSD:	0.26	RMSDScore:	77.7
PDB:	T1029_304_5	SHIFTS:	30925	SHIFT%:	94	Corr:	0.204	CorrScore:	6.2	RMSD:	0.779	RMSDScore:	2.2
PDB:	T1029_305_1	SHIFTS:	30925	SHIFT%:	94	Corr:	0.016	CorrScore:	2.2	RMSD:	0.762	RMSDScore:	2.8
PDB:	T1029_305_2	SHIFTS:	30925	SHIFT%:	94	Corr:	0.139	CorrScore:	4.3	RMSD:	0.722	RMSDScore:	4.1
PDB:	T1029_305_3	SHIFTS:	30925	SHIFT%:	94	Corr:	0.129	CorrScore:	4	RMSD:	0.636	RMSDScore:	8.5
PDB:	T1029_305_4	SHIFTS:	30925	SHIFT%:	94	Corr:	0.355	CorrScore:	15.1	RMSD:	0.53	RMSDScore:	18.7
PDB:	T1029_305_5	SHIFTS:	30925	SHIFT%:	94	Corr:	0.072	CorrScore:	2.9	RMSD:	0.634	RMSDScore:	8.6
PDB:	T1029_314_1	SHIFTS:	30925	SHIFT%:	94	Corr:	0.523	CorrScore:	37.2	RMSD:	0.349	RMSDScore:	55.8
PDB:	T1029_314_2	SHIFTS:	30925	SHIFT%:	94	Corr:	0.585	CorrScore:	49.4	RMSD:	0.304	RMSDScore:	67
PDB:	T1029_314_3	SHIFTS:	30925	SHIFT%:	94	Corr:	0.55	CorrScore:	42.5	RMSD:	0.41	RMSDScore:	40.7
PDB:	T1029_314_4	SHIFTS:	30925	SHIFT%:	94	Corr:	0.553	CorrScore:	43	RMSD:	0.271	RMSDScore:	75.3
PDB:	T1029_314_5	SHIFTS:	30925	SHIFT%:	94	Corr:	0.527	CorrScore:	38.1	RMSD:	0.371	RMSDScore:	50
PDB:	T1029_317_1	SHIFTS:	30925	SHIFT%:	94	Corr:	0.594	CorrScore:	51.2	RMSD:	0.423	RMSDScore:	37.6
PDB:	T1029_317_2	SHIFTS:	30925	SHIFT%:	94	Corr:	0.561	CorrScore:	44.4	RMSD:	0.358	RMSDScore:	53.5
PDB:	T1029_317_3	SHIFTS:	30925	SHIFT%:	94	Corr:	0.607	CorrScore:	54.1	RMSD:	0.448	RMSDScore:	32.2
PDB:	T1029_317_4	SHIFTS:	30925	SHIFT%:	94	Corr:	0.699	CorrScore:	74.3	RMSD:	0.439	RMSDScore:	34.1
PDB:	T1029_317_5	SHIFTS:	30925	SHIFT%:	94	Corr:	0.571	CorrScore:	46.4	RMSD:	0.451	RMSDScore:	31.8
PDB:	T1029_319_1	SHIFTS:	30925	SHIFT%:	94	Corr:	0.31	CorrScore:	11.6	RMSD:	0.2	RMSDScore:	89.7
PDB:	T1029_319_2	SHIFTS:	30925	SHIFT%:	94	Corr:	0.406	CorrScore:	20.1	RMSD:	0.225	RMSDScore:	85.4
PDB:	T1029_319_3	SHIFTS:	30925	SHIFT%:	94	Corr:	0.496	CorrScore:	32.8	RMSD:	0.337	RMSDScore:	58.6
PDB:	T1029_319_4	SHIFTS:	30925	SHIFT%:	94	Corr:	0.451	CorrScore:	26	RMSD:	0.308	RMSDScore:	66.2
PDB:	T1029_319_5	SHIFTS:	30925	SHIFT%:	94	Corr:	0.459	CorrScore:	27.1	RMSD:	0.249	RMSDScore:	80.2
PDB:	T1029_323_1	SHIFTS:	30925	SHIFT%:	94	Corr:	0.575	CorrScore:	47.4	RMSD:	0.305	RMSDScore:	67
PDB:	T1029_323_2	SHIFTS:	30925	SHIFT%:	94	Corr:	0.528	CorrScore:	38.1	RMSD:	0.29	RMSDScore:	70.8
PDB:	T1029_323_3	SHIFTS:	30925	SHIFT%:	94	Corr:	0.441	CorrScore:	24.6	RMSD:	0.281	RMSDScore:	72.7
PDB:	T1029_323_4	SHIFTS:	30925	SHIFT%:	94	Corr:	0.516	CorrScore:	35.9	RMSD:	0.278	RMSDScore:	73.6
PDB:	T1029_323_5	SHIFTS:	30925	SHIFT%:	94	Corr:	0.629	CorrScore:	59	RMSD:	0.264	RMSDScore:	76.8
PDB:	T1029_324_1	SHIFTS:	30925	SHIFT%:	94	Corr:	0.563	CorrScore:	44.7	RMSD:	0.338	RMSDScore:	58.6
PDB:	T1029_324_2	SHIFTS:	30925	SHIFT%:	94	Corr:	0.468	CorrScore:	28.2	RMSD:	0.426	RMSDScore:	37.2
PDB:	T1029_324_3	SHIFTS:	30925	SHIFT%:	94	Corr:	0.485	CorrScore:	31	RMSD:	0.457	RMSDScore:	30.5
PDB:	T1029_324_4	SHIFTS:	30925	SHIFT%:	94	Corr:	0.143	CorrScore:	4.3	RMSD:	0.608	RMSDScore:	10.6
PDB:	T1029_324_5	SHIFTS:	30925	SHIFT%:	94	Corr:	0.35	CorrScore:	14.6	RMSD:	0.478	RMSDScore:	26.7
PDB:	T1029_326_1	SHIFTS:	30925	SHIFT%:	94	Corr:	0.532	CorrScore:	38.9	RMSD:	0.252	RMSDScore:	79.7
PDB:	T1029_326_2	SHIFTS:	30925	SHIFT%:	94	Corr:	0.583	CorrScore:	48.8	RMSD:	0.254	RMSDScore:	79
PDB:	T1029_326_3	SHIFTS:	30925	SHIFT%:	94	Corr:	0.36	CorrScore:	15.4	RMSD:	0.244	RMSDScore:	81.3
PDB:	T1029_326_4	SHIFTS:	30925	SHIFT%:	94	Corr:	0.589	CorrScore:	50.1	RMSD:	0.263	RMSDScore:	77
PDB:	T1029_326_5	SHIFTS:	30925	SHIFT%:	94	Corr:	0.581	CorrScore:	48.6	RMSD:	0.292	RMSDScore:	70
PDB:	T1029_328_1	SHIFTS:	30925	SHIFT%:	94	Corr:	0.563	CorrScore:	44.7	RMSD:	0.303	RMSDScore:	67.3
PDB:	T1029_328_2	SHIFTS:	30925	SHIFT%:	94	Corr:	0.518	CorrScore:	36.3	RMSD:	0.239	RMSDScore:	82.6
PDB:	T1029_328_3	SHIFTS:	30925	SHIFT%:	94	Corr:	0.525	CorrScore:	37.5	RMSD:	0.298	RMSDScore:	68.5
PDB:	T1029_328_4	SHIFTS:	30925	SHIFT%:	94	Corr:	0.507	CorrScore:	34.6	RMSD:	0.225	RMSDScore:	85.2
PDB:	T1029_328_5	SHIFTS:	30925	SHIFT%:	94	Corr:	0.501	CorrScore:	33.6	RMSD:	0.285	RMSDScore:	71.7
PDB:	T1029_334_1	SHIFTS:	30925	SHIFT%:	94	Corr:	0.558	CorrScore:	44	RMSD:	0.345	RMSDScore:	56.8
PDB:	T1029_334_2	SHIFTS:	30925	SHIFT%:	94	Corr:	0.632	CorrScore:	59.4	RMSD:	0.337	RMSDScore:	58.6
PDB:	T1029_334_3	SHIFTS:	30925	SHIFT%:	94	Corr:	0.565	CorrScore:	45.1	RMSD:	0.376	RMSDScore:	48.8
PDB:	T1029_334_4	SHIFTS:	30925	SHIFT%:	94	Corr:	0.527	CorrScore:	37.9	RMSD:	0.284	RMSDScore:	72.2
PDB:	T1029_334_5	SHIFTS:	30925	SHIFT%:	94	Corr:	0.525	CorrScore:	37.5	RMSD:	0.337	RMSDScore:	58.6
PDB:	T1029_335_1	SHIFTS:	30925	SHIFT%:	94	Corr:	0.593	CorrScore:	51.2	RMSD:	0.384	RMSDScore:	46.8
PDB:	T1029_335_2	SHIFTS:	30925	SHIFT%:	94	Corr:	0.362	CorrScore:	15.6	RMSD:	0.406	RMSDScore:	41.6
PDB:	T1029_335_3	SHIFTS:	30925	SHIFT%:	94	Corr:	0.622	CorrScore:	57.3	RMSD:	0.317	RMSDScore:	63.9
PDB:	T1029_335_4	SHIFTS:	30925	SHIFT%:	94	Corr:	0.624	CorrScore:	57.7	RMSD:	0.366	RMSDScore:	51.4
PDB:	T1029_335_5	SHIFTS:	30925	SHIFT%:	94	Corr:	0.56	CorrScore:	44.4	RMSD:	0.424	RMSDScore:	37.4
PDB:	T1029_336_1	SHIFTS:	30925	SHIFT%:	94	Corr:	0.412	CorrScore:	20.8	RMSD:	0.514	RMSDScore:	21
PDB:	T1029_337_1	SHIFTS:	30925	SHIFT%:	94	Corr:	0.494	CorrScore:	32.3	RMSD:	0.331	RMSDScore:	60.4
PDB:	T1029_337_2	SHIFTS:	30925	SHIFT%:	94	Corr:	0.507	CorrScore:	34.4	RMSD:	0.406	RMSDScore:	41.8
PDB:	T1029_337_3	SHIFTS:	30925	SHIFT%:	94	Corr:	0.532	CorrScore:	39	RMSD:	0.506	RMSDScore:	22.2
PDB:	T1029_337_4	SHIFTS:	30925	SHIFT%:	94	Corr:	0.577	CorrScore:	47.8	RMSD:	0.541	RMSDScore:	17.4
PDB:	T1029_337_5	SHIFTS:	30925	SHIFT%:	94	Corr:	0.458	CorrScore:	26.8	RMSD:	0.319	RMSDScore:	63.2
PDB:	T1029_339_1	SHIFTS:	30925	SHIFT%:	94	Corr:	0.514	CorrScore:	35.6	RMSD:	0.281	RMSDScore:	72.9
PDB:	T1029_339_2	SHIFTS:	30925	SHIFT%:	94	Corr:	0.674	CorrScore:	68.7	RMSD:	0.234	RMSDScore:	83.5
PDB:	T1029_339_3	SHIFTS:	30925	SHIFT%:	94	Corr:	0.537	CorrScore:	40	RMSD:	0.261	RMSDScore:	77.7
PDB:	T1029_339_4	SHIFTS:	30925	SHIFT%:	94	Corr:	0.628	CorrScore:	58.6	RMSD:	0.166	RMSDScore:	94.2
PDB:	T1029_339_5	SHIFTS:	30925	SHIFT%:	94	Corr:	0.42	CorrScore:	21.8	RMSD:	0.215	RMSDScore:	87.1
PDB:	T1029_340_1	SHIFTS:	30925	SHIFT%:	94	Corr:	-0.029	CorrScore:	1.7	RMSD:	0.679	RMSDScore:	6
PDB:	T1029_341_1	SHIFTS:	30925	SHIFT%:	94	Corr:	0.48	CorrScore:	30.1	RMSD:	0.452	RMSDScore:	31.6
PDB:	T1029_341_2	SHIFTS:	30925	SHIFT%:	94	Corr:	0.535	CorrScore:	39.4	RMSD:	0.279	RMSDScore:	73.4
PDB:	T1029_342_1	SHIFTS:	30925	SHIFT%:	94	Corr:	0.419	CorrScore:	21.7	RMSD:	0.346	RMSDScore:	56.6
PDB:	T1029_342_2	SHIFTS:	30925	SHIFT%:	94	Corr:	0.435	CorrScore:	23.7	RMSD:	0.271	RMSDScore:	75.1
PDB:	T1029_342_3	SHIFTS:	30925	SHIFT%:	94	Corr:	0.472	CorrScore:	29	RMSD:	0.305	RMSDScore:	66.8
PDB:	T1029_342_4	SHIFTS:	30925	SHIFT%:	94	Corr:	0.214	CorrScore:	6.6	RMSD:	0.435	RMSDScore:	35.1
PDB:	T1029_343_1	SHIFTS:	30925	SHIFT%:	94	Corr:	0.606	CorrScore:	53.9	RMSD:	0.214	RMSDScore:	87.2
PDB:	T1029_343_2	SHIFTS:	30925	SHIFT%:	94	Corr:	0.674	CorrScore:	68.7	RMSD:	0.234	RMSDScore:	83.5
PDB:	T1029_343_3	SHIFTS:	30925	SHIFT%:	94	Corr:	0.628	CorrScore:	58.6	RMSD:	0.166	RMSDScore:	94.2
PDB:	T1029_343_4	SHIFTS:	30925	SHIFT%:	94	Corr:	0.581	CorrScore:	48.6	RMSD:	0.26	RMSDScore:	77.7
PDB:	T1029_343_5	SHIFTS:	30925	SHIFT%:	94	Corr:	0.554	CorrScore:	43	RMSD:	0.328	RMSDScore:	61.2
PDB:	T1029_349_1	SHIFTS:	30925	SHIFT%:	94	Corr:	0.426	CorrScore:	22.6	RMSD:	0.42	RMSDScore:	38.3
PDB:	T1029_349_2	SHIFTS:	30925	SHIFT%:	94	Corr:	0.515	CorrScore:	35.8	RMSD:	0.399	RMSDScore:	43.5
PDB:	T1029_349_3	SHIFTS:	30925	SHIFT%:	94	Corr:	0.476	CorrScore:	29.4	RMSD:	0.449	RMSDScore:	32
PDB:	T1029_349_4	SHIFTS:	30925	SHIFT%:	94	Corr:	0.229	CorrScore:	7.2	RMSD:	0.337	RMSDScore:	58.6
PDB:	T1029_349_5	SHIFTS:	30925	SHIFT%:	94	Corr:	0.518	CorrScore:	36.3	RMSD:	0.391	RMSDScore:	45.1
PDB:	T1029_351_1	SHIFTS:	30925	SHIFT%:	94	Corr:	0.674	CorrScore:	68.7	RMSD:	0.234	RMSDScore:	83.5
PDB:	T1029_351_2	SHIFTS:	30925	SHIFT%:	94	Corr:	0.628	CorrScore:	58.6	RMSD:	0.166	RMSDScore:	94.2
PDB:	T1029_351_3	SHIFTS:	30925	SHIFT%:	94	Corr:	0.607	CorrScore:	54.1	RMSD:	0.296	RMSDScore:	69.3
PDB:	T1029_351_4	SHIFTS:	30925	SHIFT%:	94	Corr:	0.606	CorrScore:	53.9	RMSD:	0.214	RMSDScore:	87.2
PDB:	T1029_351_5	SHIFTS:	30925	SHIFT%:	94	Corr:	0.581	CorrScore:	48.6	RMSD:	0.26	RMSDScore:	77.7
PDB:	T1029_352_1	SHIFTS:	30925	SHIFT%:	94	Corr:	0.44	CorrScore:	24.3	RMSD:	0.162	RMSDScore:	94.6
PDB:	T1029_352_2	SHIFTS:	30925	SHIFT%:	94	Corr:	0.562	CorrScore:	44.6	RMSD:	0.093	RMSDScore:	99.1
PDB:	T1029_352_3	SHIFTS:	30925	SHIFT%:	94	Corr:	0.513	CorrScore:	35.4	RMSD:	0.203	RMSDScore:	89.2
PDB:	T1029_352_4	SHIFTS:	30925	SHIFT%:	94	Corr:	0.433	CorrScore:	23.3	RMSD:	0.25	RMSDScore:	80.2
PDB:	T1029_352_5	SHIFTS:	30925	SHIFT%:	94	Corr:	0.456	CorrScore:	26.6	RMSD:	0.211	RMSDScore:	87.9
PDB:	T1029_354_1	SHIFTS:	30925	SHIFT%:	94	Corr:	0.532	CorrScore:	38.9	RMSD:	0.252	RMSDScore:	79.7
PDB:	T1029_354_2	SHIFTS:	30925	SHIFT%:	94	Corr:	0.583	CorrScore:	48.8	RMSD:	0.254	RMSDScore:	79
PDB:	T1029_354_3	SHIFTS:	30925	SHIFT%:	94	Corr:	0.36	CorrScore:	15.4	RMSD:	0.244	RMSDScore:	81.3
PDB:	T1029_354_4	SHIFTS:	30925	SHIFT%:	94	Corr:	0.589	CorrScore:	50.1	RMSD:	0.263	RMSDScore:	77
PDB:	T1029_354_5	SHIFTS:	30925	SHIFT%:	94	Corr:	0.581	CorrScore:	48.6	RMSD:	0.292	RMSDScore:	70
PDB:	T1029_360_1	SHIFTS:	30925	SHIFT%:	94	Corr:	0.175	CorrScore:	5.2	RMSD:	0.267	RMSDScore:	76.1
PDB:	T1029_360_2	SHIFTS:	30925	SHIFT%:	94	Corr:	0.456	CorrScore:	26.5	RMSD:	0.451	RMSDScore:	31.8
PDB:	T1029_360_3	SHIFTS:	30925	SHIFT%:	94	Corr:	0.441	CorrScore:	24.4	RMSD:	0.523	RMSDScore:	19.7
PDB:	T1029_360_4	SHIFTS:	30925	SHIFT%:	94	Corr:	0.565	CorrScore:	45.3	RMSD:	0.169	RMSDScore:	93.9
PDB:	T1029_360_5	SHIFTS:	30925	SHIFT%:	94	Corr:	0.455	CorrScore:	26.4	RMSD:	0.443	RMSDScore:	33.5
PDB:	T1029_362_1	SHIFTS:	30925	SHIFT%:	94	Corr:	0.701	CorrScore:	74.8	RMSD:	0.259	RMSDScore:	77.9
PDB:	T1029_362_2	SHIFTS:	30925	SHIFT%:	94	Corr:	0.634	CorrScore:	60.1	RMSD:	0.248	RMSDScore:	80.5
PDB:	T1029_362_3	SHIFTS:	30925	SHIFT%:	94	Corr:	0.632	CorrScore:	59.4	RMSD:	0.315	RMSDScore:	64.2
PDB:	T1029_362_4	SHIFTS:	30925	SHIFT%:	94	Corr:	0.179	CorrScore:	5.4	RMSD:	0.362	RMSDScore:	52.1
PDB:	T1029_362_5	SHIFTS:	30925	SHIFT%:	94	Corr:	0.433	CorrScore:	23.3	RMSD:	0.218	RMSDScore:	86.5
PDB:	T1029_364_1	SHIFTS:	30925	SHIFT%:	94	Corr:	0.477	CorrScore:	29.8	RMSD:	0.406	RMSDScore:	41.8
PDB:	T1029_364_2	SHIFTS:	30925	SHIFT%:	94	Corr:	0.422	CorrScore:	21.9	RMSD:	0.367	RMSDScore:	50.9
PDB:	T1029_364_3	SHIFTS:	30925	SHIFT%:	94	Corr:	0.45	CorrScore:	25.8	RMSD:	0.411	RMSDScore:	40.7
PDB:	T1029_364_4	SHIFTS:	30925	SHIFT%:	94	Corr:	0.417	CorrScore:	21.4	RMSD:	0.392	RMSDScore:	44.9
PDB:	T1029_364_5	SHIFTS:	30925	SHIFT%:	94	Corr:	0.33	CorrScore:	13	RMSD:	0.329	RMSDScore:	60.9
PDB:	T1029_367_1	SHIFTS:	30925	SHIFT%:	94	Corr:	0.499	CorrScore:	33.3	RMSD:	0.319	RMSDScore:	63.2
PDB:	T1029_367_2	SHIFTS:	30925	SHIFT%:	94	Corr:	0.537	CorrScore:	40	RMSD:	0.4	RMSDScore:	43.3
PDB:	T1029_367_3	SHIFTS:	30925	SHIFT%:	94	Corr:	0.501	CorrScore:	33.6	RMSD:	0.285	RMSDScore:	71.7
PDB:	T1029_367_4	SHIFTS:	30925	SHIFT%:	94	Corr:	0.525	CorrScore:	37.5	RMSD:	0.298	RMSDScore:	68.5
PDB:	T1029_367_5	SHIFTS:	30925	SHIFT%:	94	Corr:	0.509	CorrScore:	34.8	RMSD:	0.286	RMSDScore:	71.5
PDB:	T1029_368_1	SHIFTS:	30925	SHIFT%:	94	Corr:	0.589	CorrScore:	50.1	RMSD:	0.263	RMSDScore:	77
PDB:	T1029_368_2	SHIFTS:	30925	SHIFT%:	94	Corr:	0.531	CorrScore:	38.7	RMSD:	0.338	RMSDScore:	58.6
PDB:	T1029_368_3	SHIFTS:	30925	SHIFT%:	94	Corr:	0.509	CorrScore:	34.8	RMSD:	0.286	RMSDScore:	71.5
PDB:	T1029_368_4	SHIFTS:	30925	SHIFT%:	94	Corr:	0.59	CorrScore:	50.5	RMSD:	0.268	RMSDScore:	75.8
PDB:	T1029_368_5	SHIFTS:	30925	SHIFT%:	94	Corr:	0.385	CorrScore:	18	RMSD:	0.18	RMSDScore:	92.5
PDB:	T1029_369_1	SHIFTS:	30925	SHIFT%:	94	Corr:	0.154	CorrScore:	4.6	RMSD:	0.531	RMSDScore:	18.7
PDB:	T1029_369_2	SHIFTS:	30925	SHIFT%:	94	Corr:	0.327	CorrScore:	12.7	RMSD:	0.4	RMSDScore:	43
PDB:	T1029_369_3	SHIFTS:	30925	SHIFT%:	94	Corr:	0.102	CorrScore:	3.5	RMSD:	0.714	RMSDScore:	4.4
PDB:	T1029_369_4	SHIFTS:	30925	SHIFT%:	94	Corr:	0.17	CorrScore:	5.1	RMSD:	0.73	RMSDScore:	3.8
PDB:	T1029_369_5	SHIFTS:	30925	SHIFT%:	94	Corr:	-0.057	CorrScore:	1.6	RMSD:	0.566	RMSDScore:	14.4
PDB:	T1029_373_1	SHIFTS:	30925	SHIFT%:	94	Corr:	0.103	CorrScore:	3.5	RMSD:	0.833	RMSDScore:	1.1
PDB:	T1029_373_2	SHIFTS:	30925	SHIFT%:	94	Corr:	0.038	CorrScore:	2.4	RMSD:	0.863	RMSDScore:	0.7
PDB:	T1029_375_1	SHIFTS:	30925	SHIFT%:	94	Corr:	0.606	CorrScore:	53.9	RMSD:	0.214	RMSDScore:	87.2
PDB:	T1029_375_2	SHIFTS:	30925	SHIFT%:	94	Corr:	0.674	CorrScore:	68.7	RMSD:	0.234	RMSDScore:	83.5
PDB:	T1029_375_3	SHIFTS:	30925	SHIFT%:	94	Corr:	0.628	CorrScore:	58.6	RMSD:	0.166	RMSDScore:	94.2
PDB:	T1029_375_4	SHIFTS:	30925	SHIFT%:	94	Corr:	0.647	CorrScore:	62.8	RMSD:	0.341	RMSDScore:	57.6
PDB:	T1029_375_5	SHIFTS:	30925	SHIFT%:	94	Corr:	0.581	CorrScore:	48.6	RMSD:	0.26	RMSDScore:	77.7
PDB:	T1029_376_1	SHIFTS:	30925	SHIFT%:	94	Corr:	0.504	CorrScore:	34	RMSD:	0.322	RMSDScore:	62.7
PDB:	T1029_376_2	SHIFTS:	30925	SHIFT%:	94	Corr:	0.489	CorrScore:	31.5	RMSD:	0.504	RMSDScore:	22.5
PDB:	T1029_376_3	SHIFTS:	30925	SHIFT%:	94	Corr:	0.545	CorrScore:	41.3	RMSD:	0.403	RMSDScore:	42.5
PDB:	T1029_376_4	SHIFTS:	30925	SHIFT%:	94	Corr:	0.548	CorrScore:	41.9	RMSD:	0.208	RMSDScore:	88.3
PDB:	T1029_376_5	SHIFTS:	30925	SHIFT%:	94	Corr:	0.455	CorrScore:	26.5	RMSD:	0.24	RMSDScore:	82.2
PDB:	T1029_377_1	SHIFTS:	30925	SHIFT%:	94	Corr:	0.519	CorrScore:	36.5	RMSD:	0.271	RMSDScore:	75.3
PDB:	T1029_377_2	SHIFTS:	30925	SHIFT%:	94	Corr:	0.545	CorrScore:	41.5	RMSD:	0.222	RMSDScore:	86
PDB:	T1029_377_3	SHIFTS:	30925	SHIFT%:	94	Corr:	0.498	CorrScore:	33.1	RMSD:	0.234	RMSDScore:	83.5
PDB:	T1029_377_4	SHIFTS:	30925	SHIFT%:	94	Corr:	0.633	CorrScore:	59.9	RMSD:	0.245	RMSDScore:	81.3
PDB:	T1029_377_5	SHIFTS:	30925	SHIFT%:	94	Corr:	0.504	CorrScore:	34	RMSD:	0.321	RMSDScore:	62.7
PDB:	T1029_379_1	SHIFTS:	30925	SHIFT%:	94	Corr:	0.589	CorrScore:	50.1	RMSD:	0.263	RMSDScore:	77
PDB:	T1029_379_2	SHIFTS:	30925	SHIFT%:	94	Corr:	0.584	CorrScore:	49	RMSD:	0.235	RMSDScore:	83.5
PDB:	T1029_379_3	SHIFTS:	30925	SHIFT%:	94	Corr:	0.525	CorrScore:	37.5	RMSD:	0.298	RMSDScore:	68.5
PDB:	T1029_379_4	SHIFTS:	30925	SHIFT%:	94	Corr:	0.511	CorrScore:	35.3	RMSD:	0.223	RMSDScore:	85.6
PDB:	T1029_379_5	SHIFTS:	30925	SHIFT%:	94	Corr:	0.536	CorrScore:	39.6	RMSD:	0.257	RMSDScore:	78.3
PDB:	T1029_387_1	SHIFTS:	30925	SHIFT%:	94	Corr:	0.303	CorrScore:	11.2	RMSD:	0.793	RMSDScore:	1.9
PDB:	T1029_392_1	SHIFTS:	30925	SHIFT%:	94	Corr:	0.45	CorrScore:	25.7	RMSD:	0.303	RMSDScore:	67.3
PDB:	T1029_392_2	SHIFTS:	30925	SHIFT%:	94	Corr:	0.512	CorrScore:	35.4	RMSD:	0.283	RMSDScore:	72.2
PDB:	T1029_392_3	SHIFTS:	30925	SHIFT%:	94	Corr:	0.365	CorrScore:	15.9	RMSD:	0.306	RMSDScore:	66.8
PDB:	T1029_392_4	SHIFTS:	30925	SHIFT%:	94	Corr:	0.44	CorrScore:	24.3	RMSD:	0.421	RMSDScore:	38.3
PDB:	T1029_392_5	SHIFTS:	30925	SHIFT%:	94	Corr:	0.468	CorrScore:	28.2	RMSD:	0.416	RMSDScore:	39.2
PDB:	T1029_403_1	SHIFTS:	30925	SHIFT%:	94	Corr:	0.469	CorrScore:	28.3	RMSD:	0.294	RMSDScore:	69.8
PDB:	T1029_403_2	SHIFTS:	30925	SHIFT%:	94	Corr:	0.489	CorrScore:	31.5	RMSD:	0.259	RMSDScore:	78.1
PDB:	T1029_403_3	SHIFTS:	30925	SHIFT%:	94	Corr:	0.462	CorrScore:	27.4	RMSD:	0.072	RMSDScore:	99.6
PDB:	T1029_403_4	SHIFTS:	30925	SHIFT%:	94	Corr:	0.437	CorrScore:	23.8	RMSD:	0.139	RMSDScore:	96.7
PDB:	T1029_403_5	SHIFTS:	30925	SHIFT%:	94	Corr:	0.476	CorrScore:	29.6	RMSD:	0.118	RMSDScore:	98
PDB:	T1029_409_1	SHIFTS:	30925	SHIFT%:	94	Corr:	0.406	CorrScore:	20.2	RMSD:	0.284	RMSDScore:	72.2
PDB:	T1029_420_1	SHIFTS:	30925	SHIFT%:	94	Corr:	0.598	CorrScore:	52	RMSD:	0.215	RMSDScore:	87.2
PDB:	T1029_420_2	SHIFTS:	30925	SHIFT%:	94	Corr:	0.567	CorrScore:	45.5	RMSD:	0.237	RMSDScore:	83
PDB:	T1029_420_3	SHIFTS:	30925	SHIFT%:	94	Corr:	0.576	CorrScore:	47.6	RMSD:	0.318	RMSDScore:	63.4
PDB:	T1029_420_4	SHIFTS:	30925	SHIFT%:	94	Corr:	0.526	CorrScore:	37.9	RMSD:	0.257	RMSDScore:	78.6
PDB:	T1029_420_5	SHIFTS:	30925	SHIFT%:	94	Corr:	0.548	CorrScore:	41.9	RMSD:	0.299	RMSDScore:	68.2
PDB:	T1029_427_1	SHIFTS:	30925	SHIFT%:	94	Corr:	0.59	CorrScore:	50.3	RMSD:	0.215	RMSDScore:	87.1
PDB:	T1029_427_2	SHIFTS:	30925	SHIFT%:	94	Corr:	0.569	CorrScore:	46	RMSD:	0.238	RMSDScore:	82.8
PDB:	T1029_427_3	SHIFTS:	30925	SHIFT%:	94	Corr:	0.566	CorrScore:	45.5	RMSD:	0.217	RMSDScore:	86.7
PDB:	T1029_427_4	SHIFTS:	30925	SHIFT%:	94	Corr:	0.654	CorrScore:	64.5	RMSD:	0.221	RMSDScore:	86.2
PDB:	T1029_427_5	SHIFTS:	30925	SHIFT%:	94	Corr:	0.627	CorrScore:	58.4	RMSD:	0.24	RMSDScore:	82.2
PDB:	T1029_428_1	SHIFTS:	30925	SHIFT%:	94	Corr:	0.375	CorrScore:	17	RMSD:	0.427	RMSDScore:	36.9
PDB:	T1029_428_2	SHIFTS:	30925	SHIFT%:	94	Corr:	0.429	CorrScore:	22.8	RMSD:	0.278	RMSDScore:	73.4
PDB:	T1029_428_3	SHIFTS:	30925	SHIFT%:	94	Corr:	0.519	CorrScore:	36.5	RMSD:	0.271	RMSDScore:	75.3
PDB:	T1029_428_4	SHIFTS:	30925	SHIFT%:	94	Corr:	0.498	CorrScore:	33.1	RMSD:	0.234	RMSDScore:	83.5
PDB:	T1029_428_5	SHIFTS:	30925	SHIFT%:	94	Corr:	0.504	CorrScore:	34	RMSD:	0.321	RMSDScore:	62.7
PDB:	T1029_435_1	SHIFTS:	30925	SHIFT%:	94	Corr:	0.429	CorrScore:	22.8	RMSD:	0.278	RMSDScore:	73.4
PDB:	T1029_435_2	SHIFTS:	30925	SHIFT%:	94	Corr:	0.355	CorrScore:	15.1	RMSD:	0.358	RMSDScore:	53.5
PDB:	T1029_435_3	SHIFTS:	30925	SHIFT%:	94	Corr:	0.486	CorrScore:	31.2	RMSD:	0.386	RMSDScore:	46.6
PDB:	T1029_435_4	SHIFTS:	30925	SHIFT%:	94	Corr:	0.444	CorrScore:	25	RMSD:	0.366	RMSDScore:	51.4
PDB:	T1029_435_5	SHIFTS:	30925	SHIFT%:	94	Corr:	0.553	CorrScore:	43	RMSD:	0.409	RMSDScore:	41.1
PDB:	T1029_437_1	SHIFTS:	30925	SHIFT%:	94	Corr:	0.268	CorrScore:	9	RMSD:	0.55	RMSDScore:	16.2
PDB:	T1029_437_2	SHIFTS:	30925	SHIFT%:	94	Corr:	0.372	CorrScore:	16.7	RMSD:	0.498	RMSDScore:	23.5
PDB:	T1029_437_3	SHIFTS:	30925	SHIFT%:	94	Corr:	0.322	CorrScore:	12.3	RMSD:	0.517	RMSDScore:	20.6
PDB:	T1029_437_4	SHIFTS:	30925	SHIFT%:	94	Corr:	0.271	CorrScore:	9.2	RMSD:	0.518	RMSDScore:	20.4
PDB:	T1029_437_5	SHIFTS:	30925	SHIFT%:	94	Corr:	0.447	CorrScore:	25.2	RMSD:	0.493	RMSDScore:	24.2
PDB:	T1029_448_1	SHIFTS:	30925	SHIFT%:	94	Corr:	0.298	CorrScore:	10.8	RMSD:	0.348	RMSDScore:	56
PDB:	T1029_453_1	SHIFTS:	30925	SHIFT%:	94	Corr:	0.515	CorrScore:	35.9	RMSD:	0.362	RMSDScore:	52.4
PDB:	T1029_453_2	SHIFTS:	30925	SHIFT%:	94	Corr:	0.479	CorrScore:	30	RMSD:	0.264	RMSDScore:	77
PDB:	T1029_453_3	SHIFTS:	30925	SHIFT%:	94	Corr:	0.495	CorrScore:	32.4	RMSD:	0.26	RMSDScore:	77.7
PDB:	T1029_453_4	SHIFTS:	30925	SHIFT%:	94	Corr:	0.604	CorrScore:	53.4	RMSD:	0.453	RMSDScore:	31.2
PDB:	T1029_453_5	SHIFTS:	30925	SHIFT%:	94	Corr:	0.528	CorrScore:	38.3	RMSD:	0.416	RMSDScore:	39.2
PDB:	T1029_458_1	SHIFTS:	30925	SHIFT%:	94	Corr:	0.076	CorrScore:	3	RMSD:	0.811	RMSDScore:	1.5
PDB:	T1029_458_2	SHIFTS:	30925	SHIFT%:	94	Corr:	0.092	CorrScore:	3.3	RMSD:	0.892	RMSDScore:	0.4
PDB:	T1029_460_1	SHIFTS:	30925	SHIFT%:	94	Corr:	0.517	CorrScore:	36.1	RMSD:	0.384	RMSDScore:	46.8
PDB:	T1029_460_2	SHIFTS:	30925	SHIFT%:	94	Corr:	0.442	CorrScore:	24.7	RMSD:	0.523	RMSDScore:	19.8
PDB:	T1029_460_3	SHIFTS:	30925	SHIFT%:	94	Corr:	0.529	CorrScore:	38.3	RMSD:	0.378	RMSDScore:	48.5
PDB:	T1029_460_4	SHIFTS:	30925	SHIFT%:	94	Corr:	0.158	CorrScore:	4.8	RMSD:	0.578	RMSDScore:	13.1
PDB:	T1029_460_5	SHIFTS:	30925	SHIFT%:	94	Corr:	0.461	CorrScore:	27.4	RMSD:	0.588	RMSDScore:	12.2
PDB:	T1029_468_1	SHIFTS:	30925	SHIFT%:	94	Corr:	0.478	CorrScore:	30	RMSD:	0.332	RMSDScore:	59.9
PDB:	T1029_468_2	SHIFTS:	30925	SHIFT%:	94	Corr:	0.26	CorrScore:	8.6	RMSD:	0.546	RMSDScore:	16.8
PDB:	T1029_472_1	SHIFTS:	30925	SHIFT%:	94	Corr:	0.525	CorrScore:	37.5	RMSD:	0.298	RMSDScore:	68.5
PDB:	T1029_472_2	SHIFTS:	30925	SHIFT%:	94	Corr:	0.501	CorrScore:	33.6	RMSD:	0.285	RMSDScore:	71.7
PDB:	T1029_472_3	SHIFTS:	30925	SHIFT%:	94	Corr:	0.531	CorrScore:	38.7	RMSD:	0.338	RMSDScore:	58.6
PDB:	T1029_472_4	SHIFTS:	30925	SHIFT%:	94	Corr:	0.514	CorrScore:	35.6	RMSD:	0.281	RMSDScore:	72.9
PDB:	T1029_472_5	SHIFTS:	30925	SHIFT%:	94	Corr:	0.511	CorrScore:	35.3	RMSD:	0.223	RMSDScore:	85.6
PDB:	T1029_473_1	SHIFTS:	30925	SHIFT%:	94	Corr:	0.445	CorrScore:	25	RMSD:	0.133	RMSDScore:	97
PDB:	T1029_473_2	SHIFTS:	30925	SHIFT%:	94	Corr:	0.45	CorrScore:	25.8	RMSD:	0.06	RMSDScore:	99.8
PDB:	T1029_473_3	SHIFTS:	30925	SHIFT%:	94	Corr:	0.535	CorrScore:	39.6	RMSD:	0.199	RMSDScore:	89.7
PDB:	T1029_473_4	SHIFTS:	30925	SHIFT%:	94	Corr:	0.474	CorrScore:	29.1	RMSD:	0.045	RMSDScore:	100
PDB:	T1029_473_5	SHIFTS:	30925	SHIFT%:	94	Corr:	0.489	CorrScore:	31.5	RMSD:	0.206	RMSDScore:	88.6
PDB:	T1029_476_1	SHIFTS:	30925	SHIFT%:	94	Corr:	0.378	CorrScore:	17.3	RMSD:	0.782	RMSDScore:	2.2
PDB:	T1029_476_2	SHIFTS:	30925	SHIFT%:	94	Corr:	0.184	CorrScore:	5.5	RMSD:	0.803	RMSDScore:	1.7
PDB:	T1029_476_3	SHIFTS:	30925	SHIFT%:	94	Corr:	0.328	CorrScore:	12.8	RMSD:	0.297	RMSDScore:	68.8
PDB:	T1029_480_1	SHIFTS:	30925	SHIFT%:	94	Corr:	0.447	CorrScore:	25.4	RMSD:	0.354	RMSDScore:	54.2
PDB:	T1029_480_2	SHIFTS:	30925	SHIFT%:	94	Corr:	0.442	CorrScore:	24.7	RMSD:	0.389	RMSDScore:	45.9
PDB:	T1029_480_3	SHIFTS:	30925	SHIFT%:	94	Corr:	0.439	CorrScore:	24.1	RMSD:	0.386	RMSDScore:	46.4
PDB:	T1029_480_4	SHIFTS:	30925	SHIFT%:	94	Corr:	0.408	CorrScore:	20.3	RMSD:	0.419	RMSDScore:	38.8
PDB:	T1029_480_5	SHIFTS:	30925	SHIFT%:	94	Corr:	0.408	CorrScore:	20.3	RMSD:	0.465	RMSDScore:	29
PDB:	T1029_487_1	SHIFTS:	30925	SHIFT%:	94	Corr:	0.584	CorrScore:	49	RMSD:	0.235	RMSDScore:	83.5
PDB:	T1029_487_2	SHIFTS:	30925	SHIFT%:	94	Corr:	0.419	CorrScore:	21.7	RMSD:	0.174	RMSDScore:	93.1
PDB:	T1029_487_3	SHIFTS:	30925	SHIFT%:	94	Corr:	0.42	CorrScore:	21.8	RMSD:	0.215	RMSDScore:	87.1
PDB:	T1029_487_4	SHIFTS:	30925	SHIFT%:	94	Corr:	0.413	CorrScore:	21	RMSD:	0.275	RMSDScore:	74.1
PDB:	T1029_487_5	SHIFTS:	30925	SHIFT%:	94	Corr:	0.465	CorrScore:	27.8	RMSD:	0.18	RMSDScore:	92.4
PDB:	T1029_488_1	SHIFTS:	30925	SHIFT%:	94	Corr:	0.674	CorrScore:	68.7	RMSD:	0.234	RMSDScore:	83.5
PDB:	T1029_488_2	SHIFTS:	30925	SHIFT%:	94	Corr:	0.628	CorrScore:	58.6	RMSD:	0.166	RMSDScore:	94.2
PDB:	T1029_488_3	SHIFTS:	30925	SHIFT%:	94	Corr:	0.606	CorrScore:	53.9	RMSD:	0.214	RMSDScore:	87.2
PDB:	T1029_488_4	SHIFTS:	30925	SHIFT%:	94	Corr:	0.581	CorrScore:	48.6	RMSD:	0.26	RMSDScore:	77.7
PDB:	T1029_488_5	SHIFTS:	30925	SHIFT%:	94	Corr:	0.607	CorrScore:	54.1	RMSD:	0.296	RMSDScore:	69.3
PDB:	T1029_498_1	SHIFTS:	30925	SHIFT%:	94	Corr:	0.419	CorrScore:	21.7	RMSD:	0.278	RMSDScore:	73.4
PDB:	T1029_498_2	SHIFTS:	30925	SHIFT%:	94	Corr:	0.538	CorrScore:	40	RMSD:	0.261	RMSDScore:	77.7
PDB:	T1029_498_3	SHIFTS:	30925	SHIFT%:	94	Corr:	0.646	CorrScore:	62.6	RMSD:	0.365	RMSDScore:	51.4
PDB:	T1029_498_4	SHIFTS:	30925	SHIFT%:	94	Corr:	0.63	CorrScore:	59.2	RMSD:	0.165	RMSDScore:	94.2
PDB:	T1029_498_5	SHIFTS:	30925	SHIFT%:	94	Corr:	0.606	CorrScore:	53.9	RMSD:	0.214	RMSDScore:	87.2
PDB:	T1055_003_1	SHIFTS:	34545	SHIFT%:	97	Corr:	0.457	CorrScore:	26.6	RMSD:	0.221	RMSDScore:	86.2
PDB:	T1055_005_1	SHIFTS:	34545	SHIFT%:	97	Corr:	0.308	CorrScore:	11.5	RMSD:	0.281	RMSDScore:	72.7
PDB:	T1055_005_2	SHIFTS:	34545	SHIFT%:	97	Corr:	0.44	CorrScore:	24.4	RMSD:	0.244	RMSDScore:	81.3
PDB:	T1055_005_3	SHIFTS:	34545	SHIFT%:	97	Corr:	0.406	CorrScore:	20.2	RMSD:	0.338	RMSDScore:	58.6
PDB:	T1055_005_4	SHIFTS:	34545	SHIFT%:	97	Corr:	0.698	CorrScore:	74.1	RMSD:	0.19	RMSDScore:	91.2
PDB:	T1055_005_5	SHIFTS:	34545	SHIFT%:	97	Corr:	0.603	CorrScore:	53.2	RMSD:	0.262	RMSDScore:	77.5
PDB:	T1055_009_1	SHIFTS:	34545	SHIFT%:	97	Corr:	0.501	CorrScore:	33.4	RMSD:	0.256	RMSDScore:	78.6
PDB:	T1055_009_2	SHIFTS:	34545	SHIFT%:	97	Corr:	0.372	CorrScore:	16.7	RMSD:	0.228	RMSDScore:	84.7
PDB:	T1055_009_3	SHIFTS:	34545	SHIFT%:	97	Corr:	0.401	CorrScore:	19.6	RMSD:	0.243	RMSDScore:	81.5
PDB:	T1055_009_4	SHIFTS:	34545	SHIFT%:	97	Corr:	0.465	CorrScore:	27.9	RMSD:	0.281	RMSDScore:	72.7
PDB:	T1055_009_5	SHIFTS:	34545	SHIFT%:	97	Corr:	0.505	CorrScore:	34.3	RMSD:	0.228	RMSDScore:	84.7
PDB:	T1055_013_1	SHIFTS:	34545	SHIFT%:	97	Corr:	0.694	CorrScore:	73.1	RMSD:	0.316	RMSDScore:	63.9
PDB:	T1055_013_2	SHIFTS:	34545	SHIFT%:	97	Corr:	0.707	CorrScore:	76	RMSD:	0.347	RMSDScore:	56
PDB:	T1055_013_3	SHIFTS:	34545	SHIFT%:	97	Corr:	0.775	CorrScore:	88.3	RMSD:	0.28	RMSDScore:	73.1
PDB:	T1055_013_4	SHIFTS:	34545	SHIFT%:	97	Corr:	0.748	CorrScore:	83.9	RMSD:	0.313	RMSDScore:	65
PDB:	T1055_013_5	SHIFTS:	34545	SHIFT%:	97	Corr:	0.698	CorrScore:	73.9	RMSD:	0.317	RMSDScore:	63.7
PDB:	T1055_014_1	SHIFTS:	34545	SHIFT%:	97	Corr:	0.378	CorrScore:	17.2	RMSD:	0.381	RMSDScore:	47.5
PDB:	T1055_014_2	SHIFTS:	34545	SHIFT%:	97	Corr:	0.546	CorrScore:	41.5	RMSD:	0.263	RMSDScore:	77.2
PDB:	T1055_014_3	SHIFTS:	34545	SHIFT%:	97	Corr:	0.544	CorrScore:	41.2	RMSD:	0.262	RMSDScore:	77.2
PDB:	T1055_014_4	SHIFTS:	34545	SHIFT%:	97	Corr:	0.444	CorrScore:	24.8	RMSD:	0.2	RMSDScore:	89.5
PDB:	T1055_014_5	SHIFTS:	34545	SHIFT%:	97	Corr:	0.38	CorrScore:	17.4	RMSD:	0.311	RMSDScore:	65.5
PDB:	T1055_015_1	SHIFTS:	34545	SHIFT%:	97	Corr:	0.428	CorrScore:	22.7	RMSD:	0.279	RMSDScore:	73.4
PDB:	T1055_015_2	SHIFTS:	34545	SHIFT%:	97	Corr:	0.533	CorrScore:	39.2	RMSD:	0.254	RMSDScore:	79
PDB:	T1055_015_3	SHIFTS:	34545	SHIFT%:	97	Corr:	0.47	CorrScore:	28.6	RMSD:	0.255	RMSDScore:	78.8
PDB:	T1055_015_4	SHIFTS:	34545	SHIFT%:	97	Corr:	0.308	CorrScore:	11.5	RMSD:	0.281	RMSDScore:	72.7
PDB:	T1055_015_5	SHIFTS:	34545	SHIFT%:	97	Corr:	0.41	CorrScore:	20.7	RMSD:	0.27	RMSDScore:	75.6
PDB:	T1055_018_1	SHIFTS:	34545	SHIFT%:	97	Corr:	0.675	CorrScore:	68.9	RMSD:	0.263	RMSDScore:	77.2
PDB:	T1055_018_2	SHIFTS:	34545	SHIFT%:	97	Corr:	0.647	CorrScore:	63	RMSD:	0.281	RMSDScore:	72.7
PDB:	T1055_018_3	SHIFTS:	34545	SHIFT%:	97	Corr:	0.703	CorrScore:	75.2	RMSD:	0.268	RMSDScore:	76.1
PDB:	T1055_018_4	SHIFTS:	34545	SHIFT%:	97	Corr:	0.548	CorrScore:	42.1	RMSD:	0.32	RMSDScore:	63.2
PDB:	T1055_018_5	SHIFTS:	34545	SHIFT%:	97	Corr:	0.669	CorrScore:	67.7	RMSD:	0.247	RMSDScore:	80.9
PDB:	T1055_024_1	SHIFTS:	34545	SHIFT%:	97	Corr:	0.415	CorrScore:	21.1	RMSD:	0.315	RMSDScore:	64.2
PDB:	T1055_024_2	SHIFTS:	34545	SHIFT%:	97	Corr:	0.21	CorrScore:	6.5	RMSD:	0.401	RMSDScore:	43
PDB:	T1055_024_3	SHIFTS:	34545	SHIFT%:	97	Corr:	0.479	CorrScore:	30.1	RMSD:	0.305	RMSDScore:	66.8
PDB:	T1055_024_4	SHIFTS:	34545	SHIFT%:	97	Corr:	0.284	CorrScore:	9.9	RMSD:	0.307	RMSDScore:	66.5
PDB:	T1055_024_5	SHIFTS:	34545	SHIFT%:	97	Corr:	0.331	CorrScore:	13.1	RMSD:	0.251	RMSDScore:	79.7
PDB:	T1055_026_1	SHIFTS:	34545	SHIFT%:	97	Corr:	0.457	CorrScore:	26.8	RMSD:	0.44	RMSDScore:	34.1
PDB:	T1055_026_2	SHIFTS:	34545	SHIFT%:	97	Corr:	0.44	CorrScore:	24.3	RMSD:	0.361	RMSDScore:	52.6
PDB:	T1055_026_3	SHIFTS:	34545	SHIFT%:	97	Corr:	0.411	CorrScore:	20.8	RMSD:	0.406	RMSDScore:	41.8
PDB:	T1055_026_4	SHIFTS:	34545	SHIFT%:	97	Corr:	0.298	CorrScore:	10.8	RMSD:	0.393	RMSDScore:	44.6
PDB:	T1055_026_5	SHIFTS:	34545	SHIFT%:	97	Corr:	0.614	CorrScore:	55.6	RMSD:	0.387	RMSDScore:	46.1
PDB:	T1055_031_1	SHIFTS:	34545	SHIFT%:	97	Corr:	0.643	CorrScore:	62.1	RMSD:	0.288	RMSDScore:	71
PDB:	T1055_031_2	SHIFTS:	34545	SHIFT%:	97	Corr:	0.471	CorrScore:	28.6	RMSD:	0.25	RMSDScore:	80.2
PDB:	T1055_031_3	SHIFTS:	34545	SHIFT%:	97	Corr:	0.455	CorrScore:	26.5	RMSD:	0.345	RMSDScore:	56.8
PDB:	T1055_031_4	SHIFTS:	34545	SHIFT%:	97	Corr:	0.632	CorrScore:	59.6	RMSD:	0.355	RMSDScore:	54
PDB:	T1055_031_5	SHIFTS:	34545	SHIFT%:	97	Corr:	0.672	CorrScore:	68.3	RMSD:	0.271	RMSDScore:	75.3
PDB:	T1055_032_1	SHIFTS:	34545	SHIFT%:	97	Corr:	0.512	CorrScore:	35.4	RMSD:	0.29	RMSDScore:	70.5
PDB:	T1055_032_2	SHIFTS:	34545	SHIFT%:	97	Corr:	0.445	CorrScore:	25.1	RMSD:	0.248	RMSDScore:	80.5
PDB:	T1055_032_3	SHIFTS:	34545	SHIFT%:	97	Corr:	0.292	CorrScore:	10.4	RMSD:	0.252	RMSDScore:	79.5
PDB:	T1055_032_4	SHIFTS:	34545	SHIFT%:	97	Corr:	0.551	CorrScore:	42.7	RMSD:	0.23	RMSDScore:	84.3
PDB:	T1055_032_5	SHIFTS:	34545	SHIFT%:	97	Corr:	0.619	CorrScore:	56.9	RMSD:	0.296	RMSDScore:	69.3
PDB:	T1055_039_1	SHIFTS:	34545	SHIFT%:	97	Corr:	0.308	CorrScore:	11.5	RMSD:	0.281	RMSDScore:	72.7
PDB:	T1055_039_2	SHIFTS:	34545	SHIFT%:	97	Corr:	0.517	CorrScore:	36.3	RMSD:	0.294	RMSDScore:	69.5
PDB:	T1055_039_3	SHIFTS:	34545	SHIFT%:	97	Corr:	0.516	CorrScore:	36.1	RMSD:	0.247	RMSDScore:	80.9
PDB:	T1055_039_4	SHIFTS:	34545	SHIFT%:	97	Corr:	0.203	CorrScore:	6.2	RMSD:	0.285	RMSDScore:	71.7
PDB:	T1055_039_5	SHIFTS:	34545	SHIFT%:	97	Corr:	0.533	CorrScore:	39.2	RMSD:	0.254	RMSDScore:	79
PDB:	T1055_042_1	SHIFTS:	34545	SHIFT%:	97	Corr:	0.516	CorrScore:	35.9	RMSD:	0.379	RMSDScore:	48.3
PDB:	T1055_042_2	SHIFTS:	34545	SHIFT%:	97	Corr:	0.388	CorrScore:	18.1	RMSD:	0.3	RMSDScore:	68
PDB:	T1055_042_3	SHIFTS:	34545	SHIFT%:	97	Corr:	0.401	CorrScore:	19.6	RMSD:	0.258	RMSDScore:	78.1
PDB:	T1055_042_4	SHIFTS:	34545	SHIFT%:	97	Corr:	0.323	CorrScore:	12.5	RMSD:	0.285	RMSDScore:	72
PDB:	T1055_042_5	SHIFTS:	34545	SHIFT%:	97	Corr:	0.458	CorrScore:	26.8	RMSD:	0.303	RMSDScore:	67.3
PDB:	T1055_050_1	SHIFTS:	34545	SHIFT%:	97	Corr:	0.412	CorrScore:	20.8	RMSD:	0.319	RMSDScore:	63.2
PDB:	T1055_050_2	SHIFTS:	34545	SHIFT%:	97	Corr:	0.601	CorrScore:	52.7	RMSD:	0.407	RMSDScore:	41.4
PDB:	T1055_050_3	SHIFTS:	34545	SHIFT%:	97	Corr:	0.406	CorrScore:	20.2	RMSD:	0.338	RMSDScore:	58.6
PDB:	T1055_050_4	SHIFTS:	34545	SHIFT%:	97	Corr:	0.506	CorrScore:	34.3	RMSD:	0.319	RMSDScore:	63.2
PDB:	T1055_050_5	SHIFTS:	34545	SHIFT%:	97	Corr:	0.284	CorrScore:	9.9	RMSD:	0.515	RMSDScore:	20.9
PDB:	T1055_052_1	SHIFTS:	34545	SHIFT%:	97	Corr:	0.673	CorrScore:	68.5	RMSD:	0.359	RMSDScore:	52.9
PDB:	T1055_052_2	SHIFTS:	34545	SHIFT%:	97	Corr:	0.677	CorrScore:	69.3	RMSD:	0.36	RMSDScore:	52.6
PDB:	T1055_052_3	SHIFTS:	34545	SHIFT%:	97	Corr:	0.676	CorrScore:	69.1	RMSD:	0.356	RMSDScore:	53.7
PDB:	T1055_052_4	SHIFTS:	34545	SHIFT%:	97	Corr:	0.68	CorrScore:	70.2	RMSD:	0.352	RMSDScore:	54.8
PDB:	T1055_052_5	SHIFTS:	34545	SHIFT%:	97	Corr:	0.674	CorrScore:	68.7	RMSD:	0.357	RMSDScore:	53.5
PDB:	T1055_061_1	SHIFTS:	34545	SHIFT%:	97	Corr:	0.458	CorrScore:	26.9	RMSD:	0.281	RMSDScore:	72.7
PDB:	T1055_061_2	SHIFTS:	34545	SHIFT%:	97	Corr:	0.566	CorrScore:	45.3	RMSD:	0.295	RMSDScore:	69.3
PDB:	T1055_061_3	SHIFTS:	34545	SHIFT%:	97	Corr:	0.526	CorrScore:	37.7	RMSD:	0.278	RMSDScore:	73.4
PDB:	T1055_061_4	SHIFTS:	34545	SHIFT%:	97	Corr:	0.48	CorrScore:	30.2	RMSD:	0.276	RMSDScore:	73.9
PDB:	T1055_061_5	SHIFTS:	34545	SHIFT%:	97	Corr:	0.476	CorrScore:	29.6	RMSD:	0.267	RMSDScore:	76.3
PDB:	T1055_062_1	SHIFTS:	34545	SHIFT%:	97	Corr:	0.395	CorrScore:	19	RMSD:	0.225	RMSDScore:	85.2
PDB:	T1055_062_2	SHIFTS:	34545	SHIFT%:	97	Corr:	0.566	CorrScore:	45.3	RMSD:	0.248	RMSDScore:	80.5
PDB:	T1055_062_3	SHIFTS:	34545	SHIFT%:	97	Corr:	0.525	CorrScore:	37.5	RMSD:	0.257	RMSDScore:	78.3
PDB:	T1055_062_4	SHIFTS:	34545	SHIFT%:	97	Corr:	0.516	CorrScore:	36.1	RMSD:	0.233	RMSDScore:	83.9
PDB:	T1055_062_5	SHIFTS:	34545	SHIFT%:	97	Corr:	0.305	CorrScore:	11.3	RMSD:	0.285	RMSDScore:	71.7
PDB:	T1055_063_1	SHIFTS:	34545	SHIFT%:	97	Corr:	0.119	CorrScore:	3.8	RMSD:	0.52	RMSDScore:	20.2
PDB:	T1055_063_2	SHIFTS:	34545	SHIFT%:	97	Corr:	0.237	CorrScore:	7.5	RMSD:	0.58	RMSDScore:	13.1
PDB:	T1055_063_3	SHIFTS:	34545	SHIFT%:	97	Corr:	0.563	CorrScore:	44.9	RMSD:	0.592	RMSDScore:	11.9
PDB:	T1055_063_4	SHIFTS:	34545	SHIFT%:	97	Corr:	0.478	CorrScore:	30	RMSD:	0.665	RMSDScore:	6.8
PDB:	T1055_063_5	SHIFTS:	34545	SHIFT%:	97	Corr:	0.464	CorrScore:	27.6	RMSD:	0.657	RMSDScore:	7.3
PDB:	T1055_067_1	SHIFTS:	34545	SHIFT%:	97	Corr:	0.533	CorrScore:	39.2	RMSD:	0.254	RMSDScore:	79
PDB:	T1055_067_2	SHIFTS:	34545	SHIFT%:	97	Corr:	0.423	CorrScore:	22.2	RMSD:	0.277	RMSDScore:	73.6
PDB:	T1055_067_3	SHIFTS:	34545	SHIFT%:	97	Corr:	0.428	CorrScore:	22.7	RMSD:	0.279	RMSDScore:	73.4
PDB:	T1055_067_4	SHIFTS:	34545	SHIFT%:	97	Corr:	0.203	CorrScore:	6.2	RMSD:	0.285	RMSDScore:	71.7
PDB:	T1055_067_5	SHIFTS:	34545	SHIFT%:	97	Corr:	0.566	CorrScore:	45.3	RMSD:	0.248	RMSDScore:	80.5
PDB:	T1055_070_1	SHIFTS:	34545	SHIFT%:	97	Corr:	0.089	CorrScore:	3.2	RMSD:	0.518	RMSDScore:	20.6
PDB:	T1055_070_2	SHIFTS:	34545	SHIFT%:	97	Corr:	0.168	CorrScore:	5.1	RMSD:	0.479	RMSDScore:	26.6
PDB:	T1055_070_3	SHIFTS:	34545	SHIFT%:	97	Corr:	0.687	CorrScore:	71.5	RMSD:	0.378	RMSDScore:	48.3
PDB:	T1055_070_4	SHIFTS:	34545	SHIFT%:	97	Corr:	0.649	CorrScore:	63.2	RMSD:	0.342	RMSDScore:	57.4
PDB:	T1055_070_5	SHIFTS:	34545	SHIFT%:	97	Corr:	0.696	CorrScore:	73.5	RMSD:	0.374	RMSDScore:	49.2
PDB:	T1055_071_1	SHIFTS:	34545	SHIFT%:	97	Corr:	0.573	CorrScore:	46.8	RMSD:	0.272	RMSDScore:	74.8
PDB:	T1055_071_2	SHIFTS:	34545	SHIFT%:	97	Corr:	0.52	CorrScore:	36.7	RMSD:	0.288	RMSDScore:	71
PDB:	T1055_071_3	SHIFTS:	34545	SHIFT%:	97	Corr:	0.636	CorrScore:	60.6	RMSD:	0.266	RMSDScore:	76.6
PDB:	T1055_071_4	SHIFTS:	34545	SHIFT%:	97	Corr:	0.452	CorrScore:	26.1	RMSD:	0.273	RMSDScore:	74.8
PDB:	T1055_071_5	SHIFTS:	34545	SHIFT%:	97	Corr:	0.639	CorrScore:	61	RMSD:	0.24	RMSDScore:	82.4
PDB:	T1055_075_1	SHIFTS:	34545	SHIFT%:	97	Corr:	0.527	CorrScore:	38.1	RMSD:	0.285	RMSDScore:	72
PDB:	T1055_075_2	SHIFTS:	34545	SHIFT%:	97	Corr:	0.45	CorrScore:	25.7	RMSD:	0.284	RMSDScore:	72.2
PDB:	T1055_075_3	SHIFTS:	34545	SHIFT%:	97	Corr:	0.422	CorrScore:	22.1	RMSD:	0.215	RMSDScore:	87.2
PDB:	T1055_075_4	SHIFTS:	34545	SHIFT%:	97	Corr:	0.6	CorrScore:	52.7	RMSD:	0.248	RMSDScore:	80.7
PDB:	T1055_075_5	SHIFTS:	34545	SHIFT%:	97	Corr:	0.402	CorrScore:	19.6	RMSD:	0.23	RMSDScore:	84.3
PDB:	T1055_081_1	SHIFTS:	34545	SHIFT%:	97	Corr:	0.155	CorrScore:	4.6	RMSD:	0.459	RMSDScore:	30.3
PDB:	T1055_081_2	SHIFTS:	34545	SHIFT%:	98	Corr:	0.24	CorrScore:	7.6	RMSD:	0.502	RMSDScore:	22.8
PDB:	T1055_081_3	SHIFTS:	34545	SHIFT%:	97	Corr:	0.175	CorrScore:	5.3	RMSD:	0.489	RMSDScore:	24.9
PDB:	T1055_081_4	SHIFTS:	34545	SHIFT%:	97	Corr:	0.416	CorrScore:	21.2	RMSD:	0.785	RMSDScore:	2.1
PDB:	T1055_081_5	SHIFTS:	34545	SHIFT%:	97	Corr:	0.452	CorrScore:	26	RMSD:	0.774	RMSDScore:	2.4
PDB:	T1055_096_1	SHIFTS:	34545	SHIFT%:	97	Corr:	0.645	CorrScore:	62.4	RMSD:	0.316	RMSDScore:	63.9
PDB:	T1055_096_2	SHIFTS:	34545	SHIFT%:	97	Corr:	0.574	CorrScore:	47.2	RMSD:	0.389	RMSDScore:	45.6
PDB:	T1055_096_3	SHIFTS:	34545	SHIFT%:	97	Corr:	0.435	CorrScore:	23.7	RMSD:	0.329	RMSDScore:	60.9
PDB:	T1055_096_4	SHIFTS:	34545	SHIFT%:	97	Corr:	0.448	CorrScore:	25.5	RMSD:	0.352	RMSDScore:	55
PDB:	T1055_096_5	SHIFTS:	34545	SHIFT%:	97	Corr:	0.299	CorrScore:	10.9	RMSD:	0.364	RMSDScore:	51.6
PDB:	T1055_097_1	SHIFTS:	34545	SHIFT%:	97	Corr:	0.691	CorrScore:	72.6	RMSD:	0.247	RMSDScore:	80.7
PDB:	T1055_097_4	SHIFTS:	34545	SHIFT%:	97	Corr:	0.244	CorrScore:	7.8	RMSD:	0.446	RMSDScore:	32.7
PDB:	T1055_101_1	SHIFTS:	34545	SHIFT%:	97	Corr:	0.542	CorrScore:	40.8	RMSD:	0.208	RMSDScore:	88.4
PDB:	T1055_101_2	SHIFTS:	34545	SHIFT%:	97	Corr:	0.464	CorrScore:	27.6	RMSD:	0.261	RMSDScore:	77.5
PDB:	T1055_101_3	SHIFTS:	34545	SHIFT%:	97	Corr:	0.559	CorrScore:	44	RMSD:	0.186	RMSDScore:	91.7
PDB:	T1055_101_4	SHIFTS:	34545	SHIFT%:	97	Corr:	0.593	CorrScore:	51	RMSD:	0.198	RMSDScore:	90
PDB:	T1055_101_5	SHIFTS:	34545	SHIFT%:	97	Corr:	0.59	CorrScore:	50.3	RMSD:	0.267	RMSDScore:	76.3
PDB:	T1055_107_1	SHIFTS:	34545	SHIFT%:	97	Corr:	0.204	CorrScore:	6.3	RMSD:	0.661	RMSDScore:	7
PDB:	T1055_125_1	SHIFTS:	34545	SHIFT%:	97	Corr:	0.442	CorrScore:	24.7	RMSD:	0.349	RMSDScore:	55.8
PDB:	T1055_125_2	SHIFTS:	34545	SHIFT%:	97	Corr:	0.562	CorrScore:	44.7	RMSD:	0.303	RMSDScore:	67.3
PDB:	T1055_125_3	SHIFTS:	34545	SHIFT%:	97	Corr:	0.595	CorrScore:	51.4	RMSD:	0.322	RMSDScore:	62.4
PDB:	T1055_125_4	SHIFTS:	34545	SHIFT%:	97	Corr:	0.437	CorrScore:	24	RMSD:	0.334	RMSDScore:	59.4
PDB:	T1055_125_5	SHIFTS:	34545	SHIFT%:	97	Corr:	0.498	CorrScore:	32.9	RMSD:	0.303	RMSDScore:	67.5
PDB:	T1055_129_1	SHIFTS:	34545	SHIFT%:	97	Corr:	0.437	CorrScore:	24	RMSD:	0.232	RMSDScore:	84.1
PDB:	T1055_129_2	SHIFTS:	34545	SHIFT%:	97	Corr:	0.318	CorrScore:	12.1	RMSD:	0.241	RMSDScore:	82
PDB:	T1055_129_3	SHIFTS:	34545	SHIFT%:	97	Corr:	0.439	CorrScore:	24.1	RMSD:	0.261	RMSDScore:	77.5
PDB:	T1055_129_4	SHIFTS:	34545	SHIFT%:	97	Corr:	0.445	CorrScore:	25	RMSD:	0.251	RMSDScore:	79.7
PDB:	T1055_129_5	SHIFTS:	34545	SHIFT%:	97	Corr:	0.595	CorrScore:	51.4	RMSD:	0.304	RMSDScore:	67
PDB:	T1055_131_1	SHIFTS:	34545	SHIFT%:	97	Corr:	0.375	CorrScore:	17	RMSD:	0.241	RMSDScore:	82
PDB:	T1055_131_2	SHIFTS:	34545	SHIFT%:	97	Corr:	0.555	CorrScore:	43.2	RMSD:	0.387	RMSDScore:	46.4
PDB:	T1055_131_3	SHIFTS:	34545	SHIFT%:	97	Corr:	0.465	CorrScore:	27.8	RMSD:	0.353	RMSDScore:	54.8
PDB:	T1055_131_4	SHIFTS:	34545	SHIFT%:	97	Corr:	0.378	CorrScore:	17.2	RMSD:	0.322	RMSDScore:	62.4
PDB:	T1055_131_5	SHIFTS:	34545	SHIFT%:	97	Corr:	0.308	CorrScore:	11.5	RMSD:	0.241	RMSDScore:	82.2
PDB:	T1055_138_1	SHIFTS:	34545	SHIFT%:	97	Corr:	0.605	CorrScore:	53.6	RMSD:	0.334	RMSDScore:	59.4
PDB:	T1055_138_2	SHIFTS:	34545	SHIFT%:	97	Corr:	0.694	CorrScore:	73.3	RMSD:	0.311	RMSDScore:	65.5
PDB:	T1055_138_3	SHIFTS:	34545	SHIFT%:	97	Corr:	0.538	CorrScore:	40	RMSD:	0.338	RMSDScore:	58.4
PDB:	T1055_138_4	SHIFTS:	34545	SHIFT%:	97	Corr:	0.655	CorrScore:	64.8	RMSD:	0.301	RMSDScore:	67.8
PDB:	T1055_138_5	SHIFTS:	34545	SHIFT%:	97	Corr:	0.639	CorrScore:	61	RMSD:	0.366	RMSDScore:	51.2
PDB:	T1055_140_1	SHIFTS:	34545	SHIFT%:	97	Corr:	0.516	CorrScore:	36.1	RMSD:	0.233	RMSDScore:	83.9
PDB:	T1055_140_2	SHIFTS:	34545	SHIFT%:	97	Corr:	0.548	CorrScore:	42.1	RMSD:	0.278	RMSDScore:	73.4
PDB:	T1055_140_3	SHIFTS:	34545	SHIFT%:	97	Corr:	0.53	CorrScore:	38.5	RMSD:	0.27	RMSDScore:	75.6
PDB:	T1055_140_4	SHIFTS:	34545	SHIFT%:	97	Corr:	0.479	CorrScore:	30.1	RMSD:	0.322	RMSDScore:	62.4
PDB:	T1055_140_5	SHIFTS:	34545	SHIFT%:	97	Corr:	0.302	CorrScore:	11	RMSD:	0.236	RMSDScore:	83.3
PDB:	T1055_151_1	SHIFTS:	34545	SHIFT%:	97	Corr:	0.321	CorrScore:	12.3	RMSD:	0.427	RMSDScore:	36.7
PDB:	T1055_151_2	SHIFTS:	34545	SHIFT%:	97	Corr:	0.168	CorrScore:	5.1	RMSD:	0.516	RMSDScore:	20.9
PDB:	T1055_151_3	SHIFTS:	34545	SHIFT%:	97	Corr:	0.246	CorrScore:	7.9	RMSD:	0.36	RMSDScore:	52.6
PDB:	T1055_151_4	SHIFTS:	34545	SHIFT%:	97	Corr:	0.548	CorrScore:	41.9	RMSD:	0.453	RMSDScore:	31.2
PDB:	T1055_151_5	SHIFTS:	34545	SHIFT%:	97	Corr:	0.549	CorrScore:	42.1	RMSD:	0.454	RMSDScore:	31.2
PDB:	T1055_169_1	SHIFTS:	34545	SHIFT%:	97	Corr:	0.488	CorrScore:	31.3	RMSD:	0.403	RMSDScore:	42.5
PDB:	T1055_170_1	SHIFTS:	34545	SHIFT%:	97	Corr:	0.325	CorrScore:	12.6	RMSD:	0.513	RMSDScore:	21.1
PDB:	T1055_170_2	SHIFTS:	34545	SHIFT%:	97	Corr:	0.518	CorrScore:	36.3	RMSD:	0.471	RMSDScore:	28
PDB:	T1055_170_3	SHIFTS:	34545	SHIFT%:	97	Corr:	0.524	CorrScore:	37.4	RMSD:	0.544	RMSDScore:	16.9
PDB:	T1055_170_4	SHIFTS:	34545	SHIFT%:	97	Corr:	0.297	CorrScore:	10.8	RMSD:	0.656	RMSDScore:	7.3
PDB:	T1055_170_5	SHIFTS:	34545	SHIFT%:	97	Corr:	0.205	CorrScore:	6.3	RMSD:	0.488	RMSDScore:	25.2
PDB:	T1055_183_1	SHIFTS:	34545	SHIFT%:	97	Corr:	0.516	CorrScore:	36.1	RMSD:	0.247	RMSDScore:	80.9
PDB:	T1055_183_2	SHIFTS:	34545	SHIFT%:	97	Corr:	0.425	CorrScore:	22.3	RMSD:	0.221	RMSDScore:	86.2
PDB:	T1055_183_3	SHIFTS:	34545	SHIFT%:	97	Corr:	0.481	CorrScore:	30.4	RMSD:	0.247	RMSDScore:	80.7
PDB:	T1055_183_4	SHIFTS:	34545	SHIFT%:	97	Corr:	0.646	CorrScore:	62.6	RMSD:	0.267	RMSDScore:	76.1
PDB:	T1055_183_5	SHIFTS:	34545	SHIFT%:	97	Corr:	0.679	CorrScore:	69.7	RMSD:	0.252	RMSDScore:	79.5
PDB:	T1055_187_1	SHIFTS:	34545	SHIFT%:	97	Corr:	0.57	CorrScore:	46.4	RMSD:	0.275	RMSDScore:	74.1
PDB:	T1055_187_2	SHIFTS:	34545	SHIFT%:	97	Corr:	0.498	CorrScore:	32.9	RMSD:	0.256	RMSDScore:	78.8
PDB:	T1055_187_3	SHIFTS:	34545	SHIFT%:	97	Corr:	0.535	CorrScore:	39.4	RMSD:	0.342	RMSDScore:	57.4
PDB:	T1055_187_4	SHIFTS:	34545	SHIFT%:	97	Corr:	0.584	CorrScore:	49.2	RMSD:	0.315	RMSDScore:	64.5
PDB:	T1055_187_5	SHIFTS:	34545	SHIFT%:	97	Corr:	0.584	CorrScore:	49.2	RMSD:	0.301	RMSDScore:	67.8
PDB:	T1055_192_1	SHIFTS:	34545	SHIFT%:	97	Corr:	0.408	CorrScore:	20.3	RMSD:	0.407	RMSDScore:	41.6
PDB:	T1055_192_2	SHIFTS:	34545	SHIFT%:	97	Corr:	0.475	CorrScore:	29.4	RMSD:	0.437	RMSDScore:	34.5
PDB:	T1055_192_3	SHIFTS:	34545	SHIFT%:	97	Corr:	0.026	CorrScore:	2.3	RMSD:	0.476	RMSDScore:	27.1
PDB:	T1055_192_4	SHIFTS:	34545	SHIFT%:	97	Corr:	0.357	CorrScore:	15.2	RMSD:	0.352	RMSDScore:	54.8
PDB:	T1055_192_5	SHIFTS:	34545	SHIFT%:	97	Corr:	0.08	CorrScore:	3	RMSD:	0.408	RMSDScore:	41.4
PDB:	T1055_193_1	SHIFTS:	34545	SHIFT%:	97	Corr:	0.648	CorrScore:	63	RMSD:	0.32	RMSDScore:	63.2
PDB:	T1055_193_2	SHIFTS:	34545	SHIFT%:	97	Corr:	0.626	CorrScore:	58.4	RMSD:	0.222	RMSDScore:	85.8
PDB:	T1055_193_3	SHIFTS:	34545	SHIFT%:	97	Corr:	0.365	CorrScore:	15.9	RMSD:	0.376	RMSDScore:	48.8
PDB:	T1055_193_4	SHIFTS:	34545	SHIFT%:	97	Corr:	0.227	CorrScore:	7.1	RMSD:	0.464	RMSDScore:	29.4
PDB:	T1055_193_5	SHIFTS:	34545	SHIFT%:	97	Corr:	0.329	CorrScore:	12.9	RMSD:	0.251	RMSDScore:	80
PDB:	T1055_196_1	SHIFTS:	34545	SHIFT%:	97	Corr:	0.489	CorrScore:	31.5	RMSD:	0.274	RMSDScore:	74.6
PDB:	T1055_198_1	SHIFTS:	34545	SHIFT%:	97	Corr:	0.623	CorrScore:	57.7	RMSD:	0.265	RMSDScore:	76.6
PDB:	T1055_198_2	SHIFTS:	34545	SHIFT%:	97	Corr:	0.407	CorrScore:	20.2	RMSD:	0.274	RMSDScore:	74.4
PDB:	T1055_198_3	SHIFTS:	34545	SHIFT%:	97	Corr:	0.476	CorrScore:	29.4	RMSD:	0.309	RMSDScore:	66
PDB:	T1055_198_4	SHIFTS:	34545	SHIFT%:	97	Corr:	0.479	CorrScore:	30.1	RMSD:	0.257	RMSDScore:	78.6
PDB:	T1055_198_5	SHIFTS:	34545	SHIFT%:	97	Corr:	0.591	CorrScore:	50.5	RMSD:	0.224	RMSDScore:	85.4
PDB:	T1055_209_1	SHIFTS:	34545	SHIFT%:	97	Corr:	0.533	CorrScore:	39.2	RMSD:	0.254	RMSDScore:	79
PDB:	T1055_209_2	SHIFTS:	34545	SHIFT%:	97	Corr:	0.423	CorrScore:	22.2	RMSD:	0.277	RMSDScore:	73.6
PDB:	T1055_209_3	SHIFTS:	34545	SHIFT%:	97	Corr:	0.571	CorrScore:	46.4	RMSD:	0.279	RMSDScore:	73.1
PDB:	T1055_209_4	SHIFTS:	34545	SHIFT%:	97	Corr:	0.459	CorrScore:	27.1	RMSD:	0.271	RMSDScore:	75.3
PDB:	T1055_209_5	SHIFTS:	34545	SHIFT%:	97	Corr:	0.387	CorrScore:	18.1	RMSD:	0.327	RMSDScore:	61.4
PDB:	T1055_216_1	SHIFTS:	34545	SHIFT%:	97	Corr:	0.308	CorrScore:	11.5	RMSD:	0.281	RMSDScore:	72.7
PDB:	T1055_217_1	SHIFTS:	34545	SHIFT%:	97	Corr:	0.127	CorrScore:	4	RMSD:	0.493	RMSDScore:	24.2
PDB:	T1055_217_2	SHIFTS:	34545	SHIFT%:	97	Corr:	0.303	CorrScore:	11.1	RMSD:	0.743	RMSDScore:	3.3
PDB:	T1055_217_3	SHIFTS:	34545	SHIFT%:	97	Corr:	0.33	CorrScore:	12.9	RMSD:	0.523	RMSDScore:	19.7
PDB:	T1055_217_4	SHIFTS:	34545	SHIFT%:	97	Corr:	0.422	CorrScore:	21.9	RMSD:	0.489	RMSDScore:	25
PDB:	T1055_217_5	SHIFTS:	34545	SHIFT%:	97	Corr:	0.231	CorrScore:	7.3	RMSD:	0.504	RMSDScore:	22.5
PDB:	T1055_220_1	SHIFTS:	34545	SHIFT%:	97	Corr:	0.417	CorrScore:	21.4	RMSD:	0.245	RMSDScore:	81.3
PDB:	T1055_220_2	SHIFTS:	34545	SHIFT%:	97	Corr:	0.398	CorrScore:	19.2	RMSD:	0.246	RMSDScore:	81.1
PDB:	T1055_220_3	SHIFTS:	34545	SHIFT%:	97	Corr:	0.397	CorrScore:	19.1	RMSD:	0.247	RMSDScore:	80.9
PDB:	T1055_220_4	SHIFTS:	34545	SHIFT%:	97	Corr:	0.412	CorrScore:	20.9	RMSD:	0.238	RMSDScore:	82.6
PDB:	T1055_220_5	SHIFTS:	34545	SHIFT%:	97	Corr:	0.415	CorrScore:	21.1	RMSD:	0.25	RMSDScore:	80.2
PDB:	T1055_222_1	SHIFTS:	34545	SHIFT%:	97	Corr:	0.308	CorrScore:	11.5	RMSD:	0.281	RMSDScore:	72.7
PDB:	T1055_222_2	SHIFTS:	34545	SHIFT%:	97	Corr:	0.413	CorrScore:	21	RMSD:	0.246	RMSDScore:	81.1
PDB:	T1055_222_3	SHIFTS:	34545	SHIFT%:	97	Corr:	0.614	CorrScore:	55.6	RMSD:	0.387	RMSDScore:	46.1
PDB:	T1055_222_4	SHIFTS:	34545	SHIFT%:	97	Corr:	0.573	CorrScore:	46.8	RMSD:	0.393	RMSDScore:	44.6
PDB:	T1055_222_5	SHIFTS:	34545	SHIFT%:	97	Corr:	0.305	CorrScore:	11.3	RMSD:	0.285	RMSDScore:	71.7
PDB:	T1055_226_1	SHIFTS:	34545	SHIFT%:	97	Corr:	0.607	CorrScore:	54.3	RMSD:	0.266	RMSDScore:	76.3
PDB:	T1055_226_2	SHIFTS:	34545	SHIFT%:	97	Corr:	0.433	CorrScore:	23.5	RMSD:	0.319	RMSDScore:	63.4
PDB:	T1055_226_3	SHIFTS:	34545	SHIFT%:	97	Corr:	0.474	CorrScore:	29.3	RMSD:	0.321	RMSDScore:	62.7
PDB:	T1055_226_4	SHIFTS:	34545	SHIFT%:	97	Corr:	0.484	CorrScore:	30.7	RMSD:	0.29	RMSDScore:	70.8
PDB:	T1055_226_5	SHIFTS:	34545	SHIFT%:	97	Corr:	0.348	CorrScore:	14.3	RMSD:	0.372	RMSDScore:	49.7
PDB:	T1055_238_1	SHIFTS:	34545	SHIFT%:	97	Corr:	0.505	CorrScore:	34.3	RMSD:	0.228	RMSDScore:	84.7
PDB:	T1055_238_2	SHIFTS:	34545	SHIFT%:	97	Corr:	0.209	CorrScore:	6.5	RMSD:	0.304	RMSDScore:	67
PDB:	T1055_238_3	SHIFTS:	34545	SHIFT%:	97	Corr:	0.531	CorrScore:	38.7	RMSD:	0.191	RMSDScore:	91
PDB:	T1055_238_4	SHIFTS:	34545	SHIFT%:	97	Corr:	0.6	CorrScore:	52.5	RMSD:	0.204	RMSDScore:	88.9
PDB:	T1055_238_5	SHIFTS:	34545	SHIFT%:	97	Corr:	0.338	CorrScore:	13.7	RMSD:	0.241	RMSDScore:	82
PDB:	T1055_242_1	SHIFTS:	34545	SHIFT%:	97	Corr:	0.236	CorrScore:	7.5	RMSD:	0.558	RMSDScore:	15.4
PDB:	T1055_242_2	SHIFTS:	34545	SHIFT%:	97	Corr:	-0.11	CorrScore:	1.2	RMSD:	0.518	RMSDScore:	20.4
PDB:	T1055_242_3	SHIFTS:	34545	SHIFT%:	97	Corr:	0.181	CorrScore:	5.4	RMSD:	0.453	RMSDScore:	31.2
PDB:	T1055_242_4	SHIFTS:	34545	SHIFT%:	97	Corr:	0.164	CorrScore:	4.9	RMSD:	0.546	RMSDScore:	16.7
PDB:	T1055_242_5	SHIFTS:	34545	SHIFT%:	97	Corr:	0.296	CorrScore:	10.6	RMSD:	0.579	RMSDScore:	13.1
PDB:	T1055_250_1	SHIFTS:	34545	SHIFT%:	97	Corr:	0.601	CorrScore:	52.7	RMSD:	0.244	RMSDScore:	81.3
PDB:	T1055_250_2	SHIFTS:	34545	SHIFT%:	97	Corr:	0.494	CorrScore:	32.3	RMSD:	0.264	RMSDScore:	76.8
PDB:	T1055_250_3	SHIFTS:	34545	SHIFT%:	97	Corr:	0.395	CorrScore:	19	RMSD:	0.28	RMSDScore:	73.1
PDB:	T1055_250_4	SHIFTS:	34545	SHIFT%:	97	Corr:	0.46	CorrScore:	27.2	RMSD:	0.273	RMSDScore:	74.6
PDB:	T1055_250_5	SHIFTS:	34545	SHIFT%:	97	Corr:	0.551	CorrScore:	42.7	RMSD:	0.266	RMSDScore:	76.6
PDB:	T1055_252_1	SHIFTS:	34545	SHIFT%:	97	Corr:	0.491	CorrScore:	31.8	RMSD:	0.318	RMSDScore:	63.7
PDB:	T1055_252_2	SHIFTS:	34545	SHIFT%:	97	Corr:	0.264	CorrScore:	8.8	RMSD:	0.297	RMSDScore:	69
PDB:	T1055_252_3	SHIFTS:	34545	SHIFT%:	97	Corr:	0.47	CorrScore:	28.6	RMSD:	0.255	RMSDScore:	78.8
PDB:	T1055_252_4	SHIFTS:	34545	SHIFT%:	97	Corr:	0.495	CorrScore:	32.6	RMSD:	0.33	RMSDScore:	60.4
PDB:	T1055_252_5	SHIFTS:	34545	SHIFT%:	97	Corr:	0.38	CorrScore:	17.4	RMSD:	0.289	RMSDScore:	70.8
PDB:	T1055_253_1	SHIFTS:	34545	SHIFT%:	97	Corr:	0.427	CorrScore:	22.7	RMSD:	0.262	RMSDScore:	77.2
PDB:	T1055_253_2	SHIFTS:	34545	SHIFT%:	97	Corr:	0.4	CorrScore:	19.4	RMSD:	0.283	RMSDScore:	72.2
PDB:	T1055_253_3	SHIFTS:	34545	SHIFT%:	97	Corr:	0.515	CorrScore:	35.9	RMSD:	0.328	RMSDScore:	61.2
PDB:	T1055_253_4	SHIFTS:	34545	SHIFT%:	97	Corr:	0.462	CorrScore:	27.4	RMSD:	0.317	RMSDScore:	63.7
PDB:	T1055_253_5	SHIFTS:	34545	SHIFT%:	97	Corr:	0.303	CorrScore:	11.1	RMSD:	0.454	RMSDScore:	31.1
PDB:	T1055_254_1	SHIFTS:	34545	SHIFT%:	97	Corr:	0.652	CorrScore:	64.1	RMSD:	0.264	RMSDScore:	76.8
PDB:	T1055_254_2	SHIFTS:	34545	SHIFT%:	97	Corr:	0.528	CorrScore:	38.1	RMSD:	0.258	RMSDScore:	78.1
PDB:	T1055_254_3	SHIFTS:	34545	SHIFT%:	97	Corr:	0.542	CorrScore:	40.8	RMSD:	0.244	RMSDScore:	81.3
PDB:	T1055_254_4	SHIFTS:	34545	SHIFT%:	97	Corr:	0.466	CorrScore:	27.9	RMSD:	0.301	RMSDScore:	68
PDB:	T1055_254_5	SHIFTS:	34545	SHIFT%:	97	Corr:	0.636	CorrScore:	60.6	RMSD:	0.241	RMSDScore:	82.2
PDB:	T1055_257_1	SHIFTS:	34545	SHIFT%:	97	Corr:	0.568	CorrScore:	46	RMSD:	0.276	RMSDScore:	73.9
PDB:	T1055_257_2	SHIFTS:	34545	SHIFT%:	97	Corr:	0.533	CorrScore:	39.2	RMSD:	0.254	RMSDScore:	79
PDB:	T1055_257_3	SHIFTS:	34545	SHIFT%:	97	Corr:	0.423	CorrScore:	22.2	RMSD:	0.277	RMSDScore:	73.6
PDB:	T1055_257_4	SHIFTS:	34545	SHIFT%:	97	Corr:	0.203	CorrScore:	6.2	RMSD:	0.285	RMSDScore:	71.7
PDB:	T1055_257_5	SHIFTS:	34545	SHIFT%:	97	Corr:	0.566	CorrScore:	45.3	RMSD:	0.248	RMSDScore:	80.5
PDB:	T1055_259_1	SHIFTS:	34545	SHIFT%:	97	Corr:	0.44	CorrScore:	24.4	RMSD:	0.244	RMSDScore:	81.3
PDB:	T1055_259_2	SHIFTS:	34545	SHIFT%:	97	Corr:	0.46	CorrScore:	27.1	RMSD:	0.282	RMSDScore:	72.7
PDB:	T1055_259_3	SHIFTS:	34545	SHIFT%:	97	Corr:	0.603	CorrScore:	53.2	RMSD:	0.262	RMSDScore:	77.5
PDB:	T1055_259_4	SHIFTS:	34545	SHIFT%:	97	Corr:	0.593	CorrScore:	51	RMSD:	0.263	RMSDScore:	77
PDB:	T1055_259_5	SHIFTS:	34545	SHIFT%:	97	Corr:	0.329	CorrScore:	12.9	RMSD:	0.291	RMSDScore:	70.3
PDB:	T1055_277_1	SHIFTS:	34545	SHIFT%:	97	Corr:	0.203	CorrScore:	6.2	RMSD:	0.285	RMSDScore:	71.7
PDB:	T1055_277_2	SHIFTS:	34545	SHIFT%:	97	Corr:	0.566	CorrScore:	45.3	RMSD:	0.248	RMSDScore:	80.5
PDB:	T1055_277_3	SHIFTS:	34545	SHIFT%:	97	Corr:	0.599	CorrScore:	52.3	RMSD:	0.274	RMSDScore:	74.6
PDB:	T1055_277_4	SHIFTS:	34545	SHIFT%:	97	Corr:	0.196	CorrScore:	5.9	RMSD:	0.275	RMSDScore:	74.1
PDB:	T1055_277_5	SHIFTS:	34545	SHIFT%:	97	Corr:	0.525	CorrScore:	37.5	RMSD:	0.257	RMSDScore:	78.3
PDB:	T1055_278_1	SHIFTS:	34545	SHIFT%:	97	Corr:	0.568	CorrScore:	46	RMSD:	0.276	RMSDScore:	73.9
PDB:	T1055_278_2	SHIFTS:	34545	SHIFT%:	97	Corr:	0.428	CorrScore:	22.7	RMSD:	0.279	RMSDScore:	73.4
PDB:	T1055_278_3	SHIFTS:	34545	SHIFT%:	97	Corr:	0.596	CorrScore:	51.9	RMSD:	0.194	RMSDScore:	90.6
PDB:	T1055_278_4	SHIFTS:	34545	SHIFT%:	97	Corr:	0.538	CorrScore:	40	RMSD:	0.22	RMSDScore:	86.2
PDB:	T1055_278_5	SHIFTS:	34545	SHIFT%:	97	Corr:	0.698	CorrScore:	74.1	RMSD:	0.19	RMSDScore:	91.2
PDB:	T1055_288_1	SHIFTS:	34545	SHIFT%:	97	Corr:	0.298	CorrScore:	10.8	RMSD:	0.263	RMSDScore:	77.2
PDB:	T1055_288_2	SHIFTS:	34545	SHIFT%:	97	Corr:	0.423	CorrScore:	22.2	RMSD:	0.277	RMSDScore:	73.6
PDB:	T1055_288_3	SHIFTS:	34545	SHIFT%:	97	Corr:	0.599	CorrScore:	52.3	RMSD:	0.274	RMSDScore:	74.6
PDB:	T1055_288_4	SHIFTS:	34545	SHIFT%:	97	Corr:	0.523	CorrScore:	37.2	RMSD:	0.255	RMSDScore:	79
PDB:	T1055_288_5	SHIFTS:	34545	SHIFT%:	97	Corr:	0.707	CorrScore:	76	RMSD:	0.347	RMSDScore:	56
PDB:	T1055_293_1	SHIFTS:	34545	SHIFT%:	97	Corr:	0.528	CorrScore:	38.3	RMSD:	0.282	RMSDScore:	72.5
PDB:	T1055_293_2	SHIFTS:	34545	SHIFT%:	97	Corr:	0.534	CorrScore:	39.2	RMSD:	0.264	RMSDScore:	76.8
PDB:	T1055_293_3	SHIFTS:	34545	SHIFT%:	97	Corr:	0.5	CorrScore:	33.3	RMSD:	0.267	RMSDScore:	76.1
PDB:	T1055_293_4	SHIFTS:	34545	SHIFT%:	97	Corr:	0.656	CorrScore:	65	RMSD:	0.327	RMSDScore:	61.4
PDB:	T1055_293_5	SHIFTS:	34545	SHIFT%:	97	Corr:	0.527	CorrScore:	37.9	RMSD:	0.341	RMSDScore:	57.9
PDB:	T1055_301_1	SHIFTS:	34545	SHIFT%:	97	Corr:	0.352	CorrScore:	14.8	RMSD:	0.583	RMSDScore:	12.8
PDB:	T1055_301_2	SHIFTS:	34545	SHIFT%:	97	Corr:	0.314	CorrScore:	11.8	RMSD:	0.512	RMSDScore:	21.4
PDB:	T1055_301_3	SHIFTS:	34545	SHIFT%:	97	Corr:	0.488	CorrScore:	31.5	RMSD:	0.684	RMSDScore:	5.8
PDB:	T1055_301_4	SHIFTS:	34545	SHIFT%:	97	Corr:	0.442	CorrScore:	24.6	RMSD:	0.767	RMSDScore:	2.6
PDB:	T1055_301_5	SHIFTS:	34545	SHIFT%:	97	Corr:	0.36	CorrScore:	15.5	RMSD:	0.527	RMSDScore:	19.3
PDB:	T1055_304_1	SHIFTS:	34545	SHIFT%:	97	Corr:	0.406	CorrScore:	20.1	RMSD:	0.258	RMSDScore:	78.1
PDB:	T1055_304_2	SHIFTS:	34545	SHIFT%:	97	Corr:	0.243	CorrScore:	7.8	RMSD:	0.302	RMSDScore:	67.5
PDB:	T1055_304_3	SHIFTS:	34545	SHIFT%:	97	Corr:	0.615	CorrScore:	56	RMSD:	0.279	RMSDScore:	73.1
PDB:	T1055_304_4	SHIFTS:	34545	SHIFT%:	97	Corr:	0.336	CorrScore:	13.4	RMSD:	0.357	RMSDScore:	53.7
PDB:	T1055_304_5	SHIFTS:	34545	SHIFT%:	97	Corr:	0.45	CorrScore:	25.8	RMSD:	0.324	RMSDScore:	62
PDB:	T1055_305_1	SHIFTS:	34545	SHIFT%:	97	Corr:	0.499	CorrScore:	33.3	RMSD:	0.424	RMSDScore:	37.6
PDB:	T1055_305_2	SHIFTS:	34545	SHIFT%:	97	Corr:	0.477	CorrScore:	29.6	RMSD:	0.519	RMSDScore:	20.4
PDB:	T1055_305_3	SHIFTS:	34545	SHIFT%:	97	Corr:	0.185	CorrScore:	5.6	RMSD:	0.513	RMSDScore:	21.1
PDB:	T1055_305_4	SHIFTS:	34545	SHIFT%:	97	Corr:	0.468	CorrScore:	28.2	RMSD:	0.508	RMSDScore:	21.9
PDB:	T1055_305_5	SHIFTS:	34545	SHIFT%:	97	Corr:	0.406	CorrScore:	20.1	RMSD:	0.467	RMSDScore:	28.9
PDB:	T1055_314_1	SHIFTS:	34545	SHIFT%:	97	Corr:	0.582	CorrScore:	48.8	RMSD:	0.27	RMSDScore:	75.3
PDB:	T1055_314_2	SHIFTS:	34545	SHIFT%:	97	Corr:	0.674	CorrScore:	68.9	RMSD:	0.249	RMSDScore:	80.2
PDB:	T1055_314_3	SHIFTS:	34545	SHIFT%:	97	Corr:	0.532	CorrScore:	38.9	RMSD:	0.329	RMSDScore:	60.9
PDB:	T1055_314_4	SHIFTS:	34545	SHIFT%:	97	Corr:	0.663	CorrScore:	66.3	RMSD:	0.402	RMSDScore:	42.5
PDB:	T1055_314_5	SHIFTS:	34545	SHIFT%:	97	Corr:	0.658	CorrScore:	65.2	RMSD:	0.276	RMSDScore:	74.1
PDB:	T1055_317_1	SHIFTS:	34545	SHIFT%:	97	Corr:	0.572	CorrScore:	46.8	RMSD:	0.267	RMSDScore:	76.1
PDB:	T1055_317_2	SHIFTS:	34545	SHIFT%:	97	Corr:	0.506	CorrScore:	34.3	RMSD:	0.322	RMSDScore:	62.4
PDB:	T1055_317_3	SHIFTS:	34545	SHIFT%:	97	Corr:	0.415	CorrScore:	21.2	RMSD:	0.334	RMSDScore:	59.6
PDB:	T1055_317_4	SHIFTS:	34545	SHIFT%:	97	Corr:	0.533	CorrScore:	39.2	RMSD:	0.289	RMSDScore:	70.8
PDB:	T1055_317_5	SHIFTS:	34545	SHIFT%:	97	Corr:	0.533	CorrScore:	39	RMSD:	0.294	RMSDScore:	69.5
PDB:	T1055_319_1	SHIFTS:	34545	SHIFT%:	97	Corr:	0.366	CorrScore:	16.1	RMSD:	0.39	RMSDScore:	45.6
PDB:	T1055_319_2	SHIFTS:	34545	SHIFT%:	97	Corr:	0.538	CorrScore:	40.2	RMSD:	0.286	RMSDScore:	71.7
PDB:	T1055_319_3	SHIFTS:	34545	SHIFT%:	97	Corr:	0.438	CorrScore:	24	RMSD:	0.393	RMSDScore:	44.6
PDB:	T1055_319_4	SHIFTS:	34545	SHIFT%:	97	Corr:	0.55	CorrScore:	42.5	RMSD:	0.297	RMSDScore:	68.8
PDB:	T1055_319_5	SHIFTS:	34545	SHIFT%:	97	Corr:	0.574	CorrScore:	47	RMSD:	0.23	RMSDScore:	84.5
PDB:	T1055_323_1	SHIFTS:	34545	SHIFT%:	97	Corr:	0.412	CorrScore:	20.8	RMSD:	0.268	RMSDScore:	75.8
PDB:	T1055_323_2	SHIFTS:	34545	SHIFT%:	97	Corr:	0.364	CorrScore:	15.9	RMSD:	0.27	RMSDScore:	75.6
PDB:	T1055_323_3	SHIFTS:	34545	SHIFT%:	97	Corr:	0.275	CorrScore:	9.4	RMSD:	0.296	RMSDScore:	69.3
PDB:	T1055_323_4	SHIFTS:	34545	SHIFT%:	97	Corr:	0.423	CorrScore:	22.2	RMSD:	0.276	RMSDScore:	73.9
PDB:	T1055_323_5	SHIFTS:	34545	SHIFT%:	97	Corr:	0.289	CorrScore:	10.2	RMSD:	0.329	RMSDScore:	60.7
PDB:	T1055_324_1	SHIFTS:	34545	SHIFT%:	97	Corr:	0.334	CorrScore:	13.3	RMSD:	0.219	RMSDScore:	86.5
PDB:	T1055_324_2	SHIFTS:	34545	SHIFT%:	97	Corr:	0.467	CorrScore:	28	RMSD:	0.27	RMSDScore:	75.6
PDB:	T1055_324_3	SHIFTS:	34545	SHIFT%:	97	Corr:	0.465	CorrScore:	27.9	RMSD:	0.245	RMSDScore:	81.3
PDB:	T1055_324_4	SHIFTS:	34545	SHIFT%:	97	Corr:	0.586	CorrScore:	49.7	RMSD:	0.22	RMSDScore:	86.4
PDB:	T1055_324_5	SHIFTS:	34545	SHIFT%:	97	Corr:	0.452	CorrScore:	26	RMSD:	0.259	RMSDScore:	78.1
PDB:	T1055_326_1	SHIFTS:	34545	SHIFT%:	97	Corr:	0.206	CorrScore:	6.3	RMSD:	0.313	RMSDScore:	64.7
PDB:	T1055_326_2	SHIFTS:	34545	SHIFT%:	97	Corr:	0.035	CorrScore:	2.4	RMSD:	0.308	RMSDScore:	66
PDB:	T1055_326_3	SHIFTS:	34545	SHIFT%:	97	Corr:	0.44	CorrScore:	24.4	RMSD:	0.24	RMSDScore:	82.2
PDB:	T1055_326_4	SHIFTS:	34545	SHIFT%:	97	Corr:	0.47	CorrScore:	28.6	RMSD:	0.255	RMSDScore:	78.8
PDB:	T1055_326_5	SHIFTS:	34545	SHIFT%:	97	Corr:	0.435	CorrScore:	23.7	RMSD:	0.265	RMSDScore:	76.8
PDB:	T1055_328_1	SHIFTS:	34545	SHIFT%:	97	Corr:	0.453	CorrScore:	26.1	RMSD:	0.224	RMSDScore:	85.4
PDB:	T1055_328_2	SHIFTS:	34545	SHIFT%:	97	Corr:	0.015	CorrScore:	2.2	RMSD:	0.287	RMSDScore:	71.3
PDB:	T1055_328_3	SHIFTS:	34545	SHIFT%:	97	Corr:	0.347	CorrScore:	14.3	RMSD:	0.224	RMSDScore:	85.4
PDB:	T1055_328_4	SHIFTS:	34545	SHIFT%:	97	Corr:	0.517	CorrScore:	36.3	RMSD:	0.294	RMSDScore:	69.5
PDB:	T1055_328_5	SHIFTS:	34545	SHIFT%:	97	Corr:	0.434	CorrScore:	23.5	RMSD:	0.266	RMSDScore:	76.6
PDB:	T1055_334_1	SHIFTS:	34545	SHIFT%:	97	Corr:	0.697	CorrScore:	73.7	RMSD:	0.359	RMSDScore:	52.9
PDB:	T1055_334_2	SHIFTS:	34545	SHIFT%:	97	Corr:	0.55	CorrScore:	42.5	RMSD:	0.301	RMSDScore:	68
PDB:	T1055_334_3	SHIFTS:	34545	SHIFT%:	97	Corr:	0.672	CorrScore:	68.5	RMSD:	0.286	RMSDScore:	71.5
PDB:	T1055_334_4	SHIFTS:	34545	SHIFT%:	97	Corr:	0.55	CorrScore:	42.5	RMSD:	0.299	RMSDScore:	68.5
PDB:	T1055_334_5	SHIFTS:	34545	SHIFT%:	97	Corr:	0.414	CorrScore:	21	RMSD:	0.327	RMSDScore:	61.4
PDB:	T1055_335_1	SHIFTS:	34545	SHIFT%:	97	Corr:	0.793	CorrScore:	90.9	RMSD:	0.258	RMSDScore:	78.1
PDB:	T1055_335_2	SHIFTS:	34545	SHIFT%:	97	Corr:	0.719	CorrScore:	78.4	RMSD:	0.303	RMSDScore:	67.5
PDB:	T1055_335_3	SHIFTS:	34545	SHIFT%:	97	Corr:	0.7	CorrScore:	74.3	RMSD:	0.324	RMSDScore:	62.2
PDB:	T1055_335_4	SHIFTS:	34545	SHIFT%:	97	Corr:	0.586	CorrScore:	49.7	RMSD:	0.323	RMSDScore:	62.2
PDB:	T1055_335_5	SHIFTS:	34545	SHIFT%:	97	Corr:	0.672	CorrScore:	68.3	RMSD:	0.412	RMSDScore:	40.4
PDB:	T1055_336_1	SHIFTS:	34545	SHIFT%:	97	Corr:	0.482	CorrScore:	30.4	RMSD:	0.595	RMSDScore:	11.7
PDB:	T1055_337_1	SHIFTS:	34545	SHIFT%:	97	Corr:	0.255	CorrScore:	8.4	RMSD:	0.313	RMSDScore:	64.7
PDB:	T1055_337_2	SHIFTS:	34545	SHIFT%:	97	Corr:	0.184	CorrScore:	5.5	RMSD:	0.38	RMSDScore:	47.8
PDB:	T1055_337_3	SHIFTS:	34545	SHIFT%:	97	Corr:	0.374	CorrScore:	16.9	RMSD:	0.407	RMSDScore:	41.6
PDB:	T1055_337_4	SHIFTS:	34545	SHIFT%:	97	Corr:	0.379	CorrScore:	17.4	RMSD:	0.386	RMSDScore:	46.4
PDB:	T1055_337_5	SHIFTS:	34545	SHIFT%:	97	Corr:	0.473	CorrScore:	29.1	RMSD:	0.433	RMSDScore:	35.6
PDB:	T1055_339_1	SHIFTS:	34545	SHIFT%:	97	Corr:	0.568	CorrScore:	46	RMSD:	0.276	RMSDScore:	73.9
PDB:	T1055_339_2	SHIFTS:	34545	SHIFT%:	97	Corr:	0.533	CorrScore:	39.2	RMSD:	0.254	RMSDScore:	79
PDB:	T1055_339_3	SHIFTS:	34545	SHIFT%:	97	Corr:	0.428	CorrScore:	22.7	RMSD:	0.279	RMSDScore:	73.4
PDB:	T1055_339_4	SHIFTS:	34545	SHIFT%:	97	Corr:	0.459	CorrScore:	27.1	RMSD:	0.271	RMSDScore:	75.3
PDB:	T1055_339_5	SHIFTS:	34545	SHIFT%:	97	Corr:	0.423	CorrScore:	22.2	RMSD:	0.277	RMSDScore:	73.6
PDB:	T1055_340_1	SHIFTS:	34545	SHIFT%:	97	Corr:	0.326	CorrScore:	12.6	RMSD:	0.477	RMSDScore:	26.9
PDB:	T1055_341_1	SHIFTS:	34545	SHIFT%:	97	Corr:	0.363	CorrScore:	15.8	RMSD:	0.238	RMSDScore:	82.6
PDB:	T1055_341_2	SHIFTS:	34545	SHIFT%:	97	Corr:	0.701	CorrScore:	74.6	RMSD:	0.337	RMSDScore:	58.6
PDB:	T1055_341_3	SHIFTS:	34545	SHIFT%:	97	Corr:	0.52	CorrScore:	36.7	RMSD:	0.328	RMSDScore:	60.9
PDB:	T1055_342_1	SHIFTS:	34545	SHIFT%:	97	Corr:	0.156	CorrScore:	4.7	RMSD:	0.365	RMSDScore:	51.6
PDB:	T1055_342_2	SHIFTS:	34545	SHIFT%:	97	Corr:	0.315	CorrScore:	11.9	RMSD:	0.28	RMSDScore:	72.9
PDB:	T1055_342_3	SHIFTS:	34545	SHIFT%:	97	Corr:	0.289	CorrScore:	10.2	RMSD:	0.377	RMSDScore:	48.5
PDB:	T1055_343_1	SHIFTS:	34545	SHIFT%:	97	Corr:	0.428	CorrScore:	22.7	RMSD:	0.279	RMSDScore:	73.4
PDB:	T1055_343_2	SHIFTS:	34545	SHIFT%:	97	Corr:	0.533	CorrScore:	39.2	RMSD:	0.254	RMSDScore:	79
PDB:	T1055_343_3	SHIFTS:	34545	SHIFT%:	97	Corr:	0.525	CorrScore:	37.5	RMSD:	0.257	RMSDScore:	78.3
PDB:	T1055_343_4	SHIFTS:	34545	SHIFT%:	97	Corr:	0.696	CorrScore:	73.5	RMSD:	0.374	RMSDScore:	49.2
PDB:	T1055_343_5	SHIFTS:	34545	SHIFT%:	97	Corr:	0.707	CorrScore:	76	RMSD:	0.347	RMSDScore:	56
PDB:	T1055_349_1	SHIFTS:	34545	SHIFT%:	97	Corr:	0.467	CorrScore:	28.2	RMSD:	0.404	RMSDScore:	42
PDB:	T1055_349_2	SHIFTS:	34545	SHIFT%:	97	Corr:	0.443	CorrScore:	24.7	RMSD:	0.417	RMSDScore:	39
PDB:	T1055_349_3	SHIFTS:	34545	SHIFT%:	97	Corr:	0.394	CorrScore:	18.8	RMSD:	0.35	RMSDScore:	55.2
PDB:	T1055_349_4	SHIFTS:	34545	SHIFT%:	97	Corr:	0.4	CorrScore:	19.4	RMSD:	0.415	RMSDScore:	39.7
PDB:	T1055_349_5	SHIFTS:	34545	SHIFT%:	97	Corr:	0.368	CorrScore:	16.3	RMSD:	0.368	RMSDScore:	50.7
PDB:	T1055_351_1	SHIFTS:	34545	SHIFT%:	97	Corr:	0.523	CorrScore:	37.2	RMSD:	0.255	RMSDScore:	79
PDB:	T1055_351_2	SHIFTS:	34545	SHIFT%:	97	Corr:	0.479	CorrScore:	30.1	RMSD:	0.218	RMSDScore:	86.7
PDB:	T1055_351_3	SHIFTS:	34545	SHIFT%:	97	Corr:	0.364	CorrScore:	15.8	RMSD:	0.269	RMSDScore:	75.6
PDB:	T1055_351_4	SHIFTS:	34545	SHIFT%:	97	Corr:	0.599	CorrScore:	52.5	RMSD:	0.204	RMSDScore:	88.9
PDB:	T1055_351_5	SHIFTS:	34545	SHIFT%:	97	Corr:	0.481	CorrScore:	30.4	RMSD:	0.247	RMSDScore:	80.7
PDB:	T1055_352_1	SHIFTS:	34545	SHIFT%:	97	Corr:	0.642	CorrScore:	61.7	RMSD:	0.238	RMSDScore:	82.8
PDB:	T1055_352_2	SHIFTS:	34545	SHIFT%:	97	Corr:	0.559	CorrScore:	44	RMSD:	0.265	RMSDScore:	76.8
PDB:	T1055_352_3	SHIFTS:	34545	SHIFT%:	97	Corr:	0.618	CorrScore:	56.5	RMSD:	0.273	RMSDScore:	74.6
PDB:	T1055_352_4	SHIFTS:	34545	SHIFT%:	97	Corr:	0.563	CorrScore:	44.9	RMSD:	0.258	RMSDScore:	78.3
PDB:	T1055_352_5	SHIFTS:	34545	SHIFT%:	97	Corr:	0.428	CorrScore:	22.8	RMSD:	0.251	RMSDScore:	79.7
PDB:	T1055_360_1	SHIFTS:	34545	SHIFT%:	97	Corr:	0.29	CorrScore:	10.3	RMSD:	0.357	RMSDScore:	53.7
PDB:	T1055_360_2	SHIFTS:	34545	SHIFT%:	97	Corr:	0.646	CorrScore:	62.8	RMSD:	0.212	RMSDScore:	87.8
PDB:	T1055_360_3	SHIFTS:	34545	SHIFT%:	97	Corr:	0.516	CorrScore:	36.1	RMSD:	0.227	RMSDScore:	85
PDB:	T1055_360_4	SHIFTS:	34545	SHIFT%:	97	Corr:	0.419	CorrScore:	21.6	RMSD:	0.267	RMSDScore:	76.1
PDB:	T1055_360_5	SHIFTS:	34545	SHIFT%:	97	Corr:	0.687	CorrScore:	71.5	RMSD:	0.252	RMSDScore:	79.5
PDB:	T1055_362_1	SHIFTS:	34545	SHIFT%:	97	Corr:	0.646	CorrScore:	62.8	RMSD:	0.299	RMSDScore:	68.2
PDB:	T1055_362_2	SHIFTS:	34545	SHIFT%:	97	Corr:	0.591	CorrScore:	50.5	RMSD:	0.314	RMSDScore:	64.5
PDB:	T1055_362_3	SHIFTS:	34545	SHIFT%:	97	Corr:	0.617	CorrScore:	56.2	RMSD:	0.299	RMSDScore:	68.5
PDB:	T1055_362_4	SHIFTS:	34545	SHIFT%:	97	Corr:	0.51	CorrScore:	35.1	RMSD:	0.278	RMSDScore:	73.4
PDB:	T1055_362_5	SHIFTS:	34545	SHIFT%:	97	Corr:	0.579	CorrScore:	48	RMSD:	0.214	RMSDScore:	87.4
PDB:	T1055_364_1	SHIFTS:	34545	SHIFT%:	97	Corr:	0.545	CorrScore:	41.3	RMSD:	0.3	RMSDScore:	68.2
PDB:	T1055_364_2	SHIFTS:	34545	SHIFT%:	97	Corr:	0.66	CorrScore:	65.9	RMSD:	0.244	RMSDScore:	81.3
PDB:	T1055_364_3	SHIFTS:	34545	SHIFT%:	97	Corr:	0.67	CorrScore:	67.9	RMSD:	0.277	RMSDScore:	73.6
PDB:	T1055_364_4	SHIFTS:	34545	SHIFT%:	97	Corr:	0.691	CorrScore:	72.6	RMSD:	0.273	RMSDScore:	74.8
PDB:	T1055_364_5	SHIFTS:	34545	SHIFT%:	97	Corr:	0.61	CorrScore:	54.7	RMSD:	0.262	RMSDScore:	77.5
PDB:	T1055_367_1	SHIFTS:	34545	SHIFT%:	97	Corr:	0.517	CorrScore:	36.3	RMSD:	0.294	RMSDScore:	69.5
PDB:	T1055_367_2	SHIFTS:	34545	SHIFT%:	97	Corr:	0.434	CorrScore:	23.5	RMSD:	0.266	RMSDScore:	76.6
PDB:	T1055_367_3	SHIFTS:	34545	SHIFT%:	97	Corr:	0.41	CorrScore:	20.7	RMSD:	0.27	RMSDScore:	75.6
PDB:	T1055_367_4	SHIFTS:	34545	SHIFT%:	97	Corr:	0.273	CorrScore:	9.3	RMSD:	0.303	RMSDScore:	67.5
PDB:	T1055_367_5	SHIFTS:	34545	SHIFT%:	97	Corr:	0.437	CorrScore:	24	RMSD:	0.267	RMSDScore:	76.1
PDB:	T1055_368_1	SHIFTS:	34545	SHIFT%:	97	Corr:	0.289	CorrScore:	10.2	RMSD:	0.307	RMSDScore:	66.5
PDB:	T1055_368_2	SHIFTS:	34545	SHIFT%:	97	Corr:	0.385	CorrScore:	17.9	RMSD:	0.284	RMSDScore:	72
PDB:	T1055_368_3	SHIFTS:	34545	SHIFT%:	97	Corr:	0.423	CorrScore:	22.1	RMSD:	0.321	RMSDScore:	62.7
PDB:	T1055_368_4	SHIFTS:	34545	SHIFT%:	97	Corr:	0.408	CorrScore:	20.5	RMSD:	0.27	RMSDScore:	75.6
PDB:	T1055_368_5	SHIFTS:	34545	SHIFT%:	97	Corr:	0.341	CorrScore:	13.8	RMSD:	0.305	RMSDScore:	66.8
PDB:	T1055_369_1	SHIFTS:	34545	SHIFT%:	97	Corr:	0.375	CorrScore:	17	RMSD:	0.556	RMSDScore:	15.5
PDB:	T1055_369_2	SHIFTS:	34545	SHIFT%:	97	Corr:	0.43	CorrScore:	23.1	RMSD:	0.535	RMSDScore:	18.1
PDB:	T1055_369_3	SHIFTS:	34545	SHIFT%:	97	Corr:	0.107	CorrScore:	3.5	RMSD:	0.512	RMSDScore:	21.4
PDB:	T1055_369_4	SHIFTS:	34545	SHIFT%:	97	Corr:	0.063	CorrScore:	2.8	RMSD:	0.545	RMSDScore:	16.8
PDB:	T1055_369_5	SHIFTS:	34545	SHIFT%:	97	Corr:	0.095	CorrScore:	3.3	RMSD:	0.53	RMSDScore:	18.9
PDB:	T1055_373_1	SHIFTS:	34545	SHIFT%:	97	Corr:	0.386	CorrScore:	18	RMSD:	0.727	RMSDScore:	3.9
PDB:	T1055_373_2	SHIFTS:	34545	SHIFT%:	97	Corr:	0.316	CorrScore:	11.9	RMSD:	0.83	RMSDScore:	1.2
PDB:	T1055_375_1	SHIFTS:	34545	SHIFT%:	97	Corr:	0.428	CorrScore:	22.7	RMSD:	0.279	RMSDScore:	73.4
PDB:	T1055_375_2	SHIFTS:	34545	SHIFT%:	97	Corr:	0.566	CorrScore:	45.3	RMSD:	0.248	RMSDScore:	80.5
PDB:	T1055_375_3	SHIFTS:	34545	SHIFT%:	97	Corr:	0.533	CorrScore:	39.2	RMSD:	0.254	RMSDScore:	79
PDB:	T1055_375_4	SHIFTS:	34545	SHIFT%:	97	Corr:	0.599	CorrScore:	52.3	RMSD:	0.274	RMSDScore:	74.6
PDB:	T1055_375_5	SHIFTS:	34545	SHIFT%:	97	Corr:	0.435	CorrScore:	23.7	RMSD:	0.265	RMSDScore:	76.8
PDB:	T1055_376_1	SHIFTS:	34545	SHIFT%:	97	Corr:	0.481	CorrScore:	30.4	RMSD:	0.302	RMSDScore:	67.5
PDB:	T1055_376_2	SHIFTS:	34545	SHIFT%:	97	Corr:	0.366	CorrScore:	16.1	RMSD:	0.39	RMSDScore:	45.6
PDB:	T1055_376_3	SHIFTS:	34545	SHIFT%:	97	Corr:	0.677	CorrScore:	69.3	RMSD:	0.159	RMSDScore:	95
PDB:	T1055_376_4	SHIFTS:	34545	SHIFT%:	97	Corr:	0.644	CorrScore:	62.1	RMSD:	0.301	RMSDScore:	67.8
PDB:	T1055_376_5	SHIFTS:	34545	SHIFT%:	97	Corr:	0.501	CorrScore:	33.4	RMSD:	0.288	RMSDScore:	71
PDB:	T1055_377_1	SHIFTS:	34545	SHIFT%:	97	Corr:	0.499	CorrScore:	33.3	RMSD:	0.279	RMSDScore:	73.1
PDB:	T1055_377_2	SHIFTS:	34545	SHIFT%:	97	Corr:	0.396	CorrScore:	19.1	RMSD:	0.314	RMSDScore:	64.5
PDB:	T1055_377_3	SHIFTS:	34545	SHIFT%:	97	Corr:	0.495	CorrScore:	32.4	RMSD:	0.224	RMSDScore:	85.4
PDB:	T1055_377_4	SHIFTS:	34545	SHIFT%:	97	Corr:	0.395	CorrScore:	19	RMSD:	0.225	RMSDScore:	85.2
PDB:	T1055_377_5	SHIFTS:	34545	SHIFT%:	97	Corr:	0.497	CorrScore:	32.8	RMSD:	0.27	RMSDScore:	75.3
PDB:	T1055_379_1	SHIFTS:	34545	SHIFT%:	97	Corr:	0.459	CorrScore:	27.1	RMSD:	0.271	RMSDScore:	75.3
PDB:	T1055_379_2	SHIFTS:	34545	SHIFT%:	97	Corr:	0.517	CorrScore:	36.3	RMSD:	0.294	RMSDScore:	69.5
PDB:	T1055_379_3	SHIFTS:	34545	SHIFT%:	97	Corr:	0.41	CorrScore:	20.7	RMSD:	0.27	RMSDScore:	75.6
PDB:	T1055_379_4	SHIFTS:	34545	SHIFT%:	97	Corr:	0.533	CorrScore:	39.2	RMSD:	0.254	RMSDScore:	79
PDB:	T1055_379_5	SHIFTS:	34545	SHIFT%:	97	Corr:	0.437	CorrScore:	24	RMSD:	0.267	RMSDScore:	76.1
PDB:	T1055_392_1	SHIFTS:	34545	SHIFT%:	97	Corr:	0.69	CorrScore:	72.4	RMSD:	0.31	RMSDScore:	65.5
PDB:	T1055_392_2	SHIFTS:	34545	SHIFT%:	97	Corr:	0.714	CorrScore:	77.2	RMSD:	0.233	RMSDScore:	83.9
PDB:	T1055_392_3	SHIFTS:	34545	SHIFT%:	97	Corr:	0.538	CorrScore:	40	RMSD:	0.241	RMSDScore:	82
PDB:	T1055_392_4	SHIFTS:	34545	SHIFT%:	97	Corr:	0.371	CorrScore:	16.6	RMSD:	0.235	RMSDScore:	83.3
PDB:	T1055_392_5	SHIFTS:	34545	SHIFT%:	97	Corr:	0.181	CorrScore:	5.5	RMSD:	0.272	RMSDScore:	75.1
PDB:	T1055_403_1	SHIFTS:	34545	SHIFT%:	97	Corr:	0.592	CorrScore:	51	RMSD:	0.257	RMSDScore:	78.6
PDB:	T1055_403_2	SHIFTS:	34545	SHIFT%:	97	Corr:	0.511	CorrScore:	35.3	RMSD:	0.236	RMSDScore:	83
PDB:	T1055_403_3	SHIFTS:	34545	SHIFT%:	97	Corr:	0.501	CorrScore:	33.4	RMSD:	0.257	RMSDScore:	78.6
PDB:	T1055_403_4	SHIFTS:	34545	SHIFT%:	97	Corr:	0.626	CorrScore:	58.1	RMSD:	0.252	RMSDScore:	79.7
PDB:	T1055_403_5	SHIFTS:	34545	SHIFT%:	97	Corr:	0.461	CorrScore:	27.4	RMSD:	0.331	RMSDScore:	60.4
PDB:	T1055_409_1	SHIFTS:	34545	SHIFT%:	97	Corr:	0.308	CorrScore:	11.5	RMSD:	0.281	RMSDScore:	72.7
PDB:	T1055_420_1	SHIFTS:	34545	SHIFT%:	97	Corr:	0.314	CorrScore:	11.9	RMSD:	0.25	RMSDScore:	80.2
PDB:	T1055_420_2	SHIFTS:	34545	SHIFT%:	97	Corr:	0.427	CorrScore:	22.7	RMSD:	0.256	RMSDScore:	78.8
PDB:	T1055_420_3	SHIFTS:	34545	SHIFT%:	97	Corr:	0.544	CorrScore:	41.3	RMSD:	0.27	RMSDScore:	75.3
PDB:	T1055_420_4	SHIFTS:	34545	SHIFT%:	97	Corr:	0.501	CorrScore:	33.6	RMSD:	0.231	RMSDScore:	84.3
PDB:	T1055_420_5	SHIFTS:	34545	SHIFT%:	97	Corr:	0.4	CorrScore:	19.5	RMSD:	0.286	RMSDScore:	71.5
PDB:	T1055_427_1	SHIFTS:	34545	SHIFT%:	97	Corr:	0.636	CorrScore:	60.3	RMSD:	0.252	RMSDScore:	79.5
PDB:	T1055_427_2	SHIFTS:	34545	SHIFT%:	97	Corr:	0.618	CorrScore:	56.5	RMSD:	0.229	RMSDScore:	84.7
PDB:	T1055_427_3	SHIFTS:	34545	SHIFT%:	97	Corr:	0.648	CorrScore:	63	RMSD:	0.227	RMSDScore:	85
PDB:	T1055_427_4	SHIFTS:	34545	SHIFT%:	97	Corr:	0.608	CorrScore:	54.5	RMSD:	0.242	RMSDScore:	81.8
PDB:	T1055_427_5	SHIFTS:	34545	SHIFT%:	97	Corr:	0.694	CorrScore:	73.1	RMSD:	0.203	RMSDScore:	89.2
PDB:	T1055_428_1	SHIFTS:	34545	SHIFT%:	97	Corr:	0.308	CorrScore:	11.5	RMSD:	0.281	RMSDScore:	72.7
PDB:	T1055_428_2	SHIFTS:	34545	SHIFT%:	97	Corr:	0.488	CorrScore:	31.3	RMSD:	0.403	RMSDScore:	42.5
PDB:	T1055_428_3	SHIFTS:	34545	SHIFT%:	97	Corr:	0.563	CorrScore:	44.9	RMSD:	0.592	RMSDScore:	11.9
PDB:	T1055_428_4	SHIFTS:	34545	SHIFT%:	97	Corr:	0.531	CorrScore:	38.9	RMSD:	0.508	RMSDScore:	22.1
PDB:	T1055_428_5	SHIFTS:	34545	SHIFT%:	97	Corr:	0.119	CorrScore:	3.8	RMSD:	0.52	RMSDScore:	20.2
PDB:	T1055_435_1	SHIFTS:	34545	SHIFT%:	97	Corr:	0.671	CorrScore:	68.1	RMSD:	0.207	RMSDScore:	88.6
PDB:	T1055_435_2	SHIFTS:	34545	SHIFT%:	97	Corr:	0.417	CorrScore:	21.5	RMSD:	0.196	RMSDScore:	90.1
PDB:	T1055_435_3	SHIFTS:	34545	SHIFT%:	97	Corr:	0.644	CorrScore:	62.1	RMSD:	0.215	RMSDScore:	87.1
PDB:	T1055_435_4	SHIFTS:	34545	SHIFT%:	97	Corr:	0.452	CorrScore:	26.1	RMSD:	0.199	RMSDScore:	89.7
PDB:	T1055_435_5	SHIFTS:	34545	SHIFT%:	97	Corr:	0.634	CorrScore:	60.1	RMSD:	0.221	RMSDScore:	86
PDB:	T1055_437_1	SHIFTS:	34545	SHIFT%:	97	Corr:	0.522	CorrScore:	37	RMSD:	0.539	RMSDScore:	17.7
PDB:	T1055_437_2	SHIFTS:	34545	SHIFT%:	97	Corr:	0.408	CorrScore:	20.3	RMSD:	0.475	RMSDScore:	27.3
PDB:	T1055_437_3	SHIFTS:	34545	SHIFT%:	97	Corr:	0.473	CorrScore:	29.1	RMSD:	0.517	RMSDScore:	20.7
PDB:	T1055_437_4	SHIFTS:	34545	SHIFT%:	97	Corr:	0.524	CorrScore:	37.4	RMSD:	0.525	RMSDScore:	19.6
PDB:	T1055_437_5	SHIFTS:	34545	SHIFT%:	97	Corr:	0.531	CorrScore:	38.9	RMSD:	0.508	RMSDScore:	22.1
PDB:	T1055_448_1	SHIFTS:	34545	SHIFT%:	97	Corr:	0.273	CorrScore:	9.3	RMSD:	0.342	RMSDScore:	57.6
PDB:	T1055_453_1	SHIFTS:	34545	SHIFT%:	97	Corr:	0.336	CorrScore:	13.4	RMSD:	0.218	RMSDScore:	86.5
PDB:	T1055_453_2	SHIFTS:	34545	SHIFT%:	97	Corr:	0.283	CorrScore:	9.9	RMSD:	0.434	RMSDScore:	35.4
PDB:	T1055_453_3	SHIFTS:	34545	SHIFT%:	97	Corr:	0.226	CorrScore:	7	RMSD:	0.295	RMSDScore:	69.3
PDB:	T1055_453_4	SHIFTS:	34545	SHIFT%:	97	Corr:	0.113	CorrScore:	3.7	RMSD:	0.437	RMSDScore:	34.5
PDB:	T1055_453_5	SHIFTS:	34545	SHIFT%:	97	Corr:	0.176	CorrScore:	5.3	RMSD:	0.302	RMSDScore:	67.5
PDB:	T1055_458_1	SHIFTS:	34545	SHIFT%:	97	Corr:	0.462	CorrScore:	27.5	RMSD:	0.783	RMSDScore:	2.1
PDB:	T1055_458_2	SHIFTS:	34545	SHIFT%:	97	Corr:	0.311	CorrScore:	11.7	RMSD:	0.746	RMSDScore:	3.3
PDB:	T1055_458_3	SHIFTS:	34545	SHIFT%:	97	Corr:	0.117	CorrScore:	3.7	RMSD:	0.814	RMSDScore:	1.4
PDB:	T1055_458_4	SHIFTS:	34545	SHIFT%:	97	Corr:	-0.176	CorrScore:	0.9	RMSD:	0.839	RMSDScore:	1
PDB:	T1055_460_1	SHIFTS:	34545	SHIFT%:	97	Corr:	0.608	CorrScore:	54.3	RMSD:	0.228	RMSDScore:	84.7
PDB:	T1055_460_2	SHIFTS:	34545	SHIFT%:	97	Corr:	0.61	CorrScore:	54.9	RMSD:	0.409	RMSDScore:	41.1
PDB:	T1055_460_3	SHIFTS:	34545	SHIFT%:	97	Corr:	0.483	CorrScore:	30.5	RMSD:	0.431	RMSDScore:	36
PDB:	T1055_460_4	SHIFTS:	34545	SHIFT%:	97	Corr:	0.453	CorrScore:	26.3	RMSD:	0.331	RMSDScore:	60.2
PDB:	T1055_460_5	SHIFTS:	34545	SHIFT%:	97	Corr:	0.735	CorrScore:	81.5	RMSD:	0.324	RMSDScore:	62.2
PDB:	T1055_468_1	SHIFTS:	34545	SHIFT%:	97	Corr:	0.67	CorrScore:	68.1	RMSD:	0.197	RMSDScore:	90.1
PDB:	T1055_468_2	SHIFTS:	34545	SHIFT%:	97	Corr:	0.67	CorrScore:	68.1	RMSD:	0.197	RMSDScore:	90.1
PDB:	T1055_472_1	SHIFTS:	34545	SHIFT%:	97	Corr:	0.533	CorrScore:	39.2	RMSD:	0.254	RMSDScore:	79
PDB:	T1055_472_2	SHIFTS:	34545	SHIFT%:	97	Corr:	0.264	CorrScore:	8.8	RMSD:	0.297	RMSDScore:	69
PDB:	T1055_472_3	SHIFTS:	34545	SHIFT%:	97	Corr:	0.47	CorrScore:	28.6	RMSD:	0.255	RMSDScore:	78.8
PDB:	T1055_472_4	SHIFTS:	34545	SHIFT%:	97	Corr:	0.566	CorrScore:	45.3	RMSD:	0.248	RMSDScore:	80.5
PDB:	T1055_472_5	SHIFTS:	34545	SHIFT%:	97	Corr:	0.364	CorrScore:	15.8	RMSD:	0.269	RMSDScore:	75.6
PDB:	T1055_473_1	SHIFTS:	34545	SHIFT%:	97	Corr:	0.476	CorrScore:	29.6	RMSD:	0.242	RMSDScore:	81.8
PDB:	T1055_473_2	SHIFTS:	34545	SHIFT%:	97	Corr:	0.667	CorrScore:	67.2	RMSD:	0.259	RMSDScore:	78.1
PDB:	T1055_473_3	SHIFTS:	34545	SHIFT%:	97	Corr:	0.495	CorrScore:	32.6	RMSD:	0.234	RMSDScore:	83.5
PDB:	T1055_473_4	SHIFTS:	34545	SHIFT%:	97	Corr:	0.399	CorrScore:	19.3	RMSD:	0.295	RMSDScore:	69.3
PDB:	T1055_473_5	SHIFTS:	34545	SHIFT%:	97	Corr:	0.533	CorrScore:	39.2	RMSD:	0.254	RMSDScore:	79
PDB:	T1055_476_1	SHIFTS:	34545	SHIFT%:	97	Corr:	0.568	CorrScore:	46	RMSD:	0.276	RMSDScore:	73.9
PDB:	T1055_480_1	SHIFTS:	34545	SHIFT%:	97	Corr:	0.505	CorrScore:	34.1	RMSD:	0.277	RMSDScore:	73.6
PDB:	T1055_480_2	SHIFTS:	34545	SHIFT%:	97	Corr:	0.405	CorrScore:	20.1	RMSD:	0.296	RMSDScore:	69.3
PDB:	T1055_480_3	SHIFTS:	34545	SHIFT%:	97	Corr:	0.46	CorrScore:	27.2	RMSD:	0.34	RMSDScore:	58.1
PDB:	T1055_480_4	SHIFTS:	34545	SHIFT%:	97	Corr:	0.627	CorrScore:	58.4	RMSD:	0.283	RMSDScore:	72.2
PDB:	T1055_480_5	SHIFTS:	34545	SHIFT%:	97	Corr:	0.644	CorrScore:	62.4	RMSD:	0.276	RMSDScore:	73.9
PDB:	T1055_483_1	SHIFTS:	34545	SHIFT%:	97	Corr:	0.333	CorrScore:	13.3	RMSD:	0.237	RMSDScore:	82.8
PDB:	T1055_483_2	SHIFTS:	34545	SHIFT%:	97	Corr:	0.366	CorrScore:	16	RMSD:	0.266	RMSDScore:	76.3
PDB:	T1055_487_1	SHIFTS:	34545	SHIFT%:	97	Corr:	0.575	CorrScore:	47.2	RMSD:	0.298	RMSDScore:	68.5
PDB:	T1055_487_2	SHIFTS:	34545	SHIFT%:	97	Corr:	0.54	CorrScore:	40.6	RMSD:	0.314	RMSDScore:	64.7
PDB:	T1055_487_3	SHIFTS:	34545	SHIFT%:	97	Corr:	0.665	CorrScore:	67	RMSD:	0.309	RMSDScore:	66
PDB:	T1055_487_4	SHIFTS:	34545	SHIFT%:	97	Corr:	0.403	CorrScore:	19.9	RMSD:	0.345	RMSDScore:	56.8
PDB:	T1055_487_5	SHIFTS:	34545	SHIFT%:	97	Corr:	0.66	CorrScore:	65.7	RMSD:	0.3	RMSDScore:	68
PDB:	T1055_488_1	SHIFTS:	34545	SHIFT%:	97	Corr:	0.428	CorrScore:	22.7	RMSD:	0.279	RMSDScore:	73.4
PDB:	T1055_488_2	SHIFTS:	34545	SHIFT%:	97	Corr:	0.385	CorrScore:	17.9	RMSD:	0.284	RMSDScore:	72
PDB:	T1055_488_3	SHIFTS:	34545	SHIFT%:	97	Corr:	0.491	CorrScore:	32	RMSD:	0.243	RMSDScore:	81.5
PDB:	T1055_488_4	SHIFTS:	34545	SHIFT%:	97	Corr:	0.212	CorrScore:	6.6	RMSD:	0.328	RMSDScore:	61.2
PDB:	T1055_488_5	SHIFTS:	34545	SHIFT%:	97	Corr:	0.412	CorrScore:	20.8	RMSD:	0.281	RMSDScore:	72.7
PDB:	T1055_498_1	SHIFTS:	34545	SHIFT%:	97	Corr:	0.572	CorrScore:	46.8	RMSD:	0.28	RMSDScore:	73.1
PDB:	T1055_498_2	SHIFTS:	34545	SHIFT%:	97	Corr:	0.598	CorrScore:	52.3	RMSD:	0.274	RMSDScore:	74.6
PDB:	T1055_498_3	SHIFTS:	34545	SHIFT%:	97	Corr:	0.428	CorrScore:	22.8	RMSD:	0.279	RMSDScore:	73.4
PDB:	T1055_498_4	SHIFTS:	34545	SHIFT%:	97	Corr:	0.772	CorrScore:	87.8	RMSD:	0.285	RMSDScore:	71.7
PDB:	T1055_498_5	SHIFTS:	34545	SHIFT%:	97	Corr:	0.707	CorrScore:	76	RMSD:	0.347	RMSDScore:	56
