# Supplementary material for: The accuracy of protein structures in solution determined by AlphaFold and NMR
Source: Structure. 2022 Jul 7;30(7):925–933.e2. doi: 10.1016/j.str.2022.04.005 (PMC9592556; doi:10.1016/j.str.2022.04.005)
Supplement: Data S3. Comparable_af2_nmr_structures lists AF2 and NMR details for the proteins discussed here, related to Figure 3 [file mmc4.xlsx]

## Sheet: comparable_af2_nmr_structures
# UniProt-ID	PDB-ID	chain	BMRB-ID	residue range AF2	residue range NMR
A1A4S6	2MIO	A	19684	728-786	12-70
O00168	2JO1	A	16168	21-92	1-72
O00170	2LKN	A	18001	2-166	2-166
O00175	1EIH	A	4590	27-99	1-73
O00206	5NAM	A	34108	623-670	1-48
O00206	5NAO	A	34109	623-657	1-35
O00213	2E45	A	7365	241-290	1-50
O00244	2LQ9	A	18299	1-68	1-68
O00257	2K28	A	15695	8-65	3-60
O00267	6EQY	A	34184	533-647	16-130
O00267	6ER0	A	34185	974-1087	14-127
O00273	1IYR	A	5408	225-307	5-87
O00308	6RSS	A	34407	438-480	67-109
O00418	5KS5	A	30135	627-725	627-725
O00418	6NX4	A	30569	562-725	562-725
O00444	2N19	A	25552	884-970	884-970
O00459	2KT1	A	16681	1-80	1-80
O00488	1ZR9	A	6682	46-112	28-94
O00585	2L4N	A	17245	24-93	1-70
O14497	1RYU	A	5748	1000-1119	1-120
O14529	1WH6	A	10093	887-974	8-95
O14529	1WH8	A	10094	1028-1125	8-105
O14618	2RSQ	A	11502	9-79	9-79
O14646	2N39	A	25638	1409-1511	6-108
O14737	2K6B	A	15864	2-112	2-112
O14745	2JXO	A	15567	150-240	150-240
O14745	2KJD	A	16637	150-270	8-128
O14745	2KRG	A	16638	150-358	150-358
O14745	2M0T	A	18824	11-120	11-120
O14776	2DK7	A	11357	520-579	8-67
O14836	1XUT	A	6384	68-109	68-109
O14907	2KG2	A	16285	2-124	2-124
O14907	2L4S	A	17254	1-124	1-124
O15020	1WYQ	A	11126	178-291	8-121
O15034	1WIE	A	11180	160-242	8-90
O15034	2CSI	A	11185	954-1017	7-70
O15034	2CSP	A	11183	477-593	8-124
O15034	2CSQ	A	11184	841-924	8-91
O15085	2DLS	A	11195	44-123	8-87
O15151	2N0U	A	25536	23-111	23-111
O15151	2N0W	A	25538	23-111	23-111
O15151	2N14	A	25546	23-111	23-111
O15259	6O1Q	A	30575	1-115	5-119
O15344	2DQ5	A	7124	168-214	168-214
O15344	2FFW	A	6920	87-164	87-164
O15344	5IM8	A	30031	320-379	1-60
O15350	1COK	A	4413	487-554	1-68
O15350	6FGS	A	34233	10-31	109-130
O15357	2MK2	A	19749	20-117	12-109
O15394	2DOC	A	11304	486-591	8-113
O15553	2MPC	A	19875	4-92	4-92
O43278	2MSX	A	25139	47-152	47-152
O43307	2YSQ	A	11228	7-75	7-75
O43353	2N7Z	A	25828	434-539	1-106
O43396	1WWY	A	10336	122-279	8-165
O43524	2K86	A	15939	151-251	151-251
O43559	2YT2	A	11095	8-120	8-120
O43566	2JNU	A	15128	56-189	3-136
O43586	2DIL	A	11299	361-416	8-63
O43602	1MJD	A	5482	45-150	45-150
O43639	1Z3K	A	6575	283-380	1-98
O43639	2FRW	A	7035	114-170	1-57
O43639	2FRY	A	7036	198-256	3-61
O43665	2I59	A	7272	30-165	3-138
O43683	2LAH	A	17524	1-150	11-160
O43707	1WLX	A	6013	519-645	3-129
O43918	2LRI	C	18374	423-485	4-66
O60260	1IYF	A	5500	1-76	1-76
O60260	2JMO	A	15074	308-384	4-80
O60260	5TR5	A	30197	1-76	1-76
O60307	1V9V	A	10079	181-281	8-108
O60315	2DA7	A	10289	646-704	7-65
O60341	2COM	A	10011	169-279	8-118
O60493	2MXC	A	25402	2-162	2-162
O60496	2D9W	A	10279	1-114	8-121
O60504	2DLM	A	11242	383-437	8-62
O60504	2YUP	A	10195	447-523	8-84
O60506	2MXT	A	25428	24-107	2-85
O60506	2NBB	A	25970	24-140	2-118
O60543	2EEL	A	11218	33-110	8-85
O60711	1X3H	A	11289	260-326	8-74
O60784	2N2N	A	25602	215-309	215-309
O60784	2N9D	A	26574	215-309	215-309
O60861	2LX7	A	18662	1-60	1-60
O60870	2V1N	A	6938	51-160	2-111
O60882	2JSD	A	15361	113-272	113-272
O60885	5Z9C	A	36163	53-168	53-168
O75044	2DL8	A	11225	729-787	8-66
O75112	1RGW	A	5696	1-85	1-85
O75147	2E6P	A	11229	714-804	8-98
O75147	2E6Q	A	11221	615-713	8-106
O75147	2LU7	A	18511	1277-1357	2-82
O75147	2LVC	A	18563	805-892	3-90
O75324	1ZZA	A	6715	1-88	3-90
O75365	1R6H	A	5455	1-169	4-172
O75369	2DI8	A	10334	1999-2096	8-105
O75369	2DI9	A	10320	1017-1134	8-125
O75369	2DIA	A	10335	1130-1229	8-107
O75369	2DIB	A	10321	1215-1329	8-122
O75369	2DIC	A	10322	1325-1422	8-105
O75369	2DJ4	A	10323	1418-1518	8-108
O75369	2DLG	A	10324	2104-2192	8-96
O75369	2DMB	A	10325	1611-1721	8-118
O75369	2DMC	A	10326	1899-2001	8-110
O75369	2E9I	A	10142	2094-2192	8-106
O75369	2E9J	A	10143	1504-1615	8-119
O75369	2EE6	A	10146	2190-2287	8-105
O75369	2EE9	A	10159	1736-1823	8-95
O75369	2EEA	A	10160	1808-1915	8-115
O75369	2EEB	A	10161	2284-2382	8-106
O75369	2EEC	A	10162	2371-2488	8-125
O75369	2EED	A	10163	2509-2602	8-101
O75376	2EQR	A	11244	433-486	8-61
O75398	4A24	A	18004	501-544	501-544
O75400	1UZC	A	5537	382-450	3-71
O75400	2L9V	A	17489	390-438	11-59
O75400	2LKS	A	18010	392-435	13-56
O75446	2KDP	A	16127	64-131	64-131
O75475	2MTN	A	25171	345-436	345-436
O75475	3ZEH	A	18878	3-93	3-93
O75534	1WFQ	A	10054	15-90	8-83
O75554	2JXW	A	15575	122-196	1-75
O75717	2D7L	A	11134	1017-1084	8-75
O75771	2KZ3	A	16996	1-83	1-83
O75800	2D8Q	A	11323	384-440	8-64
O75832	1TR4	A	5898	1-226	1-226
O75843	2E9G	A	10141	662-785	8-131
O75886	1X5B	A	10264	1-150	8-157
O75923	7KRB	A	30814	1-130	1-130
O75925	1V66	A	6072	1-65	1-65
O76003	2DIY	A	11108	1-117	8-124
O76064	2CSW	A	11247	8-139	8-139
O94761	2KMU	A	16544	1-54	3-56
O94806	2D9Z	A	10312	416-532	7-123
O94851	2E9K	A	10149	516-629	8-121
O94868	2DL5	A	11222	466-530	8-72
O94868	2DL7	A	11220	569-628	8-67
O94888	2DAL	A	11273	6-54	8-56
O94929	1UJS	A	10069	609-683	8-82
O95164	2GOW	A	7095	2-117	2-117
O95166	1KM7	A	5128	18-117	18-117
O95166	1KOT	A	5058	1-117	3-119
O95292	2MDK	A	19489	1-125	1-125
O95319	2MY7	A	19685	416-508	398-490
O95319	2MY8	A	16884	416-508	398-490
O95402	5ODD	A	25493	1-92	1-92
O95628	1E4U	A	4621	1-78	1-78
O95633	2KCX	A	16099	97-169	2-74
O95696	2KU3	A	16721	208-269	1-62
O95696	2L43	A	17244	205-269	16-80
O95696	2LQ6	A	18296	317-394	317-394
O95715	2HDL	A	7229	35-111	1-77
O95760	2KLL	A	16317	111-270	1-160
O95786	2LWD	A	18622	95-190	95-190
O95786	2LWE	A	18623	95-190	95-190
O95881	2K8V	A	15964	24-172	9-157
O95931	2K1B	A	15674	8-62	1-55
O95967	2KL7	A	16386	54-123	2-71
O95983	2MB7	A	19391	1-70	3-72
O95994	2LNT	A	18179	41-175	41-175
O95999	2MB9	A	19392	10-115	10-115
O96006	2CT5	A	11319	23-82	8-67
P00167	2I96	A	6921	1-108	21-128
P00374	1YHO	A	5981	2-187	1-186
P00441	1RK7	A	4202	2-154	1-153
P00441	2MP3	A	19962	2-126	1-125
P00441	2NAM	A	25942	2-154	1-153
P00519	1ZZP	A	6570	1024-1130	31-137
P00519	6AMV	A	30331	6-236	23-255
P00533	1Z9I	A	6579	669-721	1-53
P00533	2N5S	A	25729	642-690	42-90
P00918	6HD2	A	34308	1-260	1-260
P00918	6QEB	A	34347	1-260	1-260
P01031	1XWE	A	6001	1530-1676	1512-1658
P01033	1D2B	A	4327	24-149	1-126
P01034	6RPV	A	34399	27-146	1-120
P01040	1GD3	A	4827	1-98	1-98
P01040	1GD4	A	4828	1-98	1-98
P01112	2N46	A	17610	1-166	1-166
P01130	2LGP	A	16480	144-235	123-214
P01130	2M7P	A	19200	83-104	21-42
P01133	2KV4	A	16768	971-1023	1-53
P01236	1RW5	A	6643	29-227	1-199
P01282	2RRH	A	11419	125-153	1-29
P01282	2RRI	A	11420	125-153	1-29
P01308	2KQP	A	16608	25-110	1-86
P01308	2LWZ	A	18654	89-110	36-57
P01308	5WBT	A	30314	90-110	37-57
P01344	5L3N	A	34002	25-91	1-69
P01563	1ITF	A	4081	24-188	1-165
P01563	2LMS	A	18135	24-188	1-165
P01730	2KLU	A	16853	397-458	372-433
P02458	1U5M	A	6299	29-97	5-73
P02545	1IVT	A	5224	428-549	428-549
P02549	1OWA	A	4393	1-156	1-156
P02585	7KAA	A	30801	1-88	4-91
P02656	2JQ3	A	15268	21-99	1-79
P02749	1G4G	A	4981	260-345	1-86
P02751	1J8K	A	5027	1722-1815	1-94
P02751	2H45	A	7127	721-809	7-95
P02751	2N1K	A	25564	808-905	7-104
P02751	5M0A	A	34048	2199-2284	395-480
P02751	6HNF	A	27610	1995-2082	184-271
P02766	2NBP	A	25987	21-147	1-127
P04004	2JQ8	A	15271	20-66	1-47
P04156	1E1J	A	4736	125-228	125-228
P04156	1E1W	A	4620	125-228	125-228
P04156	1FO7	A	4641	125-231	125-231
P04156	1H0L	A	5378	119-230	119-230
P04156	1HJN	A	5713	125-228	125-228
P04156	1QM1	A	4434	125-228	125-228
P04156	1QM3	A	4379	125-228	125-228
P04156	2KUN	A	16743	90-231	90-231
P04156	2LBG	A	17558	110-136	1-27
P04156	2LEJ	A	17714	90-231	90-231
P04156	2LFT	A	17780	90-231	90-231
P04156	2LSB	A	18426	90-231	90-231
P04156	2M8T	A	19268	120-231	120-231
P04156	5L6R	A	34003	90-226	90-226
P04629	4CRP	A	19824	282-383	6-107
P05067	1TKN	A	6236	460-569	460-569
P05067	2LLM	A	18080	686-726	3-43
P05067	6YHP	A	34509	697-726	26-55
P05106	2KV9	B	16771	739-788	713-762
P05106	2L91	A	17433	711-753	685-727
P05106	2LJD	A	17930	742-788	716-762
P05106	2LJE	A	17931	742-788	716-762
P05107	5ZAZ	A	36165	689-739	689-739
P05112	1ITI	A	4094	22-153	2-133
P05161	2HJ8	A	7223	79-153	86-160
P05230	2K43	A	15783	23-155	1-133
P05452	1RJH	A	6007	85-202	64-181
P05455	1S79	A	5719	105-202	105-202
P05455	1S7A	A	6044	1-103	1-103
P06127	2JOP	A	15189	25-134	25-134
P06213	2MFR	A	19568	940-988	2-50
P06239	1H92	A	5223	58-120	1-63
P06241	2MQI	A	17368	149-248	149-248
P06241	2MRJ	A	25081	149-248	149-248
P06396	5H3N	A	36027	55-187	1-133
P06454	2MNQ	A	19901	2-29	1-28
P06734	1T8D	A	6732	156-298	1-143
P06748	2LLH	A	18048	225-294	1-70
P07148	6DO6	A	30477	1-127	1-127
P07148	6DRG	A	30478	1-127	1-127
P07237	1X5C	A	11114	368-475	8-115
P07237	2BJX	A	4156	136-245	119-228
P07305	6HQ1	A	34318	24-97	2-75
P07315	2NBR	A	25993	2-174	1-173
P07320	2KFB	A	16173	2-174	2-174
P07332	1WQU	A	6331	450-550	8-108
P07602	1SN6	A	6158	311-390	1-80
P07737	1PFL	A	4082	2-140	1-139
P07910	1WF2	A	10072	8-92	8-92
P07992	2JPD	A	15240	96-219	96-219
P08174	1NWV	A	5506	96-222	62-188
P08567	1X05	A	10249	235-350	8-123
P08603	2JGW	A	7420	386-446	386-446
P08603	2JGX	A	7421	386-446	386-446
P08603	2KMS	A	16439	690-804	690-804
P08603	4B2S	A	18599	627-747	627-747
P08631	5HCK	A	4122	78-138	78-138
P08887	2ARW	A	5940	212-313	2-103
P09012	2A3J	A	6493	4-96	24-116
P09012	7AEP	A	34560	190-282	190-282
P09038	1BLD	A	4091	134-288	1-155
P09237	2DDY	A	6014	95-267	1-173
P09429	2RTU	A	11532	1-84	4-87
P09429	2YRQ	A	11147	1-166	8-173
P09651	2LYV	A	18728	2-196	2-196
P09758	2MAE	A	19342	298-323	298-323
P09874	2L30	A	17157	1-108	1-108
P09874	2L31	A	17158	103-214	103-214
P09936	2LEN	A	17260	1-223	1-223
P0CE72	1TTX	A	6705	1-109	1-109
P0CG47	5XK4	A	36081	153-228	1-76
P0CG47	5XK5	A	36082	153-228	1-76
P0CG47	6QF8	A	34351	153-228	1-76
P0CG48	1C3T	A	4663	609-684	1-76
P0CG48	1G6J	A	4245	609-684	1-76
P0CG48	1UD7	A	4493	609-684	1-76
P0CG48	2K25	A	15689	606-683	6-83
P0CG48	2KX0	A	16895	606-683	6-83
P0CG48	2LD9	A	15410	608-684	0-76
P0CG48	2MI8	A	19670	609-684	1-76
P0CG48	2MOR	A	6457	609-684	1-76
P0CG48	2RU6	A	11547	609-684	1-76
P0CG48	6V5D	A	30693	609-684	1-76
P0DMV8	2LMG	A	18115	537-610	537-610
P0DMV8	5XI9	A	36077	381-564	2-185
P0DMV8	5XIR	A	36078	381-564	2-185
P0DP23	2K61	A	15852	4-149	3-148
P0DP23	2N27	A	25588	2-149	1-148
P0DP23	2N6A	A	25757	9-147	8-146
P0DP23	5GGM	A	36005	4-149	3-148
P0DP23	5TP5	A	30195	2-149	1-148
P0DP23	6GDK	A	34262	2-149	1-148
P0DP23	6GDL	A	34263	2-80	1-79
P0DP23	6Y94	A	34496	2-149	1-148
P0DP23	6Y95	A	34497	2-149	1-148
P0DP24	2LQP	A	18323	79-149	78-148
P0DP57	2N99	A	25887	23-97	101-175
P10145	5WDZ	A	30316	28-93	1-66
P10398	1WXM	A	11265	19-91	8-80
P10586	2DN7	A	10263	821-914	8-101
P10586	2EDX	A	10265	596-716	8-128
P10599	1M7T	A	5308	1-66	1-66
P10643	2WCY	A	15996	693-843	693-843
P10645	6R2X	A	34381	57-81	1-25
P11171	2RQ1	A	11065	292-396	83-187
P11182	1K8O	A	5078	62-145	2-85
P11182	2COO	A	11240	162-220	7-65
P11274	5N6R	A	34101	487-702	487-702
P11308	1SXE	A	5399	108-201	108-201
P11441	2DZI	A	11279	1-74	8-81
P11717	2M68	A	19117	1508-1649	1508-1649
P11717	2M6T	A	19153	1508-1649	1508-1649
P11940	1G9L	A	4915	498-636	6-144
P12104	2MJI	A	19727	2-132	1-131
P12104	2MO5	A	19921	2-132	1-131
P12814	2N8Y	A	25870	743-892	743-892
P12814	2N8Z	A	25871	743-892	743-892
P13010	1Q2Z	A	5912	590-709	1-120
P13010	1RW2	A	5907	566-710	8-152
P13236	1JE4	A	5073	24-92	1-69
P13473	2MOF	A	19941	369-410	369-410
P13591	5LKN	A	34026	611-702	600-691
P13796	2D85	A	11133	517-627	8-118
P13796	5JOJ	A	30071	1-97	1-97
P13796	5JOL	A	30072	1-82	1-82
P13797	1WJO	A	10030	520-630	8-118
P15056	2L05	A	17030	149-232	149-232
P15056	5J17	A	30047	151-230	151-230
P15056	5J18	A	30048	151-232	151-232
P15056	5J2R	A	30050	151-232	151-232
P16035	2TMP	A	4214	27-153	1-127
P16070	1POZ	A	6093	20-178	20-178
P16144	2YRZ	A	11152	1518-1622	8-112
P16284	2KY5	A	16935	704-738	677-711
P16333	2JS0	A	15349	107-165	3-61
P16333	2JS2	A	15351	1-61	3-63
P16471	2LFG	A	17752	123-234	99-210
P16471	2N7I	A	25806	230-264	206-240
P16591	2KK6	A	16353	453-557	12-116
P16885	2K2J	A	15707	824-913	35-124
P17028	1X6E	A	10243	272-330	8-66
P17480	1K99	A	6473	103-192	2-91
P17480	1L8Z	A	5392	479-560	1-82
P17787	2KSR	A	16672	464-486	142-164
P17787	2LM2	A	18096	468-486	119-137
P17927	2MCZ	A	19459	42-163	1-122
P18065	2H7T	A	7137	220-325	184-289
P18146	5N14	A	34094	395-408	62-75
P18887	1XNT	A	4282	1-151	1-151
P19256	1CI5	A	4455	29-123	1-95
P19338	2KRR	A	16646	300-468	1-170
P19438	1ICH	A	5018	356-442	327-413
P19474	5JPX	A	30075	86-130	86-130
P19634	1Y4E	A	6446	155-180	155-180
P19793	1RXR	A	4153	130-212	130-212
P20472	1RK9	A	6049	2-110	2-110
P20700	2KPW	A	16572	439-549	12-122
P20701	1DGQ	A	4553	149-336	124-311
P20701	2M3E	A	18958	1082-1128	1057-1103
P20936	2M51	A	19033	281-341	2-62
P21246	2N6F	A	25762	33-168	1-136
P21333	2AAV	A	6730	1863-1956	1863-1956
P21333	2K3T	A	15777	2427-2522	2427-2522
P21333	2K7P	A	15924	1772-1956	1772-1956
P21333	2K7Q	A	15925	1954-2141	1954-2141
P21579	2K45	A	15785	141-268	1-128
P21579	2LHA	A	17838	272-422	271-421
P21802	1WVZ	A	5943	149-249	4-104
P22307	1QND	A	4438	425-547	1-123
P22413	2YS0	A	11150	147-189	8-50
P22681	2K4D	A	15796	358-437	358-437
P22914	2M3T	A	17576	2-178	2-178
P22914	2M3U	A	17582	2-178	2-178
P23025	1XPA	A	4249	98-210	98-210
P23396	1WH9	A	10095	17-95	8-86
P23468	1X5Z	A	11292	506-607	8-109
P23497	1H5P	A	5558	595-684	595-684
P23528	1Q8X	A	6004	1-166	1-166
P23588	1WI8	A	10077	88-178	88-178
P23743	1TUZ	A	6208	1-118	1-118
P23769	5O9B	A	34149	343-391	1-49
P24522	2KG4	A	15855	1-165	1-165
P24534	1B64	A	4117	136-225	2-91
P25440	6CUI	A	30444	621-750	3-132
P25685	6Z5N	A	50167	1-110	1-110
P25686	2LGW	A	17825	1-71	1-71
P26367	2CUE	A	10281	211-277	8-74
P26368	6TR0	A	34466	140-342	140-342
P26599	1QM9	A	4343	335-531	2-198
P26599	1SJQ	A	6178	55-141	13-99
P26599	1SJR	A	6177	177-284	40-147
P26641	1PBU	A	5628	276-437	276-437
P26992	1UC6	A	5126	202-305	6-109
P27540	2K7S	A	15928	356-470	5-119
P29084	1D8K	A	4721	66-146	1-81
P29322	1X5L	A	11208	437-534	8-105
P29373	1BLR	A	4186	2-138	1-137
P29374	2LCC	A	17606	568-635	1-68
P29374	2MAM	A	17607	4-121	1-118
P29375	2KGG	A	16209	1609-1659	2-52
P29375	7KLO	A	30808	287-344	287-344
P29590	2MWX	A	25376	49-104	49-104
P29692	2MVM	A	25275	153-192	153-192
P29692	2MVN	A	25276	153-192	153-192
P29692	2N51	A	25690	153-281	153-281
P30086	2L7W	A	17382	1-187	1-187
P30101	2DMM	A	11102	357-485	8-136
P30533	1OV2	A	5598	51-132	17-98
P31271	2L7Z	A	16252	322-388	7-73
P31274	2MSY	A	25142	184-251	1-68
P31483	2MJN	A	19735	105-285	94-274
P31483	5O2V	A	34144	1-92	1-92
P31689	2LO1	A	18190	1-70	2-71
P31689	2M6Y	A	19163	1-67	11-77
P31751	1P6S	A	5778	1-111	1-111
P31941	2M65	A	19108	1-199	1-199
P31943	2LXU	A	18698	7-111	7-111
P31948	2LNI	A	18166	356-477	12-133
P31948	2NC9	A	26011	220-350	9-139
P32780	1PFJ	A	4901	1-108	1-108
P32780	2DII	A	11298	103-150	8-55
P32927	2NA8	A	25931	432-473	432-473
P32927	2NA9	A	25932	432-473	432-473
P35225	1GA3	A	4843	35-146	2-113
P35226	2NA1	A	25923	121-231	121-231
P35414	2LOT	A	18224	1-55	1-55
P35414	2LOU	A	18225	1-55	1-55
P35414	2LOV	A	18226	1-55	1-55
P35414	2LOW	A	18227	1-55	1-55
P35544	2L7R	A	17371	1-74	1-74
P35637	2LA6	A	17508	282-370	11-99
P35637	2LCW	A	17635	278-385	278-385
P35670	2ARF	A	6914	1032-1196	1032-1196
P35670	2KOY	A	16536	1139-1196	84-141
P35670	2LQB	A	18301	141-212	5-76
P35680	2DA6	A	10288	233-321	8-96
P36544	2MAW	A	19379	467-496	108-137
P36894	2K3G	A	15956	51-152	28-129
P37023	2LCR	A	17628	22-118	1-97
P37173	1PLO	A	4779	38-159	15-136
P37235	5T7C	A	18627	2-186	2-186
P37275	2E19	A	10297	586-642	8-64
P37840	1XQ8	A	5744	1-140	1-140
P38159	2MKS	A	19792	1-90	3-92
P38398	1OQA	A	6114	1755-1863	2-110
P39900	2JXY	A	15578	278-470	278-470
P39900	2MLS	A	7089	100-263	100-263
P40855	5LNF	A	34030	161-299	161-299
P41182	2EN2	A	10231	598-626	8-36
P41182	2EOS	A	10157	626-654	8-36
P41182	2LCE	A	17609	540-602	12-74
P41182	2YRM	A	10306	515-544	8-37
P41229	2JRZ	A	15348	176-188	105-117
P41567	2IF1	A	4255	1-113	14-126
P42566	1EH2	A	4184	121-215	6-100
P42568	2LM0	A	18094	490-568	1490-1568
P42679	1X6G	A	10245	41-108	8-75
P42680	2LUL	A	18526	1-154	11-164
P42684	2KK1	A	16349	1058-1182	11-135
P43146	2ED7	A	11096	419-524	8-113
P43146	2ED8	A	11103	528-620	8-100
P43146	2EDB	A	11099	716-818	8-110
P43146	2EDD	A	11097	833-942	8-117
P43146	2EDE	A	11098	944-1044	8-108
P43681	2LLY	A	18093	604-626	115-137
P43694	2M9W	A	19312	262-321	4-63
P45452	1FM1	A	4679	110-267	7-164
P45974	2DAG	A	11173	655-715	8-68
P46100	2LD1	A	15001	163-296	163-296
P46109	2DBK	A	10301	228-303	7-82
P46379	1WX9	A	11263	17-89	8-80
P46531	1PB5	A	5817	1446-1480	1-35
P46531	5KZO	A	30147	1721-1771	1721-1771
P46934	5AHT	A	25349	838-877	4-43
P46940	2RR8	A	11175	26-210	26-210
P47712	1BCI	A	4188	16-138	16-138
P47992	1J9O	A	5042	22-114	1-93
P47992	2HDM	A	15110	23-96	2-75
P48059	1G47	A	4884	1-70	1-70
P48059	6MIF	A	30518	249-325	249-325
P48061	2KEC	A	16142	22-89	1-68
P48061	2KED	A	16143	22-89	1-68
P48061	2KEE	A	16145	22-89	1-68
P48061	2KOL	A	16519	22-89	1-68
P48431	2LE4	A	17691	39-118	2-81
P48551	1N6V	A	5049	28-237	1-210
P48788	7KAA	A	30801	99-148	97-146
P49023	6U4M	A	30658	527-591	541-605
P49711	1X6H	A	10246	515-587	8-80
P49711	2CT1	A	11316	399-462	8-71
P49790	2GQE	A	7158	722-750	3-31
P49795	1CMZ	A	4407	79-206	79-206
P49913	2K6O	A	15876	134-170	1-37
P49916	1IN1	A	5041	924-1009	837-922
P50416	2LE3	A	17690	1-42	1-42
P50570	2YS1	A	11088	520-625	8-113
P50583	1XSB	A	6330	1-147	6-152
P50583	1XSC	A	6336	2-147	7-152
P50876	1WIM	A	11307	20-100	8-88
P51531	2DAT	A	11329	1418-1504	31-117
P51532	6SY2	A	34437	610-658	610-658
P51608	1QK9	A	4280	77-168	1-92
P51787	6MIE	A	30517	100-249	100-249
P51813	2YS2	A	11157	113-149	8-44
P51911	1WYP	A	11124	20-142	8-130
P52735	2LNX	A	18183	659-771	659-771
P52756	2LKZ	A	18017	231-316	10-95
P52756	5MFY	A	34068	451-511	4-64
P52799	2I85	A	7220	25-166	1-142
P52943	2CU8	A	11293	1-63	8-70
P54132	2RRD	A	11252	1200-1295	6-101
P54252	1YZB	A	6241	1-182	1-182
P54252	2AGA	A	6742	1-185	6-190
P54252	2KLZ	A	16405	222-263	3-44
P54274	1ITY	A	5317	373-439	373-439
P54646	2LTU	A	18497	282-339	5-62
P54710	2MKV	A	19797	9-66	7-64
P54725	1DV0	A	4757	319-363	1-45
P54727	1PVE	A	5868	275-342	5-72
P54760	2E7H	A	11227	434-529	8-103
P54762	2DJS	A	10258	434-528	8-102
P55000	6ZZE	A	34547	23-103	101-181
P55000	6ZZF	A	34548	23-103	101-181
P55008	2G2B	A	6980	2-147	5-150
P55010	2E9H	A	11146	1-150	8-157
P55290	2V37	A	7268	139-243	1-105
P55795	1WEZ	A	10070	281-369	8-96
P55795	1WG5	A	10085	103-193	8-98
P55795	6DG1	A	30469	94-194	94-194
P55957	2BID	A	5340	1-195	3-197
P55957	2M5I	A	19054	61-195	61-195
P56178	2DJN	A	10290	138-194	8-64
P56192	2DJV	A	10261	835-900	8-73
P56199	2L8S	A	17424	1135-1179	2-46
P56282	2V6Z	M	7419	1-75	25-99
P56915	2DMU	A	10296	161-217	8-64
P56945	5O2M	A	34141	4-73	6-75
P56945	5O2P	A	34142	4-73	6-75
P56945	5O2Q	A	34143	4-73	6-75
P57060	2DAX	A	11295	34-172	8-146
P58062	2LEO	A	17719	20-85	20-85
P58753	5T7Q	A	30170	15-35	15-35
P59095	2MOU	A	19952	1-220	1-220
P60604	2KLY	A	16404	1-165	1-165
P61626	1IY3	A	5142	19-148	1-130
P61626	1IY4	A	5130	19-148	1-130
P61769	2XKS	A	17165	21-119	1-99
P61769	2XKU	A	17166	27-119	7-99
P61956	1WZ0	A	11267	1-91	8-98
P61956	2AWT	A	6801	1-95	1-95
P61956	2N1W	A	25577	1-93	1-93
P61956	5GHB	A	36006	1-93	1-93
P61956	5GHC	A	36007	1-93	1-93
P61978	1KHM	A	4405	375-463	1-89
P62166	2LCP	A	4378	1-190	1-190
P62195	2KRK	A	16640	320-395	11-86
P62495	2HST	A	6763	140-275	140-275
P62495	2LGT	A	17822	1-142	1-142
P62495	2LLX	A	18092	1-142	1-142
P62495	2MQ6	A	25016	1-142	1-142
P62495	2MQ9	A	25020	1-142	1-142
P62826	2MMC	A	19852	1-216	1-216
P62826	2MMG	A	19854	1-216	1-216
P62826	2N1B	A	25554	1-216	1-216
P62837	1W4U	A	6277	1-147	1-147
P62877	2LGV	A	17824	12-108	12-108
P62937	2MZU	A	25502	1-165	1-165
P62942	2ND5	A	26047	1-108	0-107
P62987	2LJ5	A	17919	1-76	1-76
P62987	2NBD	A	25972	1-76	1-76
P62987	2NBE	A	25973	1-76	1-76
P62987	2RSU	A	11505	1-76	1-76
P62993	6VK2	A	27781	55-150	1-96
P63146	1JAS	A	5038	1-152	1-152
P63165	2MW5	A	25299	1-97	4-100
P63165	2N1V	A	25576	1-97	1-97
P63165	5B7A	A	36000	1-97	1-97
P63165	5GHD	A	36008	1-97	1-97
P63316	2JT0	A	15385	1-161	1-161
P63316	2JT3	A	15388	1-161	1-161
P63316	2JT8	A	15400	1-161	1-161
P63316	2JTZ	A	15427	1-161	1-161
P63316	2KDH	A	17243	91-161	91-161
P63316	2MLE	C	19816	91-161	91-161
P63316	2MLF	C	19817	91-161	91-161
P63316	2N79	C	25797	1-89	1-89
P63316	2N7L	C	25810	1-89	1-89
P67809	1H95	A	4147	52-129	2-79
P68036	6XXU	A	28028	1-154	1-154
P78310	1RSF	A	5516	21-144	21-144
P78310	2NPL	X	7291	142-235	3-96
P78317	2EA6	A	11336	122-183	8-69
P78364	2L8E	A	17396	783-828	783-828
P78423	1B2T	A	4397	25-100	1-76
P80098	1BO0	A	4177	24-99	1-76
P80188	1NGL	A	4267	21-198	2-179
P98066	1O7C	T	6393	36-133	1-98
P98066	2N40	A	25663	36-133	1-98
P98082	2LSW	A	18449	24-58	24-58
P98155	6BYV	A	30388	70-190	1-121
P98170	2ECG	A	11339	430-497	8-75
P98170	2KNA	A	16478	357-449	12-104
P98175	2LXI	A	18678	128-218	1-91
P98175	2M2B	A	18905	355-408	78-131
P98175	2MXV	A	25433	211-250	4-43
P98175	2MXW	A	25434	558-646	4-92
P98177	1E17	A	4675	96-185	92-181
P99999	2N3Y	A	25660	2-105	1-104
P99999	2N9I	A	25907	2-105	1-104
P99999	2N9J	A	25908	2-105	1-104
Q00341	2CTE	A	11139	142-222	8-88
Q00341	2CTF	A	11140	346-434	8-96
Q00341	2CTJ	A	11135	645-726	8-89
Q00341	2CTK	A	11136	964-1054	8-98
Q00341	2CTL	A	11138	1044-1127	8-91
Q00341	2CTM	A	11137	1119-1200	8-89
Q00613	2LDU	A	17683	10-123	12-125
Q00688	2KFV	A	16189	1-73	20-92
Q00688	2MPH	A	19551	1-224	1-224
Q00872	1X44	A	11211	342-431	8-97
Q00872	2DAV	A	11212	58-170	8-120
Q00987	2LZG	A	18755	1-125	1-125
Q00987	2RUH	A	11569	6-102	12-108
Q01101	2LV2	A	18551	424-497	12-85
Q01523	2LXZ	A	18705	63-94	1-32
Q01826	2L1P	A	17092	179-250	12-83
Q02127	5TCE	A	30180	32-65	1-34
Q02410	1X45	A	11210	656-740	8-92
Q02410	1Y7N	A	6113	745-823	12-90
Q02747	1O8R	A	5603	22-115	1-94
Q02818	1SNL	A	6167	228-326	1-99
Q03252	2LLL	A	18053	469-589	449-569
Q04656	1S6O	A	6130	169-240	1-72
Q04656	1S6U	A	6129	169-240	1-72
Q04656	2G9O	A	7069	275-351	1-77
Q04656	2GA7	A	7068	275-351	1-77
Q04656	2KIJ	A	16277	806-924	1-119
Q04656	2KMV	A	16440	1051-1231	1051-1231
Q04656	2KMX	A	16441	1051-1231	1051-1231
Q05086	2KR1	A	16620	24-87	1-64
Q05209	5O2P	A	34142	328-344	84-100
Q05655	2YUU	A	11151	149-218	8-77
Q06141	2GO0	A	6231	39-175	1-137
Q06455	2H7B	A	7147	120-222	1-103
Q06455	2PP4	A	7396	119-225	119-225
Q06609	1B22	A	4328	16-85	16-85
Q06710	2K27	A	15693	1-143	1-143
Q07617	6I57	A	34329	622-742	622-742
Q07617	7BEV	A	34586	206-327	206-327
Q07817	2LPC	A	18250	85-209	45-169
Q07817	2M03	A	18792	85-209	49-173
Q07817	2ME8	A	19520	1-209	4-212
Q07817	2ME9	A	19521	1-209	4-212
Q07817	6BF2	A	30150	1-209	4-212
Q07820	2MHS	A	19654	171-327	2-158
Q07820	6OVC	A	30610	171-327	2-158
Q07955	2M7S	A	19203	106-195	1-90
Q07955	2O3D	A	7301	107-215	107-215
Q08495	1QZP	A	5968	341-405	12-76
Q08495	1ZV6	A	6718	341-405	12-76
Q08881	2E6I	A	11093	113-169	8-64
Q08881	2LMJ	A	18119	171-231	6-66
Q08881	2YUQ	A	10211	162-239	8-85
Q08945	5VWE	A	30296	551-617	551-617
Q09472	6FGN	A	34231	1723-1812	1-90
Q09472	6FGS	A	34233	1723-1812	1-90
Q12809	2L0W	A	17066	1-135	1-135
Q12809	2N7G	A	25805	734-864	24-154
Q12824	5AJ1	A	26553	2-113	2-113
Q12824	5L7B	A	34004	184-258	184-258
Q12824	6AX5	A	27243	183-265	183-265
Q12824	6UCH	A	30672	351-385	351-385
Q12849	2LMI	A	18118	140-245	2-107
Q12860	2EE2	A	10270	798-903	8-113
Q12866	2DBJ	A	10300	373-483	8-118
Q12906	2L33	A	17169	521-600	12-91
Q12923	1Q7X	A	5937	1358-1459	2-108
Q12923	2M0Z	A	18833	1361-1456	2-97
Q12923	2M10	A	18834	1361-1456	2-97
Q12923	3PDZ	A	4516	1361-1456	1-96
Q12967	2B3A	A	6894	798-884	11-97
Q13009	2D8I	A	11215	835-935	8-108
Q13017	2EE4	A	10144	1255-1456	8-209
Q13017	2EE5	A	10145	1245-1456	8-219
Q13049	2CT2	A	11317	10-84	8-82
Q13114	2ECY	A	11164	43-101	8-66
Q13137	2MXP	A	25423	414-446	49-81
Q13137	5AAQ	A	25734	390-446	390-446
Q13148	2N2C	A	25595	307-349	307-349
Q13148	2N3X	A	25659	311-360	311-360
Q13148	2N4G	A	25667	311-360	311-360
Q13148	2N4H	A	25668	311-360	311-360
Q13148	2N4P	A	25675	1-77	13-89
Q13148	5X4F	A	36060	1-77	1-77
Q13158	1E41	A	4333	89-192	89-192
Q13191	2JNH	A	15111	928-971	3-46
Q13191	2LDR	A	17680	351-426	351-426
Q13231	6SO0	A	27277	418-466	4-52
Q13239	2CUD	A	10212	15-80	8-73
Q13261	2ERS	A	6882	31-96	31-96
Q13263	6I9H	A	34330	54-145	54-145
Q13342	2MD7	B	19472	687-738	5-56
Q13342	2MD8	C	19473	687-738	5-56
Q13501	2JY8	A	15592	387-436	3-52
Q13501	2K0B	X	15591	387-436	3-52
Q13526	2M8I	A	19258	1-39	5-43
Q13526	2M8J	A	19259	1-39	5-43
Q13526	2RUC	A	11559	51-163	5-117
Q13526	2RUD	A	11560	51-163	5-117
Q13526	2RUQ	A	11587	51-163	5-117
Q13526	2RUR	A	11588	51-163	5-117
Q13526	5GPH	A	36014	51-163	5-117
Q13563	2KLE	A	16191	724-796	724-796
Q13563	2Y4Q	A	17621	717-792	717-792
Q13586	2K60	A	15851	58-201	58-201
Q13586	6YEL	A	50114	234-343	6-115
Q13596	2I4K	A	7302	142-269	1-128
Q13882	1RJA	A	4902	75-174	1-100
Q13882	2KGT	A	16219	1-72	1-72
Q14005	1X6D	A	10242	1103-1208	8-113
Q14019	1TMW	A	6071	2-142	2-142
Q14061	2LGQ	A	17821	1-63	5-67
Q14061	2RN9	A	11019	1-63	5-67
Q14061	2RNB	A	11020	1-63	5-67
Q14160	1UJU	A	10103	1096-1193	8-105
Q14160	1WHA	A	10088	860-951	8-99
Q14160	1X5Q	A	11207	718-814	8-104
Q14168	2E7K	A	11226	163-240	8-85
Q14191	2AXL	A	6540	949-1092	1-144
Q14192	1X4K	A	11349	101-159	8-66
Q14192	1X4L	A	11350	221-279	8-66
Q14192	2MIU	A	19694	1-98	1-98
Q14247	1X69	A	10240	485-550	8-73
Q14289	2LK4	A	17974	871-1005	1-135
Q14318	2MF9	A	6923	58-205	1-149
Q14324	2E7C	A	11235	824-934	8-118
Q14451	1WGR	A	10040	100-186	8-94
Q14498	2JRS	A	15343	235-331	12-108
Q14498	2MHN	A	19642	144-234	4-94
Q14511	2L81	A	17389	399-563	12-176
Q14524	2KBI	A	16045	1773-1865	1773-1865
Q14527	2MZN	A	25492	51-171	51-171
Q14527	5K5F	A	30098	51-171	51-171
Q14549	2M34	A	18944	256-325	2-71
Q14549	2ME0	A	19511	256-325	2-71
Q14549	2N8G	A	25849	256-325	2-71
Q14566	2KLQ	A	16396	708-821	708-821
Q14587	2EM1	A	10166	637-667	8-38
Q14587	2EMV	A	10224	859-889	8-38
Q14587	2EMW	A	10225	301-331	8-38
Q14587	2EMX	A	10226	273-303	8-38
Q14587	2EMY	A	10227	551-583	8-40
Q14587	2EN0	A	10229	385-413	8-36
Q14587	2EN6	A	10151	887-919	8-40
Q14587	2EN7	A	10152	495-525	8-38
Q14587	2EOF	A	10216	411-441	8-38
Q14587	2EOG	A	10217	693-723	8-38
Q14587	2EOI	A	11165	329-359	8-38
Q14587	2EOJ	A	10218	355-385	8-38
Q14587	2EOK	A	10219	441-469	8-36
Q14587	2EOL	A	11166	581-609	8-36
Q14587	2EOP	A	10191	719-751	8-40
Q14587	2YTF	A	10185	607-639	8-40
Q14587	2YTQ	A	10222	775-807	8-40
Q14596	2MGW	A	19606	913-959	913-959
Q14739	2DIG	A	11297	1-55	8-62
Q14764	1Y7X	A	6447	113-221	5-113
Q14781	2D9U	A	10277	9-69	8-68
Q14839	2EE1	A	10269	618-674	8-64
Q14839	2N5N	A	18906	145-225	145-225
Q14865	1IG6	A	4100	318-424	1-107
Q14896	1GXE	A	5014	641-770	1-130
Q14896	1PD6	A	5591	358-451	208-301
Q14896	2AVG	A	6015	151-260	1-110
Q14896	2K1M	A	15679	2-96	1-95
Q14896	2MQ0	A	25007	453-543	453-543
Q14896	2MQ3	A	25010	453-543	453-543
Q14896	5K6P	A	30100	319-451	319-451
Q14934	2YRP	A	11148	585-691	8-114
Q14999	2JNG	A	15109	360-435	5-80
Q149N8	2M85	A	19229	652-716	652-716
Q15052	1UJY	A	11356	160-222	8-70
Q15052	1WYR	A	11129	4-111	8-115
Q15059	7JMY	A	30782	554-640	10-96
Q15075	1HYJ	A	4579	1347-1411	1-65
Q15084	1X5D	A	11116	161-280	8-127
Q15109	2E5E	A	7364	23-121	23-121
Q15116	2M2D	A	18908	34-150	34-150
Q15311	2MBG	A	17608	184-446	184-446
Q15427	5GVQ	A	36018	2-96	5-99
Q15459	1ZKH	A	6631	704-789	1-86
Q15459	2DT6	A	11364	48-110	48-110
Q15560	2LW4	A	18605	130-239	4-113
Q15582	1X3B	A	11311	502-634	8-140
Q15582	2LTB	A	18466	502-634	502-634
Q15582	2LTC	A	18467	502-634	502-634
Q15583	2LK2	A	17971	171-248	12-89
Q15628	1F2H	A	4636	1-169	1-169
Q15628	5XME	A	36084	199-312	199-312
Q15637	2M09	A	18802	27-145	27-145
Q15642	2CT4	A	11318	543-599	8-64
Q15642	2KE4	A	16129	388-481	332-425
Q15646	1WH3	A	10087	434-507	8-81
Q15717	5SZW	A	30155	1-99	3-101
Q15746	2YR3	A	11236	510-601	8-99
Q15811	2KHN	A	16250	1-111	11-121
Q16186	2L5V	A	17286	260-407	260-407
Q16186	2MKZ	A	19801	270-407	4-141
Q16236	2LZ1	A	18735	445-523	12-90
Q16543	2N5X	A	25740	288-378	288-378
Q16595	1LY7	A	4342	90-210	90-210
Q16621	2KZ5	A	16998	214-293	12-91
Q16629	2HVZ	A	7257	11-98	1-88
Q16637	1G5V	A	4899	90-145	90-145
Q16674	1HJD	A	4731	31-131	8-108
Q16674	1K0X	A	5220	25-131	2-108
Q16760	1R79	A	10098	216-286	8-78
Q16774	6NUI	A	27151	1-197	1-197
Q16828	1HZM	A	4818	1-154	1-154
Q16832	2Z4F	A	15315	26-186	26-186
Q2M1K9	2MDG	A	19486	928-981	2-55
Q3T906	2N6D	A	25760	134-305	1-172
Q49AH0	2LPN	A	18269	27-131	1-105
Q49AH0	4BIT	A	19164	27-187	1-161
Q4G0J3	5KNW	A	30126	445-561	445-561
Q53GL7	2DHX	A	11275	10-100	8-98
Q53S33	2NCL	A	26031	27-107	27-107
Q53SF7	2DAJ	A	11272	144-221	8-85
Q58EX2	1WF5	A	10129	580-687	8-115
Q58EX2	1WFN	A	10075	884-990	7-113
Q58EX2	1WFO	A	10076	1280-1397	7-124
Q5JSP0	2COC	A	10254	605-703	8-106
Q5JTJ3	6NL3	A	30556	47-125	1-79
Q5JVG2	2EMF	A	10183	379-411	8-40
Q5JVG2	2EMG	A	10184	463-495	8-40
Q5JVG2	2EMH	A	10202	491-523	8-40
Q5JVG2	2EMI	A	10203	547-579	8-40
Q5JVG2	2EOV	A	10153	519-551	8-40
Q5JVG2	2EP1	A	11169	435-467	8-40
Q5JVG2	2EP2	A	10155	603-635	8-40
Q5JVG2	2EP3	A	11170	631-663	8-40
Q5JVG2	2YTJ	A	10309	771-803	8-40
Q5JVG2	2YTO	A	11171	659-691	8-40
Q5JVG2	2YTP	A	10177	687-719	8-40
Q5JVG2	2YTS	A	10156	715-747	8-40
Q5T0T0	2D8S	A	11325	70-136	8-74
Q5T4F4	1X4U	A	11131	341-411	8-78
Q5T5U3	2DHJ	A	10315	931-1042	8-119
Q5TCZ1	2EGA	A	11193	168-224	8-64
Q5TCZ1	2EGC	A	11194	1072-1133	8-69
Q5TCZ1	2EKH	A	10272	842-908	8-74
Q5TDH0	2N7D	A	25801	1-76	101-176
Q5TDH0	5K57	A	30097	116-212	2-98
Q5VV41	1X6B	A	10241	622-687	8-73
Q5VV43	2E7M	A	11232	329-428	8-107
Q5VVJ2	2CU7	A	11322	117-181	8-72
Q5XPI4	2MA6	A	19329	1247-1304	4-61
Q63HR2	2DKQ	A	10318	1263-1409	8-154
Q63HR2	2KNO	A	16472	1135-1249	17-131
Q63HR2	2L6K	A	17314	1135-1248	2-115
Q6FI81	2LD4	A	17646	1-172	1-172
Q6GPH4	2LXW	A	18700	251-301	5-55
Q6H8Q1	1V6G	A	11305	72-140	7-75
Q6NXG1	2RVJ	A	11601	438-539	438-539
Q6NZ36	2MUQ	A	25229	140-180	4-44
Q6PI26	2MNW	A	19910	1-96	1-96
Q6UW63	2DI7	A	10333	20-130	8-118
Q6W2J9	2N1L	A	25565	1634-1748	4-118
Q6ZNA4	2KIZ	A	15948	927-994	2-69
Q6ZTQ4	7KNV	A	30812	21-130	21-130
Q71RC2	6I9B	A	27666	111-287	111-287
Q71SY5	2L6U	A	17323	391-543	391-543
Q7L8C5	1WFM	A	10074	155-279	8-132
Q7RTP6	2D88	A	11143	518-625	8-115
Q7Z353	2DA4	A	10286	435-501	8-74
Q7Z3Z2	6DRF	A	27305	19-153	19-153
Q7Z434	2MS8	A	25109	1-100	1-100
Q7Z4V5	6T3I	A	34442	469-549	469-549
Q7Z698	2JP2	A	5939	1-124	3-126
Q7Z6E9	2YUR	A	11159	249-309	8-68
Q7Z6G8	2KE7	A	16137	813-875	814-876
Q7Z6G8	2KIV	A	16297	812-946	1-135
Q7Z6G8	2M38	A	17934	1053-1187	12-146
Q86SX6	2MMZ	A	19872	35-150	35-150
Q86U44	5YZ9	A	36143	259-357	259-357
Q86UL8	1UEP	A	10100	774-863	8-97
Q86UL8	1UEW	A	10064	915-1015	8-108
Q86UL8	1UJV	A	10124	599-682	7-90
Q86UL8	1WFV	A	10029	1141-1230	8-97
Q86UR5	2CSS	A	11182	585-692	8-115
Q86UX7	2YS3	A	11087	365-482	20-137
Q86V35	2LV7	A	18557	1-100	1-100
Q86VP1	2M7Q	A	19201	725-789	5-69
Q86VP1	5AAS	A	25735	722-784	722-784
Q86W26	2M5V	A	18242	1-100	3-102
Q86XI6	2EEF	A	10165	105-253	8-156
Q86XR7	2M1W	A	18882	75-235	75-235
Q86Y78	6IB6	A	34333	47-141	101-195
Q8IUC6	2M1X	A	18883	387-545	387-545
Q8IUC6	2M63	A	19106	1-156	1-156
Q8IUE1	2DMN	A	10291	51-120	8-77
Q8IVD9	1WGV	A	10042	176-286	8-118
Q8IVI9	2YUN	A	11156	441-506	8-73
Q8IW19	2KQE	A	16596	405-451	405-451
Q8IW19	2KUO	A	16744	360-448	360-448
Q8IWT3	2JUF	A	15509	375-438	14-77
Q8IX05	2NAN	A	25802	23-161	23-161
Q8IX15	2ECC	A	10047	360-423	7-70
Q8IX15	2YS9	A	10298	453-509	8-64
Q8IYB3	1MP1	A	5162	27-134	27-134
Q8IYH5	2YUM	A	10193	652-713	8-69
Q8IYN6	2DZL	A	11282	1-59	8-66
Q8IZA0	2YRL	A	11231	600-688	8-96
Q8IZD2	2LV9	A	18559	109-188	109-188
Q8IZP6	2CSY	A	11313	246-313	8-75
Q8N104	2LWL	A	18634	21-65	1-45
Q8N2G4	6ZSS	A	34532	22-107	100-185
Q8N4X5	2COF	A	10256	354-447	8-101
Q8N8U2	2MJ8	A	19710	2-64	2-64
Q8NA54	2DAF	A	11270	123-227	8-112
Q8NB16	2MSV	A	25135	1-154	1-154
Q8NB16	6D74	A	30458	1-156	1-156
Q8NB16	6ZLE	A	34526	2-154	2-154
Q8NB16	6ZPR	A	34528	2-154	2-154
Q8NBS9	2DIZ	A	11107	323-432	8-117
Q8NC96	6RH5	A	34394	1-133	1-133
Q8NCF5	2JXX	A	15576	342-419	20-97
Q8NCF5	2L76	A	17345	244-338	244-338
Q8NDI1	2D89	A	11145	443-548	8-113
Q8NE35	2RUG	A	11563	440-540	440-540
Q8NHS0	2DMX	A	11417	1-79	8-86
Q8NHY6	2EM2	A	10167	584-616	8-40
Q8NHY6	2EM3	A	10168	640-672	8-40
Q8NHY6	2EM4	A	10179	724-756	8-40
Q8NHY6	2EMJ	A	10204	612-644	8-40
Q8NHY6	2EMK	A	10205	668-700	8-40
Q8NHY6	2EML	A	10303	752-784	8-40
Q8NHY6	2EN9	A	10170	415-447	8-40
Q8NHY6	2ENH	A	10175	556-588	8-40
Q8NHY6	2EOH	A	10206	780-812	8-40
Q8NHY6	2EP0	A	10210	528-560	8-40
Q8NHY6	2YTM	A	10176	696-728	8-40
Q8NI32	6ZSO	A	34531	60-154	101-195
Q8NI35	2D92	A	11186	676-770	8-102
Q8NI35	2DAZ	A	11187	1219-1329	8-118
Q8NI35	2DB5	A	11188	114-228	8-122
Q8NI35	2DLU	A	11189	238-335	8-105
Q8NI35	2DM8	A	11191	1425-1527	8-110
Q8NI35	2DMZ	A	11190	355-470	8-123
Q8NI35	2EHR	A	11197	1058-1167	8-117
Q8TBC4	2LQ7	A	18297	369-463	348-442
Q8TD84	1VA9	A	10128	978-1087	7-116
Q8TDZ2	1WYL	A	11085	510-612	8-110
Q8TDZ2	2CO8	A	10247	687-755	8-76
Q8TDZ2	2DK9	A	7058	506-614	1-109
Q8TE49	2L2D	A	17132	11-83	11-83
Q8TE67	1WXT	A	11284	453-507	8-62
Q8TE68	2K2M	A	15710	481-536	481-536
Q8TEW0	2KOM	A	16520	451-549	451-549
Q8TF42	2E5K	A	10337	248-328	248-328
Q8WTR7	2EMB	A	10200	342-372	8-38
Q8WTR7	2EMC	A	10201	641-673	8-40
Q8WTR7	2EME	A	10182	725-757	8-40
Q8WTR7	2EOU	A	10158	370-400	8-38
Q8WTR7	2EOX	A	10208	315-345	8-38
Q8WTR7	2EOY	A	10154	557-589	8-40
Q8WTR7	2EOZ	A	10209	809-841	8-40
Q8WTR7	2YRH	A	11238	699-729	8-38
Q8WTR7	2YRJ	A	11239	781-813	8-40
Q8WTR7	2YTD	A	10307	426-458	8-40
Q8WTR7	2YTE	A	10308	484-512	8-36
Q8WTR7	2YTT	A	10178	204-236	8-40
Q8WUH1	2JOX	A	15208	29-134	2-107
Q8WUN7	1TTN	A	6609	149-228	21-100
Q8WV22	2CT0	A	11315	181-241	8-68
Q8WVD5	2ECN	A	11344	145-201	8-64
Q8WVY7	2KX3	A	16899	1-81	1-81
Q8WVY7	2LGD	A	17805	1-81	1-81
Q8WX94	2KM6	A	16263	1-96	3-98
Q8WXD0	2M96	A	19283	38-81	1-44
Q8WXE0	2KE9	A	16139	284-348	284-348
Q8WXI8	2LS8	A	18415	84-215	3-134
Q8WZ64	2COD	A	10255	483-584	8-109
Q92187	5Y22	A	36109	258-279	1-22
Q92187	5Y3U	A	36110	258-279	1-22
Q92187	6AHZ	A	36207	245-279	1-35
Q92522	2LSO	A	18438	44-123	4-83
Q92541	2BZE	A	7351	346-484	-7-476
Q92541	2DB9	A	11330	347-482	8-143
Q92542	2N7R	A	25818	664-709	1-46
Q92565	1WGY	A	10086	240-331	7-98
Q92576	2DME	A	11334	923-1029	8-114
Q92625	2LMR	A	18134	691-770	22-101
Q92688	2ELL	A	11083	1-161	8-168
Q92786	2LMD	A	18112	575-737	12-174
Q92793	2D82	A	6960	1081-1197	1081-1197
Q92793	2L84	A	17392	1081-1197	1081-1197
Q92793	2L85	A	17393	1081-1197	1081-1197
Q92794	2LN0	A	18142	204-313	204-313
Q92796	1UM7	A	11198	381-475	13-107
Q92804	2MMY	A	19320	231-323	231-323
Q92831	1ZS5	A	6507	719-832	719-832
Q92859	1X5F	A	11119	429-535	8-114
Q92859	1X5G	A	11121	529-631	8-110
Q92859	1X5H	A	11120	623-741	8-126
Q92859	1X5I	A	11112	719-831	8-120
Q92859	1X5J	A	11118	852-952	7-107
Q92859	1X5K	A	11111	944-1054	8-118
Q92879	2DHS	A	6121	1-187	1-187
Q92922	2YUS	A	11123	610-675	8-73
Q92995	2L80	A	17388	188-301	1-114
Q92995	2LBC	A	17554	652-777	1-126
Q93009	2KVR	A	16789	537-664	1-128
Q969H8	6O6W	A	30584	32-173	6-147
Q969Q1	2D8U	A	11327	119-169	8-58
Q969V6	2KVU	A	16792	336-396	15-75
Q969V6	2KW9	A	16816	336-396	15-75
Q96A49	1X3A	A	11286	130-216	8-94
Q96AC1	2LGX	A	17827	1-94	1-94
Q96AC1	2LKO	A	18002	367-500	367-500
Q96B02	2MT6	A	25150	1-151	1-151
Q96BD5	2YQL	A	11347	487-535	8-56
Q96BH1	2DAY	A	11296	11-125	8-122
Q96BH1	2DMF	A	11303	11-134	8-131
Q96BM0	2LOQ	A	18221	1-104	1-104
Q96C24	2CSZ	A	11314	43-105	8-70
Q96CS3	2DAM	A	11274	3-56	8-61
Q96CV9	2LO4	A	18195	550-577	24-51
Q96CV9	5AAZ	A	25742	548-577	491-520
Q96DH6	6C8U	1	30398	21-111	21-111
Q96EK4	2LAU	A	17456	2-80	3-81
Q96EP0	2CT7	A	11321	779-851	8-80
Q96FX2	2JR7	A	15377	1-81	1-81
Q96HL8	2D8H	A	11213	276-342	8-74
Q96J94	2L5C	A	17272	266-399	266-399
Q96JM2	1X6F	A	10244	1874-1948	8-82
Q96JM7	1WJQ	A	10037	469-562	8-101
Q96JM7	1WJS	A	10032	258-371	8-121
Q96JN8	2E63	A	11348	43-205	8-170
Q96JP5	2M9A	A	19288	370-456	12-98
Q96JY0	2CTO	A	11132	1-80	8-87
Q96L94	2ETT	A	6866	2-120	10-128
Q96LL9	2YUA	A	11144	39-124	8-93
Q96LT9	5OBN	A	34155	381-516	381-516
Q96ME7	2CTD	A	11130	142-224	8-90
Q96NY9	2MC3	A	17324	128-230	1-103
Q96NY9	6VWB	A	30725	2-90	2-90
Q96P20	2NAQ	A	25943	3-93	1-91
Q96PM5	2K2C	A	15700	1-137	1-137
Q96PM5	2K2D	A	15701	215-261	33-79
Q96PU4	1WY8	A	11266	1-76	8-83
Q96QB1	2GYT	A	7120	449-513	12-76
Q96QZ7	2KPK	A	16558	455-580	0-125
Q96QZ7	2YSE	A	10214	355-401	8-54
Q96QZ7	2ZAJ	A	10215	355-390	8-43
Q96RE7	7BV9	A	36342	322-485	322-485
Q96RG2	1LL8	A	5354	131-237	8-114
Q96RL1	2MKF	A	19773	84-131	84-131
Q96RL1	2MKG	A	19774	74-131	74-131
Q96RU2	2LVA	A	18560	22-132	22-132
Q96RU2	2MUU	A	19077	1-120	1-120
Q96SE7	2EMA	A	10199	312-344	8-40
Q96SE7	2EMP	A	10305	536-568	8-40
Q96SE7	2EN4	A	10233	284-316	8-40
Q96SE7	2ENE	A	10173	592-624	8-40
Q96SE7	2ENF	A	10174	340-372	8-40
Q96SE7	2EOE	A	11167	508-540	8-40
Q96SE7	2EOW	A	10207	368-400	8-40
Q96SE7	2YTI	A	10188	564-596	8-40
Q96SE7	2YTK	A	10310	396-428	8-40
Q96SE7	2YTN	A	11168	732-764	8-40
Q96SE7	2YTR	A	10223	760-792	8-40
Q96SE7	2YU8	A	10234	648-680	8-40
Q96T88	2LGL	A	17813	298-366	311-379
Q96T88	6VED	A	30703	133-300	133-300
Q99250	2KAV	A	16032	1777-1882	1777-1882
Q99439	1WYN	A	11084	20-152	8-140
Q99459	2DIM	A	11300	7-63	8-64
Q99459	2DIN	A	11301	59-111	8-60
Q99469	2DL4	A	11217	288-342	8-62
Q99543	2M2E	A	18909	551-621	551-621
Q99543	6CGH	A	30410	346-432	346-432
Q99675	2EA5	A	11335	264-318	8-62
Q99697	2L7F	P	17147	85-144	1-60
Q99697	2L7M	P	17145	85-144	1-60
Q99731	2MP1	A	19960	22-98	1-77
Q99759	2JRH	A	15332	42-126	1-85
Q99801	2L9R	A	17484	132-189	12-69
Q99814	5KIZ	A	30118	239-349	239-349
Q99816	5VKG	A	30285	2-145	2-145
Q99828	2L4H	A	17329	8-191	8-191
Q99828	2LM5	A	18099	8-191	8-191
Q99836	2JS7	A	15356	146-296	2-152
Q99836	2Z5V	A	11078	156-296	9-149
Q99856	2KK0	A	16348	218-351	12-145
Q99962	2DBM	A	10302	293-352	8-67
Q99986	2KUL	A	16738	1-360	1-360
Q99986	2LAV	A	16715	1-361	1-361
Q9BQ24	2RRF	A	11251	107-234	8-135
Q9BQ39	2E29	A	10213	575-659	8-92
Q9BRS8	2MTF	A	25159	70-183	70-183
Q9BRS8	2MTG	A	25160	180-295	180-295
Q9BRT3	2LJK	A	16413	1-115	3-117
Q9BSD7	2I3B	A	7119	2-190	1-189
Q9BSE4	2KDB	A	16109	9-85	1-77
Q9BSY4	2LQL	A	18318	11-93	11-93
Q9BTP6	2DJR	A	10257	55-117	8-70
Q9BTP7	2LYH	A	18725	141-215	141-215
Q9BTP7	2M9M	A	19302	1-139	1-139
Q9BTP7	2M9N	A	19303	155-215	155-215
Q9BUK0	2LQT	A	18328	14-85	14-85
Q9BV68	2N9O	A	25913	1-40	1-40
Q9BW30	2JRF	A	15329	1-176	1-176
Q9BX66	2DL3	A	11219	796-850	8-62
Q9BX66	2ECZ	A	11154	870-926	8-64
Q9BX66	2LJ0	A	17912	1228-1292	1-65
Q9BX66	2LJ1	A	17913	1228-1291	1-64
Q9BX66	2MOX	A	19955	791-930	791-930
Q9BXB4	2D9X	A	10280	59-165	8-114
Q9BXW4	2NCN	A	26603	1-126	1-126
Q9BYB0	6CPK	A	30438	471-530	471-530
Q9BYE7	2DJB	A	11332	124-182	8-66
Q9BYM8	2LGY	A	17828	51-139	2-90
Q9BYN0	1YZS	A	6590	17-137	17-137
Q9BYW2	2A7O	A	6834	2462-2561	10-109
Q9BYW2	2MDC	A	19483	2385-2430	11-56
Q9BYW2	2MDI	A	19487	2377-2430	3-56
Q9BYW2	2MDJ	A	19488	2377-2430	3-56
Q9BYX2	2DHK	A	10316	46-151	8-113
Q9BYZ8	2KV3	A	16767	29-158	2-131
Q9BZB8	2M13	A	18840	504-566	504-566
Q9BZF1	1V88	A	10115	149-265	8-124
Q9BZL6	2COA	A	10253	397-509	7-119
Q9BZV1	6SAP	A	27977	150-264	150-264
Q9BZY9	2YSL	A	11234	1-66	8-73
Q9C026	2DB8	A	10299	439-534	8-103
Q9C035	2ECV	A	11163	1-78	8-85
Q9C0E4	1X5R	A	11206	446-544	8-106
Q9GZQ8	1V49	A	5958	1-120	1-120
Q9H0E2	1WGL	A	11259	229-274	8-53
Q9H0M4	2E61	A	11360	246-307	8-69
Q9H0W7	2D8R	A	11324	1-86	8-93
Q9H171	2LNB	A	18158	6-74	12-80
Q9H1I8	2DI0	A	11278	463-525	8-70
Q9H257	6E25	A	30491	1-97	1-97
Q9H257	6E26	A	30492	1-97	1-97
Q9H299	1SJ6	A	6152	1-93	1-93
Q9H2S9	2MA7	A	19331	155-216	12-73
Q9H2U1	2N16	A	25548	53-70	3-20
Q9H347	1WX7	A	11261	12-104	8-100
Q9H347	2DAH	A	11271	615-655	8-48
Q9H3D4	1RG6	A	6002	544-610	5-71
Q9H3D4	2RMN	A	11012	378-388	335-345
Q9H3D4	2Y9T	A	17475	543-622	543-622
Q9H3D4	6FGN	A	34231	47-73	98-124
Q9H3E2	5WOE	A	30321	506-628	668-790
Q9H3N1	1X5E	A	11113	30-142	8-120
Q9H3P7	2N72	A	25790	241-308	2-69
Q9H3U1	2DBA	A	11122	1-135	8-142
Q9H3Z4	2N04	A	25514	1-100	1-100
Q9H3Z4	2N05	A	25515	1-100	1-100
Q9H446	2EBM	A	11338	1-121	8-128
Q9H4I2	2DA5	A	10287	612-674	7-69
Q9H4M9	2JQ6	A	15279	401-534	6-139
Q9H4T2	2COT	A	11205	225-288	8-71
Q9H4Z3	2JX8	A	15550	40-86	1-47
Q9H5X1	2M5H	A	18548	28-160	28-160
Q9H6I2	2YUL	A	11158	68-136	8-76
Q9H6T3	6EZ4	A	34200	535-665	535-665
Q9H6T3	6FD7	A	19758	133-255	133-255
Q9H6Y5	2DJT	A	10259	119-209	8-98
Q9H7E2	1WJI	A	10048	194-243	8-57
Q9H8W5	2DS4	A	10327	396-501	8-113
Q9H9S0	2KT0	A	16680	75-157	2-84
Q9HAJ7	2N1U	A	25575	25-92	25-92
Q9HAU0	2DKP	A	10317	157-271	8-122
Q9HAU4	2JQZ	A	15306	10-140	10-140
Q9HAZ2	2N1I	A	25562	54-226	54-226
Q9HB20	2KCJ	A	16082	1-100	1-100
Q9HB20	2MDX	A	19508	1-100	9-108
Q9HB71	1X5M	A	11203	63-176	8-121
Q9HBE1	2EPP	A	11377	286-338	286-338
Q9HBE1	2EPQ	A	11378	380-411	380-411
Q9HBE1	2EPR	A	11379	350-384	350-384
Q9HBE1	2EPS	A	11380	408-445	408-445
Q9HBU1	2DMT	A	10295	133-199	8-74
Q9HBW1	2DL9	A	11223	353-442	8-97
Q9HBX9	2M7P	A	19200	28-40	8-20
Q9HC56	2EE0	A	10268	246-352	8-114
Q9HCD5	1V95	A	11255	197-313	8-124
Q9HCK4	1UEM	A	10099	514-617	8-111
Q9HCK4	1UJT	A	10102	628-734	8-114
Q9HCK8	2CKA	A	15098	2307-2364	2028-2085
Q9HCM9	2ECJ	A	11341	19-69	8-58
Q9HD15	2MGX	A	19607	107-236	107-236
Q9HD47	5YFG	A	36117	1-186	1-186
Q9NP84	2RPJ	A	11346	28-70	28-70
Q9NP87	2HTF	A	7259	21-124	21-124
Q9NPI1	2I7K	A	7287	129-236	1-108
Q9NQ69	2DMQ	A	10293	267-334	7-74
Q9NR30	2M3D	A	18954	616-710	1-95
Q9NR56	5U6L	A	30208	173-255	173-255
Q9NRJ3	6CWS	A	30445	20-127	1-108
Q9NRR4	2NA2	A	25924	1259-1337	4-82
Q9NRX4	2OZX	A	6625	1-125	1-125
Q9NRY4	2K85	A	15938	267-331	5-69
Q9NS28	2OWI	A	7106	75-206	3-134
Q9NS91	2MRF	A	25071	198-227	198-227
Q9NSI8	6UZJ	A	30684	162-224	25-87
Q9NTW7	1X5W	A	11312	493-548	8-63
Q9NTW7	2DMD	A	11302	174-254	8-88
Q9NTX7	2D8T	A	11326	27-84	8-65
Q9NWM3	2DHY	A	11276	37-90	8-61
Q9NXR8	1X4I	A	11353	362-418	8-64
Q9NYB9	2ED0	A	11155	444-508	8-72
Q9NYG5	2MT5	A	25149	17-84	3-70
Q9NYJ8	2DAE	A	11269	7-68	8-69
Q9NYT0	1X1G	A	10251	238-353	8-123
Q9NYZ4	2N7A	A	25798	17-155	1-139
Q9NZ01	2DZJ	A	11280	1-81	8-88
Q9NZ09	1WGN	A	11260	381-430	8-57
Q9NZL3	2EM6	A	10197	199-231	8-40
Q9NZL3	2EM7	A	10180	339-371	8-40
Q9NZL3	2EM8	A	10198	423-455	8-40
Q9NZL3	2EM9	A	10181	367-399	8-40
Q9NZL3	2EN1	A	10230	563-595	8-40
Q9NZL3	2EN8	A	10169	171-203	8-40
Q9NZL3	2ENA	A	10171	311-343	8-40
Q9NZL3	2EOQ	A	10192	283-315	8-40
Q9NZL3	2EOR	A	10221	255-287	8-40
Q9NZL3	2YSP	A	11369	507-539	8-40
Q9NZL3	2YTH	A	10187	479-511	8-40
Q9NZM1	2K2O	A	15718	923-1040	923-1040
Q9NZM3	1J3T	A	10122	898-958	8-68
Q9NZM3	1UE9	A	10063	1056-1122	8-74
Q9NZM3	1UFF	A	10136	762-842	8-88
Q9NZM3	1UHF	A	5867	983-1038	8-63
Q9P0R6	1SGO	A	6052	1-139	1-139
Q9P202	1UFX	A	10066	815-904	8-97
Q9P212	2BYE	A	6624	2006-2114	2-110
Q9P212	2BYF	A	6635	2131-2246	1-116
Q9P218	2DKM	A	10262	466-556	8-98
Q9P218	2EE3	A	10271	557-651	8-102
Q9P218	2EKJ	A	10274	741-832	8-99
Q9P232	1WJ3	A	11181	893-996	8-111
Q9P243	2RUT	A	11474	269-297	8-36
Q9P243	2RUU	A	11475	297-325	8-36
Q9P243	2RUV	A	11486	323-353	7-37
Q9P243	2RUW	A	11476	352-381	8-37
Q9P243	2RUX	A	11477	402-430	8-36
Q9P243	2RUY	A	11478	768-797	8-37
Q9P243	2RUZ	A	11479	796-826	8-38
Q9P243	2RV0	A	11480	828-857	8-37
Q9P243	2RV1	A	11481	878-907	8-37
Q9P243	2RV2	A	11482	907-935	8-36
Q9P243	2RV3	A	11483	935-963	8-36
Q9P243	2RV6	A	11488	269-353	8-92
Q9P243	2RV7	A	11487	297-381	8-92
Q9P246	2L5Y	A	17289	62-205	62-205
Q9P298	2LON	A	18218	1-99	1-99
Q9P2P5	2LFE	A	17750	57-162	57-162
Q9UBF6	2ECL	A	11342	40-113	8-81
Q9UBF9	2KKQ	A	16370	344-449	11-116
Q9UBS5	6HKC	A	27581	26-98	3-75
Q9UBT3	5O57	A	34146	19-97	19-97
Q9UBU8	2EFI	A	11092	91-132	59-100
Q9UBZ9	2LSY	A	18455	1158-1251	1158-1251
Q9UER7	2KZS	A	17018	55-144	55-144
Q9UFD9	2EGE	A	11196	1572-1639	8-75
Q9UGL1	2MA5	A	19328	1487-1544	4-61
Q9UGL1	2MNY	A	19913	306-360	306-360
Q9UGP5	1NZP	A	5766	242-327	242-327
Q9UH17	2NBQ	A	25985	187-382	187-382
Q9UH65	2DN6	A	10319	211-312	8-109
Q9UHA7	6HPI	A	26780	1-158	1-158
Q9UHD4	1D4B	A	4574	1-118	1-118
Q9UHP3	2MUX	A	19111	1-146	1-146
Q9UHR6	1X4S	A	11363	1-46	8-53
Q9UHV5	2DHZ	A	11277	314-420	8-114
Q9UIF9	5AGQ	A	26517	543-650	516-623
Q9UIG0	1F62	A	4928	1185-1235	1-51
Q9UIY3	2DAW	A	11294	1-141	8-148
Q9UJC5	2CT6	A	11320	1-98	8-105
Q9UJV3	2DJA	A	11331	182-252	8-78
Q9UKL3	2LR8	A	18352	1916-1982	4-70
Q9UKL4	2N6A	A	25757	276-290	155-169
Q9UKM9	1WF1	A	10071	1-97	8-104
Q9UKT4	2M6N	A	19147	374-419	13-58
Q9UKV5	2LVN	C	18581	453-504	453-504
Q9UKV5	2LXH	C	18677	327-384	327-384
Q9UKW4	2D86	A	11141	1-130	8-137
Q9UKY0	1LG4	A	5145	52-150	52-150
Q9UKY1	2GHF	A	7034	60-153	60-153
Q9UKY1	2LY9	A	18714	462-532	4-74
Q9UL19	2LKT	A	18012	1-125	1-125
Q9UL19	2MY9	A	25448	1-125	1-125
Q9UL51	2MPF	A	19977	534-672	534-672
Q9ULH1	2DA0	A	10313	323-423	8-108
Q9ULH1	2ED1	A	11153	1067-1129	8-70
Q9ULH1	2RQT	A	11081	1069-1129	1069-1129
Q9ULJ3	1WJP	A	10038	713-806	8-101
Q9ULJ8	1WF8	A	11202	500-593	8-101
Q9ULT8	2LC3	A	17594	1879-1966	1-88
Q9ULZ2	1X1F	A	10250	16-151	8-143
Q9ULZ3	2KN6	A	15313	1-195	1-195
Q9UM54	2N0Z	A	25541	1080-1122	9-51
Q9UM54	2N10	A	25542	1080-1131	9-60
Q9UM54	2N11	A	25543	998-1071	6-79
Q9UM54	2N12	A	25544	1050-1131	58-139
Q9UM73	2YT2	A	11095	1571-1589	135-153
Q9UMS0	2LTM	A	18489	59-155	11-107
Q9UMS0	2M5O	A	19068	162-247	12-97
Q9UMX0	2KLC	A	16390	34-112	23-101
Q9UMX3	6CKV	A	30423	22-177	22-177
Q9UMZ2	2MX7	A	25395	279-388	279-388
Q9UN37	1YXR	A	6573	1-77	1-77
Q9UN81	2LDY	A	17686	157-330	157-330
Q9UNA1	1UGV	A	11178	756-814	8-66
Q9UNN5	2DZM	A	11283	99-191	8-100
Q9UNP9	2KYX	A	16989	3-83	3-83
Q9UNS1	6TAZ	B	34443	816-954	3-141
Q9UNZ2	1SS6	A	6189	171-270	3-102
Q9UPQ7	1WH1	A	11201	405-515	8-118
Q9UPV7	1WIL	A	10013	123-198	8-83
Q9UPV7	5XHT	A	36075	131-190	1-60
Q9UPY8	1WYO	A	11086	1-146	8-153
Q9UQ26	1WFG	A	10083	637-754	8-125
Q9UQR0	2MEM	A	19526	354-468	354-468
Q9Y222	2LLK	A	18051	220-274	220-274
Q9Y239	2B1W	A	6843	15-110	15-110
Q9Y253	2I5O	A	15160	629-662	6-39
Q9Y263	2K8A	A	16818	386-465	49-128
Q9Y295	2EKI	A	10273	288-367	8-87
Q9Y296	2JSN	A	15370	19-106	9-96
Q9Y2H5	2D9Y	A	10311	57-160	8-111
Q9Y2H5	2YRY	A	11089	46-160	8-122
Q9Y2H6	1WK0	A	10034	256-379	8-131
Q9Y2H6	1X3D	A	11288	361-465	8-112
Q9Y2H6	1X4X	A	11125	759-851	8-100
Q9Y2H6	1X5X	A	11290	467-562	8-103
Q9Y2H9	2M9X	A	19314	187-287	12-112
Q9Y2K5	1WHR	A	10126	147-257	133-243
Q9Y2L8	2EM5	A	10196	768-800	8-40
Q9Y2L8	2EMZ	A	10228	628-660	8-40
Q9Y2L8	2EN3	A	10232	796-828	8-40
Q9Y2L8	2EOM	A	10189	341-373	8-40
Q9Y2L8	2EON	A	10220	397-429	8-40
Q9Y2L8	2YSO	A	11368	656-688	8-40
Q9Y2Z0	1RL1	A	6012	170-261	138-229
Q9Y320	2DJ0	A	11105	137-260	8-131
Q9Y3A5	2KDO	A	16119	1-250	3-252
Q9Y3A5	2L9N	A	17479	1-250	1-250
Q9Y3C6	2K7N	A	15922	1-166	1-166
Q9Y3E2	5LCI	A	34013	31-118	31-118
Q9Y3M8	2H80	A	7151	56-120	17-81
Q9Y3Q4	2MNG	A	19891	579-707	579-707
Q9Y3V2	2EBK	A	11337	1-121	8-128
Q9Y4K3	2ECI	A	11340	50-128	8-86
Q9Y4P9	2EE7	A	10147	1-120	8-127
Q9Y4W6	2LNA	A	18156	164-251	12-99
Q9Y4X3	2KUM	A	16839	25-112	1-88
Q9Y4X5	2M9Y	A	19315	325-396	325-396
Q9Y530	2EEE	A	10164	11-152	8-149
Q9Y530	2L8R	A	17421	3-152	3-152
Q9Y530	2LGR	A	15593	2-152	2-152
Q9Y547	1XPW	A	6344	110-144	109-143
Q9Y566	6CPI	A	30436	554-613	554-613
Q9Y5A7	1WJU	A	10050	75-161	8-94
Q9Y5P4	2RSG	A	11473	24-117	24-117
Q9Y5T5	2I50	A	7298	22-143	5-126
Q9Y616	5UKE	A	30237	1-119	6-124
Q9Y618	2LTP	A	18492	615-685	1-71
Q9Y6B7	2MJ7	A	19709	610-739	12-141
Q9Y6G1	2LOO	A	18219	1-99	1-99
Q9Y6G1	2LOP	A	18220	1-99	1-99
Q9Y6H5	2KES	A	16156	512-557	512-557
Q9Y6H6	2NDJ	A	16621	1-103	1-103
Q9Y6I3	1INZ	A	4959	1-144	1-144
Q9Y6J6	2M0Q	A	18817	1-123	1-123
Q9Y6K9	5AAY	A	25736	392-419	392-419
Q9Y6N9	1X5N	A	11204	201-301	8-108
Q9Y6X8	2DMP	A	10292	524-599	8-83
