# Supplementary material for: The accuracy of protein structures in solution determined by AlphaFold and NMR
Source: Structure. 2022 Jul 7;30(7):925–933.e2. doi: 10.1016/j.str.2022.04.005 (PMC9592556; doi:10.1016/j.str.2022.04.005)
Supplement: Data S4. af2_ansurr_scores lists ANSURR scores for the AF2 predictions discussed here, related to Figure 3 [file mmc5.xlsx]

## Sheet: af2_ansurr_scores
# UniProt-ID	residue range	BMRB-ID	shift completeness	correlation score	RMSD score	ANSURR score
A1A4S6	728-786	19684	98	7.1	90.0	97.1
O00168	21-92	16168	80	57.9	63.4	121.3
O00170	2-166	18001	94	88.0	69.5	157.5
O00175	27-99	4590	81	38.1	80.9	119.0
O00206	623-657	34109	97	83.3	82.0	165.3
O00206	623-670	34108	100	99.2	88.4	187.6
O00213	241-290	7365	80	94.6	73.4	168.0
O00244	1-68	18299	98	45.1	89.5	134.6
O00257	8-65	15695	92	18.7	71.7	90.4
O00267	533-647	34184	95	13.0	75.8	88.8
O00267	974-1087	34185	97	8.0	71.7	79.7
O00273	225-307	5408	81	11.6	55.2	66.8
O00308	438-480	34407	96	47.4	85.4	132.8
O00418	562-725	30569	99	25.0	58.9	83.9
O00418	627-725	30135	99	76.2	67.0	143.2
O00444	884-970	25552	75	66.6	59.4	126.0
O00459	1-80	16681	92	34.8	92.4	127.2
O00488	46-112	6682	98	47.2	64.2	111.4
O00585	24-93	17245	94	79.5	41.6	121.1
O14497	1000-1119	5748	80	84.1	93.5	177.6
O14529	1028-1125	10094	96	25.7	90.6	116.3
O14529	887-974	10093	99	75.6	86.7	162.3
O14618	9-79	11502	99	39.0	51.2	90.2
O14646	1409-1511	25638	99	40.6	81.5	122.1
O14737	2-112	15864	99	35.8	77.7	113.5
O14745	11-120	18824	94	46.0	75.3	121.3
O14745	150-240	15567	96	12.9	73.4	86.3
O14745	150-270	16637	94	50.1	60.4	110.5
O14745	150-358	16638	84	89.5	47.1	136.6
O14776	520-579	11357	97	77.6	92.1	169.7
O14836	68-109	6384	78	6.5	76.6	83.1
O14907	1-124	17254	98	7.7	76.3	84.0
O14907	2-124	16285	89	6.4	68.8	75.2
O15020	178-291	11126	98	60.1	87.9	148.0
O15034	160-242	11180	98	87.5	72.0	159.5
O15034	477-593	11183	96	14.9	78.3	93.2
O15034	841-924	11184	98	93.2	87.1	180.3
O15034	954-1017	11185	99	62.4	91.3	153.7
O15085	44-123	11195	97	29.1	76.3	105.4
O15151	23-111	25536	98	72.4	80.2	152.6
O15151	23-111	25538	96	69.3	78.1	147.4
O15151	23-111	25546	96	65.0	78.3	143.3
O15259	1-115	30575	98	91.4	69.5	160.9
O15344	168-214	7124	80	56.9	43.5	100.4
O15344	320-379	30031	89	54.9	54.5	109.4
O15344	87-164	6920	79	75.6	22.5	98.1
O15350	10-31	34233	80	52.9	47.8	100.7
O15350	487-554	4413	82	11.4	94.6	106.0
O15357	20-117	19749	98	55.2	78.8	134.0
O15394	486-591	11304	97	89.9	81.1	171.0
O15553	4-92	19875	98	65.2	53.2	118.4
O43278	47-152	25139	91	29.0	89.8	118.8
O43307	7-75	11228	99	75.2	77.0	152.2
O43353	434-539	25828	82	53.9	89.5	143.4
O43396	122-279	10336	99	36.3	92.7	129.0
O43524	151-251	15939	95	95.5	89.8	185.3
O43559	8-120	11095	97	79.6	73.1	152.7
O43566	56-189	15128	94	79.5	87.6	167.1
O43586	361-416	11299	99	2.9	97.3	100.2
O43602	45-150	5482	79	59.2	86.2	145.4
O43639	114-170	7035	77	7.6	91.0	98.6
O43639	198-256	7036	80	90.3	99.2	189.5
O43639	283-380	6575	94	72.2	92.3	164.5
O43665	30-165	7272	95	73.3	93.4	166.7
O43683	1-150	17524	95	23.6	98.3	121.9
O43707	519-645	6013	96	23.7	71.3	95.0
O43918	423-485	18374	81	87.0	16.9	103.9
O60260	1-76	30197	97	55.6	68.8	124.4
O60260	1-76	5500	96	45.5	68.5	114.0
O60260	308-384	15074	96	1.1	19.6	20.7
O60307	181-281	10079	96	10.4	92.0	102.4
O60315	646-704	10289	96	66.3	96.2	162.5
O60341	169-279	10011	97	68.7	71.3	140.0
O60493	2-162	25402	97	91.0	63.2	154.2
O60496	1-114	10279	95	88.3	72.0	160.3
O60504	383-437	11242	95	37.7	98.5	136.2
O60504	447-523	10195	93	47.6	58.6	106.2
O60506	24-107	25428	94	32.8	95.0	127.8
O60506	24-140	25970	96	68.7	87.8	156.5
O60543	33-110	11218	99	48.6	23.0	71.6
O60711	260-326	11289	98	10.6	76.8	87.4
O60784	215-309	25602	77	0.3	93.9	94.2
O60784	215-309	26574	79	0.7	92.4	93.1
O60861	1-60	18662	96	71.3	92.0	163.3
O60870	51-160	6938	99	20.1	82.6	102.7
O60882	113-272	15361	94	82.3	41.8	124.1
O60885	53-168	36163	81	22.4	74.8	97.2
O75044	729-787	11225	99	35.8	97.6	133.4
O75112	1-85	5696	98	4.1	80.7	84.8
O75147	1277-1357	18511	94	5.0	5.7	10.7
O75147	615-713	11221	99	36.7	48.0	84.7
O75147	714-804	11229	99	61.7	73.9	135.6
O75147	805-892	18563	99	51.2	92.1	143.3
O75324	1-88	6715	81	92.3	10.4	102.7
O75365	1-169	5455	91	63.7	85.8	149.5
O75369	1017-1134	10320	96	69.5	67.5	137.0
O75369	1130-1229	10335	98	57.3	95.2	152.5
O75369	1215-1329	10321	96	67.0	71.7	138.7
O75369	1325-1422	10322	98	63.2	98.3	161.5
O75369	1418-1518	10323	97	23.2	91.2	114.4
O75369	1504-1615	10143	96	82.3	94.0	176.3
O75369	1611-1721	10325	87	29.0	86.2	115.2
O75369	1736-1823	10159	98	68.3	93.0	161.3
O75369	1808-1915	10160	98	84.5	92.4	176.9
O75369	1899-2001	10326	97	32.1	33.1	65.2
O75369	1999-2096	10334	99	24.4	82.4	106.8
O75369	2094-2192	10142	98	96.5	87.1	183.6
O75369	2104-2192	10324	98	80.0	92.7	172.7
O75369	2190-2287	10146	95	14.6	94.1	108.7
O75369	2284-2382	10161	98	47.6	92.6	140.2
O75369	2371-2488	10162	87	80.0	78.8	158.8
O75369	2509-2602	10163	98	29.3	99.6	128.9
O75376	433-486	11244	99	79.6	96.3	175.9
O75398	501-544	18004	98	45.1	76.3	121.4
O75400	382-450	5537	98	25.4	94.2	119.6
O75400	390-438	17489	75	63.5	79.7	143.2
O75400	392-435	18010	94	80.8	50.7	131.5
O75446	64-131	16127	97	61.5	94.4	155.9
O75475	345-436	25171	82	18.4	39.9	58.3
O75475	345-436	25171	91	41.3	96.5	137.8
O75475	3-93	18878	95	87.6	68.8	156.4
O75534	15-90	10054	99	92.5	60.7	153.2
O75554	122-196	15575	96	52.3	65.8	118.1
O75717	1017-1084	11134	95	94.5	91.3	185.8
O75771	1-83	16996	97	14.6	29.8	44.4
O75800	384-440	11323	98	73.1	83.3	156.4
O75832	1-226	5898	95	40.6	92.8	133.4
O75843	662-785	10141	96	34.3	72.5	106.8
O75886	1-150	10264	98	42.7	80.0	122.7
O75923	1-130	30814	81	39.4	67.3	106.7
O75925	1-65	6072	99	56.2	68.0	124.2
O76003	1-117	11108	99	73.5	96.4	169.9
O76064	8-139	11247	98	38.1	57.4	95.5
O94761	1-54	16544	99	45.1	98.3	143.4
O94806	416-532	10312	99	74.3	78.3	152.6
O94851	516-629	10149	98	53.9	79.5	133.4
O94868	466-530	11222	98	57.9	68.2	126.1
O94868	569-628	11220	99	46.0	76.3	122.3
O94888	6-54	11273	95	90.3	90.0	180.3
O94929	609-683	10069	99	98.4	77.9	176.3
O95164	2-117	7095	79	66.8	72.5	139.3
O95166	1-117	5058	92	11.4	86.5	97.9
O95166	18-117	5128	80	18.6	81.3	99.9
O95292	1-125	19489	77	6.6	67.8	74.4
O95319	416-508	16884	99	67.4	89.2	156.6
O95319	416-508	19685	99	68.1	90.7	158.8
O95402	1-92	25493	97	78.2	51.6	129.8
O95628	1-78	4621	95	76.2	66.0	142.2
O95633	97-169	16099	97	12.6	10.5	23.1
O95696	205-269	17244	81	79.5	16.9	96.4
O95696	208-269	16721	97	90.5	16.1	106.6
O95696	317-394	18296	96	20.0	7.7	27.7
O95715	35-111	7229	88	13.7	61.7	75.4
O95760	111-270	16317	80	70.0	61.4	131.4
O95786	95-190	18622	99	34.1	98.1	132.2
O95786	95-190	18623	98	30.4	97.7	128.1
O95881	24-172	15964	95	90.2	95.9	186.1
O95931	8-62	15674	94	20.7	67.5	88.2
O95967	54-123	16386	88	72.8	59.4	132.2
O95983	1-70	19391	96	44.9	41.4	86.3
O95994	41-175	18179	80	41.9	94.2	136.1
O95999	10-115	19392	98	14.0	92.4	106.4
O96006	23-82	11319	92	79.0	90.4	169.4
P00167	1-108	6921	94	31.3	51.6	82.9
P00374	2-187	5981	95	45.5	88.4	133.9
P00441	2-126	19962	80	8.3	62.9	71.2
P00441	2-154	25942	78	10.4	56.8	67.2
P00441	2-154	4202	96	17.6	70.8	88.4
P00519	1024-1130	6570	99	81.5	70.3	151.8
P00519	6-236	30331	78	56.0	76.3	132.3
P00533	642-690	25729	99	38.5	43.5	82.0
P00533	669-721	6579	96	16.0	14.2	30.2
P00918	1-260	34308	94	6.6	96.8	103.4
P00918	1-260	34347	90	3.1	96.3	99.4
P01031	1530-1676	6001	81	27.4	88.3	115.7
P01033	24-149	4327	94	31.0	59.4	90.4
P01034	27-146	34399	91	76.2	81.3	157.5
P01040	1-98	4827	97	22.4	62.4	84.8
P01040	1-98	4828	97	23.5	64.5	88.0
P01112	1-166	17610	99	69.5	88.3	157.8
P01130	144-235	16480	94	65.5	25.5	91.0
P01130	83-104	19200	80	6.0	7.5	13.5
P01133	971-1023	16768	93	6.8	10.9	17.7
P01236	29-227	6643	79	65.7	59.4	125.1
P01282	125-153	11419	94	97.1	87.1	184.2
P01282	125-153	11420	95	94.3	97.4	191.7
P01308	25-110	16608	78	42.7	9.5	52.2
P01308	89-110	18654	75	5.7	10.0	15.7
P01308	90-110	30314	77	31.2	12.2	43.4
P01344	25-91	34002	99	43.8	17.8	61.6
P01563	24-188	18135	99	82.3	94.4	176.7
P01563	24-188	4081	98	79.5	96.4	175.9
P01730	397-458	16853	99	65.7	55.0	120.7
P02458	29-97	6299	86	46.6	10.2	56.8
P02545	428-549	5224	96	58.8	93.2	152.0
P02549	1-156	4393	81	18.7	87.6	106.3
P02585	1-88	30801	82	41.3	99.8	141.1
P02656	21-99	15268	98	14.8	76.8	91.6
P02749	260-345	4981	97	56.5	76.1	132.6
P02751	1722-1815	5027	97	38.5	71.7	110.2
P02751	1995-2082	27610	93	5.1	55.0	60.1
P02751	2199-2284	34048	82	55.8	75.8	131.6
P02751	721-809	7127	82	67.9	90.1	158.0
P02751	808-905	25564	95	60.8	59.9	120.7
P02766	21-147	25987	77	44.9	88.1	133.0
P04004	20-66	15271	93	97.8	93.1	190.9
P04156	110-136	17558	95	3.0	0.7	3.7
P04156	119-230	5378	82	37.4	72.2	109.6
P04156	120-231	19268	78	32.9	77.0	109.9
P04156	125-228	4379	80	21.8	83.0	104.8
P04156	125-228	4434	80	31.2	83.9	115.1
P04156	125-228	4620	80	26.0	83.9	109.9
P04156	125-228	4736	80	19.2	82.8	102.0
P04156	125-228	5713	80	48.0	85.0	133.0
P04156	125-231	4641	97	48.4	83.9	132.3
P04156	90-226	34003	76	89.2	71.3	160.5
P04156	90-231	16743	96	93.3	80.0	173.3
P04156	90-231	17714	77	77.6	70.0	147.6
P04156	90-231	17780	79	85.3	74.1	159.4
P04156	90-231	18426	79	90.2	77.2	167.4
P04629	282-383	19824	98	63.5	71.5	135.0
P05067	460-569	6236	98	17.8	99.4	117.2
P05067	686-726	18080	83	99.5	37.4	136.9
P05067	697-726	34509	81	99.5	74.1	173.6
P05106	711-753	17433	80	40.6	70.3	110.9
P05106	739-788	16771	98	2.1	11.9	14.0
P05106	742-788	17930	98	93.5	43.0	136.5
P05106	742-788	17931	97	96.5	46.4	142.9
P05107	689-739	36165	98	66.3	56.8	123.1
P05112	22-153	4094	99	83.0	91.5	174.5
P05161	79-153	7223	98	7.6	92.3	99.9
P05230	23-155	15783	95	13.1	97.7	110.8
P05452	85-202	6007	93	46.6	88.4	135.0
P05455	105-202	5719	97	20.7	96.9	117.6
P05455	1-103	6044	95	7.8	64.5	72.3
P06127	25-134	15189	95	53.2	60.9	114.1
P06213	940-988	19568	90	97.3	16.2	113.5
P06239	58-120	5223	81	97.1	85.2	182.3
P06241	149-248	17368	99	56.2	99.9	156.1
P06241	149-248	25081	98	52.0	99.8	151.8
P06396	55-187	36027	75	54.5	96.6	151.1
P06454	2-29	19901	82	32.8	13.1	45.9
P06734	156-298	6732	79	32.9	67.0	99.9
P06748	225-294	18048	96	98.4	47.1	145.5
P07148	1-127	30477	83	55.6	93.9	149.5
P07148	1-127	30478	83	48.4	94.7	143.1
P07237	136-245	4156	97	56.2	82.6	138.8
P07237	368-475	11114	96	6.6	86.7	93.3
P07305	24-97	34318	97	88.1	68.5	156.6
P07315	2-174	25993	97	8.6	87.8	96.4
P07320	2-174	16173	99	19.2	94.6	113.8
P07332	450-550	6331	98	68.5	88.4	156.9
P07602	311-390	6158	96	75.0	87.6	162.6
P07737	2-140	4082	81	74.6	92.3	166.9
P07910	8-92	10072	97	71.3	97.9	169.2
P07992	96-219	15240	81	11.0	84.5	95.5
P08174	96-222	5506	77	16.5	82.6	99.1
P08567	235-350	10249	97	86.8	71.7	158.5
P08603	386-446	7420	93	26.5	86.7	113.2
P08603	386-446	7421	93	30.7	86.7	117.4
P08603	627-747	18599	97	28.8	71.7	100.5
P08603	690-804	16439	98	9.3	44.6	53.9
P08631	78-138	4122	95	68.7	86.7	155.4
P08887	212-313	5940	82	53.6	49.2	102.8
P09012	190-282	34560	93	40.0	59.1	99.1
P09012	4-96	6493	98	57.7	92.5	150.2
P09038	134-288	4091	98	35.3	92.5	127.8
P09237	95-267	6014	91	31.8	32.0	63.8
P09429	1-166	11147	97	91.4	70.3	161.7
P09429	1-84	11532	99	99.1	67.0	166.1
P09651	2-196	18728	90	28.3	86.9	115.2
P09758	298-323	19342	78	1.2	37.2	38.4
P09874	103-214	17158	80	91.1	83.7	174.8
P09874	1-108	17157	79	96.7	64.2	160.9
P09936	1-223	17260	98	69.3	88.1	157.4
P0CE72	1-109	6705	100	15.8	98.0	113.8
P0CG47	153-228	34351	96	9.9	95.0	104.9
P0CG47	153-228	36081	89	1.9	85.8	87.7
P0CG47	153-228	36082	93	5.0	86.7	91.7
P0CG48	606-683	15689	81	24.1	98.6	122.7
P0CG48	606-683	16895	97	18.6	98.6	117.2
P0CG48	608-684	15410	79	25.7	96.3	122.0
P0CG48	609-684	11547	96	7.9	95.8	103.7
P0CG48	609-684	19670	96	15.9	97.3	113.2
P0CG48	609-684	30693	100	16.2	96.7	112.9
P0CG48	609-684	4493	82	12.1	98.3	110.4
P0CG48	609-684	4663	82	14.8	98.3	113.1
P0CG48	609-684	6457	100	14.3	96.7	111.0
P0DMV8	381-564	36077	98	42.1	83.3	125.4
P0DMV8	381-564	36078	95	53.4	83.9	137.3
P0DMV8	537-610	18115	99	69.5	99.6	169.1
P0DP23	2-149	25588	95	61.2	91.5	152.7
P0DP23	2-149	30195	79	73.1	89.2	162.3
P0DP23	2-149	34262	99	57.5	92.0	149.5
P0DP23	2-149	34496	100	55.6	91.2	146.8
P0DP23	2-149	34497	100	73.5	92.3	165.8
P0DP23	2-80	34263	99	58.6	91.7	150.3
P0DP23	4-149	15852	80	65.0	94.8	159.8
P0DP23	4-149	36005	79	59.2	95.9	155.1
P0DP23	9-147	25757	92	31.5	95.8	127.3
P0DP24	79-149	18323	94	26.0	84.1	110.1
P0DP57	23-97	25887	96	84.8	56.6	141.4
P10145	28-93	30316	88	3.9	14.4	18.3
P10398	19-91	11265	96	14.2	80.5	94.7
P10586	596-716	10265	93	64.5	43.5	108.0
P10586	821-914	10263	97	70.6	46.6	117.2
P10599	1-66	5308	95	60.6	74.6	135.2
P10643	693-843	15996	92	40.4	36.2	76.6
P10645	57-81	34381	99	90.6	88.4	179.0
P11171	292-396	11065	99	83.2	94.4	177.6
P11182	162-220	11240	97	61.9	37.2	99.1
P11182	62-145	5078	95	28.3	35.1	63.4
P11274	487-702	34101	99	26.0	91.5	117.5
P11308	108-201	5399	97	94.4	79.0	173.4
P11441	1-74	11279	99	10.4	63.9	74.3
P11717	1508-1649	19117	96	11.6	82.2	93.8
P11717	1508-1649	19153	97	23.3	85.2	108.5
P11940	498-636	4915	92	48.8	32.9	81.7
P12104	2-132	19727	79	27.6	99.4	127.0
P12104	2-132	19921	83	10.6	99.7	110.3
P12814	743-892	25870	81	46.0	80.7	126.7
P12814	743-892	25871	81	48.8	81.3	130.1
P13010	566-710	5907	99	95.6	76.3	171.9
P13010	590-709	5912	98	55.8	93.7	149.5
P13236	24-92	5073	77	41.5	61.2	102.7
P13473	369-410	19941	89	93.9	70.8	164.7
P13591	611-702	34026	80	32.1	83.7	115.8
P13796	1-82	30072	82	85.8	95.0	180.8
P13796	1-97	30071	82	62.1	97.1	159.2
P13796	517-627	11133	94	56.9	96.9	153.8
P13797	520-630	10030	99	57.5	70.8	128.3
P15056	149-232	17030	97	67.4	84.8	152.2
P15056	151-230	30047	97	53.9	82.0	135.9
P15056	151-232	30048	94	53.4	82.0	135.4
P15056	151-232	30050	94	53.4	82.0	135.4
P16035	27-153	4214	79	46.6	56.0	102.6
P16070	20-178	6093	80	51.4	95.8	147.2
P16144	1518-1622	11152	97	89.2	39.5	128.7
P16284	704-738	16935	92	21.8	4.2	26.0
P16333	107-165	15349	96	55.4	98.5	153.9
P16333	1-61	15351	98	55.6	80.2	135.8
P16471	123-234	17752	96	40.8	82.6	123.4
P16471	230-264	25806	100	95.0	74.1	169.1
P16591	453-557	16353	97	30.0	83.7	113.7
P16885	824-913	15707	96	6.4	12.7	19.1
P17028	272-330	10243	97	77.8	38.3	116.1
P17480	103-192	6473	98	55.6	56.3	111.9
P17480	479-560	5392	97	94.8	71.7	166.5
P17787	464-486	16672	82	67.2	92.0	159.2
P17787	468-486	18096	97	10.5	93.0	103.5
P17927	42-163	19459	97	13.4	73.6	87.0
P18065	220-325	7137	91	28.0	56.0	84.0
P18146	395-408	34094	77	0.9	1.6	2.5
P18887	1-151	4282	97	40.4	63.4	103.8
P19256	29-123	4455	97	22.9	86.7	109.6
P19338	300-468	16646	99	50.5	93.0	143.5
P19438	356-442	5018	95	16.3	96.7	113.0
P19474	86-130	30075	89	37.9	76.6	114.5
P19634	155-180	6446	78	16.1	41.6	57.7
P19793	130-212	4153	80	86.7	84.7	171.4
P20472	2-110	6049	81	7.2	98.6	105.8
P20700	439-549	16572	82	41.5	83.0	124.5
P20701	1082-1128	18958	83	96.6	33.7	130.3
P20701	149-336	4553	82	12.9	99.7	112.6
P20936	281-341	19033	81	33.4	96.7	130.1
P21246	33-168	25762	92	76.8	49.0	125.8
P21333	1772-1956	15924	80	35.4	88.4	123.8
P21333	1863-1956	6730	81	57.0	85.6	142.6
P21333	1954-2141	15925	93	16.5	14.6	31.1
P21333	2427-2522	15777	95	75.0	90.0	165.0
P21579	141-268	15785	99	39.8	58.1	97.9
P21579	272-422	17838	96	34.3	87.4	121.7
P21802	149-249	5943	92	41.5	95.6	137.1
P22307	425-547	4438	79	70.6	87.2	157.8
P22413	147-189	11150	95	80.6	55.5	136.1
P22681	358-437	15796	98	24.7	81.5	106.2
P22914	2-178	17576	91	26.1	87.6	113.7
P22914	2-178	17582	89	23.5	85.6	109.1
P23025	98-210	4249	94	39.0	96.6	135.6
P23396	17-95	10095	97	5.8	96.7	102.5
P23468	506-607	11292	95	95.7	58.6	154.3
P23497	595-684	5558	78	67.9	95.9	163.8
P23528	1-166	6004	81	35.9	99.9	135.8
P23588	88-178	10077	97	84.1	49.5	133.6
P23743	1-118	6208	82	77.8	70.0	147.8
P23769	343-391	34149	81	66.6	77.7	144.3
P24522	1-165	15855	90	49.0	81.8	130.8
P24534	136-225	4117	98	21.7	95.2	116.9
P25440	621-750	30444	91	66.6	62.7	129.3
P25685	1-110	50167	87	68.5	54.5	123.0
P25686	1-71	17825	78	26.0	96.7	122.7
P26367	211-277	10281	92	8.6	96.1	104.7
P26368	140-342	34466	79	55.6	93.1	148.7
P26599	177-284	6177	97	67.2	81.8	149.0
P26599	335-531	4343	88	37.7	56.0	93.7
P26599	55-141	6178	97	48.4	85.8	134.2
P26641	276-437	5628	80	30.4	99.4	129.8
P26992	202-305	5126	100	11.4	18.2	29.6
P27540	356-470	15928	92	23.6	90.9	114.5
P29084	66-146	4721	81	49.4	38.8	88.2
P29322	437-534	11208	98	38.1	49.5	87.6
P29373	2-138	4186	86	11.9	89.8	101.7
P29374	4-121	17607	95	43.0	78.6	121.6
P29374	568-635	17606	94	78.4	83.9	162.3
P29375	1609-1659	16209	97	23.2	36.0	59.2
P29375	287-344	30808	80	87.2	36.0	123.2
P29590	49-104	25376	80	71.8	70.5	142.3
P29692	153-192	25275	99	99.0	82.8	181.8
P29692	153-192	25276	94	89.6	40.9	130.5
P29692	153-281	25690	99	19.6	86.4	106.0
P30086	1-187	17382	98	13.8	80.5	94.3
P30101	357-485	11102	97	47.0	74.6	121.6
P30533	51-132	5598	99	98.6	81.5	180.1
P31271	322-388	16252	97	83.3	65.3	148.6
P31274	184-251	25142	96	65.7	79.5	145.2
P31483	105-285	19735	98	52.7	77.2	129.9
P31483	1-92	34144	96	87.5	84.3	171.8
P31689	1-67	19163	98	71.0	91.3	162.3
P31689	1-70	18190	82	81.3	93.5	174.8
P31751	1-111	5778	82	70.4	62.2	132.6
P31941	1-199	19108	79	59.0	90.0	149.0
P31943	7-111	18698	98	81.5	93.1	174.6
P31948	220-350	26011	99	6.5	99.8	106.3
P31948	356-477	18166	98	5.8	98.8	104.6
P32780	103-150	11298	100	0.1	94.0	94.1
P32780	1-108	4901	77	9.5	59.4	68.9
P32927	432-473	25931	77	92.3	42.5	134.8
P32927	432-473	25932	79	73.9	31.2	105.1
P35225	35-146	4843	95	69.1	33.7	102.8
P35226	121-231	25923	86	74.3	78.6	152.9
P35414	1-55	18224	99	98.5	43.7	142.2
P35414	1-55	18225	98	97.4	42.3	139.7
P35414	1-55	18226	96	99.2	50.0	149.2
P35414	1-55	18227	98	45.1	11.0	56.1
P35544	1-74	17371	99	53.6	87.9	141.5
P35637	278-385	17635	99	52.9	48.3	101.2
P35637	282-370	17508	96	33.6	72.0	105.6
P35670	1032-1196	6914	98	80.6	60.4	141.0
P35670	1139-1196	16536	99	21.9	39.5	61.4
P35670	141-212	18301	94	6.6	94.1	100.7
P35680	233-321	10288	96	60.1	89.7	149.8
P36544	467-496	19379	93	85.7	91.4	177.1
P36894	51-152	15956	93	75.2	58.6	133.8
P37023	22-118	17628	95	83.0	42.3	125.3
P37173	38-159	4779	93	55.6	81.8	137.4
P37235	2-186	18627	90	51.9	89.1	141.0
P37275	586-642	10297	97	98.9	89.7	188.6
P37840	1-140	5744	82	81.1	81.3	162.4
P38159	1-90	19792	98	29.8	67.3	97.1
P38398	1755-1863	6114	96	76.0	88.6	164.6
P39900	100-263	7089	93	18.7	32.2	50.9
P39900	278-470	15578	97	3.0	99.3	102.3
P40855	161-299	34030	80	93.9	87.6	181.5
P41182	515-544	10306	98	91.9	8.3	100.2
P41182	540-602	17609	93	51.4	26.1	77.5
P41182	598-626	10231	99	39.8	16.3	56.1
P41182	626-654	10157	99	47.4	38.8	86.2
P41229	176-188	15348	98	11.8	40.4	52.2
P41567	1-113	4255	99	86.0	57.4	143.4
P42566	121-215	4184	95	44.9	75.6	120.5
P42568	490-568	18094	98	58.4	49.5	107.9
P42679	41-108	10245	97	44.2	86.4	130.6
P42680	1-154	18526	91	67.7	86.9	154.6
P42684	1058-1182	16349	98	98.1	81.8	179.9
P43146	419-524	11096	94	39.2	91.8	131.0
P43146	528-620	11103	97	78.8	94.5	173.3
P43146	716-818	11099	98	51.6	81.1	132.7
P43146	833-942	11097	97	68.9	77.2	146.1
P43146	944-1044	11098	98	16.0	73.6	89.6
P43681	604-626	18093	95	15.2	94.2	109.4
P43694	262-321	19312	95	80.8	50.5	131.3
P45452	110-267	4679	90	52.0	46.1	98.1
P45974	655-715	11173	88	85.3	77.0	162.3
P46100	163-296	15001	81	11.4	71.7	83.1
P46109	228-303	10301	93	98.9	85.8	184.7
P46379	17-89	11263	99	31.6	91.2	122.8
P46531	1446-1480	5817	82	1.7	57.9	59.6
P46531	1721-1771	30147	75	93.5	16.3	109.8
P46934	838-877	25349	94	74.1	84.1	158.2
P46940	26-210	11175	80	13.3	77.7	91.0
P47712	16-138	4188	97	42.7	78.6	121.3
P47992	22-114	5042	82	50.1	30.5	80.6
P47992	23-96	15110	96	48.0	34.5	82.5
P48059	1-70	4884	76	84.6	84.8	169.4
P48059	249-325	30518	82	7.4	91.0	98.4
P48061	22-89	16142	97	19.9	24.1	44.0
P48061	22-89	16143	97	18.4	24.1	42.5
P48061	22-89	16145	96	18.1	23.9	42.0
P48061	22-89	16519	98	19.4	25.0	44.4
P48431	39-118	17691	80	54.3	80.5	134.8
P48551	28-237	5049	90	78.2	68.8	147.0
P48788	99-148	30801	75	41.3	32.2	73.5
P49023	527-591	30658	97	58.4	74.1	132.5
P49711	399-462	11316	95	77.6	17.8	95.4
P49711	515-587	10246	91	87.3	27.1	114.4
P49790	722-750	7158	97	6.6	98.7	105.3
P49795	79-206	4407	80	50.3	99.4	149.7
P49913	134-170	15876	81	99.1	79.2	178.3
P49916	924-1009	5041	91	93.3	62.2	155.5
P50416	1-42	17690	78	1.6	17.9	19.5
P50570	520-625	11088	96	78.2	87.8	166.0
P50583	1-147	6330	91	75.0	85.8	160.8
P50583	2-147	6336	98	73.7	86.4	160.1
P50876	20-100	11307	98	33.1	72.0	105.1
P51531	1418-1504	11329	97	33.3	76.8	110.1
P51532	610-658	34437	97	77.6	75.6	153.2
P51608	77-168	4280	81	73.1	51.9	125.0
P51787	100-249	30517	88	30.9	90.0	120.9
P51813	113-149	11157	95	65.2	41.1	106.3
P51911	20-142	11124	97	39.2	82.2	121.4
P52735	659-771	18183	95	62.4	83.7	146.1
P52756	231-316	18017	98	10.6	17.6	28.2
P52756	451-511	34068	96	19.9	73.9	93.8
P52799	25-166	7220	94	17.4	79.7	97.1
P52943	1-63	11293	97	23.5	65.8	89.3
P54132	1200-1295	11252	76	50.1	83.3	133.4
P54252	1-182	6241	97	61.0	92.5	153.5
P54252	1-185	6742	95	50.1	90.6	140.7
P54252	222-263	16405	80	99.7	80.2	179.9
P54274	373-439	5317	99	89.9	94.7	184.6
P54646	282-339	18497	99	24.8	75.3	100.1
P54710	9-66	19797	94	86.3	42.7	129.0
P54725	319-363	4757	82	34.3	97.5	131.8
P54727	275-342	5868	95	85.5	78.8	164.3
P54760	434-529	11227	96	88.1	56.0	144.1
P54762	434-528	10258	99	49.0	76.1	125.1
P55000	23-103	34547	93	88.3	57.9	146.2
P55000	23-103	34548	97	85.8	51.6	137.4
P55008	2-147	6980	95	60.6	69.3	129.9
P55010	1-150	11146	98	24.3	59.6	83.9
P55290	139-243	7268	95	5.4	74.6	80.0
P55795	103-193	10085	98	29.1	94.1	123.2
P55795	281-369	10070	95	83.7	84.1	167.8
P55795	94-194	30469	94	53.6	92.8	146.4
P55957	1-195	5340	76	88.4	76.8	165.2
P55957	61-195	19054	95	86.0	80.7	166.7
P56178	138-194	10290	96	83.0	82.4	165.4
P56192	835-900	10261	97	74.6	63.2	137.8
P56199	1135-1179	17424	90	85.2	63.7	148.9
P56282	1-75	7419	98	84.5	91.7	176.2
P56915	161-217	10296	93	6.8	97.5	104.3
P56945	4-73	34141	98	90.2	73.4	163.6
P56945	4-73	34142	97	81.5	79.2	160.7
P56945	4-73	34143	98	81.5	75.6	157.1
P57060	34-172	11295	97	46.0	86.9	132.9
P58062	20-85	17719	97	65.9	81.5	147.4
P58753	15-35	30170	80	99.8	32.0	131.8
P59095	1-220	19952	94	64.1	96.7	160.8
P60604	1-165	16404	96	70.4	96.8	167.2
P61626	19-148	5130	82	11.9	100.0	111.9
P61626	19-148	5142	99	14.2	100.0	114.2
P61769	21-119	17165	96	44.2	56.6	100.8
P61769	27-119	17166	97	38.1	65.3	103.4
P61956	1-91	11267	96	89.6	88.9	178.5
P61956	1-93	25577	99	87.5	95.2	182.7
P61956	1-93	36006	98	88.4	94.8	183.2
P61956	1-93	36007	98	87.5	94.4	181.9
P61956	1-95	6801	93	84.3	89.7	174.0
P61978	375-463	4405	97	23.1	32.0	55.1
P62166	1-190	4378	96	26.4	86.5	112.9
P62195	320-395	16640	82	63.9	98.0	161.9
P62495	1-142	17822	81	52.3	74.4	126.7
P62495	1-142	18092	98	52.0	78.3	130.3
P62495	1-142	25016	79	62.4	74.8	137.2
P62495	1-142	25020	79	55.4	74.1	129.5
P62495	140-275	6763	91	35.9	91.8	127.7
P62826	1-216	19852	81	1.7	33.9	35.6
P62826	1-216	19854	81	1.2	33.7	34.9
P62826	1-216	25554	81	1.7	33.9	35.6
P62837	1-147	6277	92	5.9	99.3	105.2
P62877	12-108	17824	75	22.4	87.6	110.0
P62937	1-165	25502	81	26.6	87.6	114.2
P62942	1-108	26047	98	6.7	99.8	106.5
P62987	1-76	11505	98	20.2	97.5	117.7
P62987	1-76	17919	94	13.3	99.0	112.3
P62987	1-76	25972	92	18.1	97.4	115.5
P62987	1-76	25973	92	15.7	97.7	113.4
P62993	55-150	27781	88	31.3	79.5	110.8
P63146	1-152	5038	78	30.4	98.3	128.7
P63165	1-97	25299	96	95.9	85.0	180.9
P63165	1-97	25576	99	94.3	86.0	180.3
P63165	1-97	36000	98	95.2	86.7	181.9
P63165	1-97	36008	98	94.3	84.1	178.4
P63316	1-161	15385	82	46.2	85.4	131.6
P63316	1-161	15388	80	58.4	85.4	143.8
P63316	1-161	15400	80	49.4	86.5	135.9
P63316	1-161	15427	97	42.9	85.4	128.3
P63316	1-89	25797	81	51.9	84.1	136.0
P63316	1-89	25810	79	25.8	78.6	104.4
P63316	91-161	17243	82	49.7	88.1	137.8
P63316	91-161	19816	82	25.2	84.3	109.5
P63316	91-161	19817	82	29.8	84.5	114.3
P67809	52-129	4147	92	38.1	68.8	106.9
P68036	1-154	28028	97	39.6	98.4	138.0
P78310	142-235	7291	94	52.5	90.7	143.2
P78310	21-144	5516	97	71.5	71.3	142.8
P78317	122-183	11336	98	53.6	80.7	134.3
P78364	783-828	17396	96	95.3	55.5	150.8
P78423	25-100	4397	82	16.6	28.5	45.1
P80098	24-99	4177	81	46.0	63.2	109.2
P80188	21-198	4267	96	50.7	77.2	127.9
P98066	36-133	25663	94	22.3	73.9	96.2
P98066	36-133	6393	98	11.4	71.5	82.9
P98082	24-58	18449	99	18.4	10.2	28.6
P98155	70-190	30388	95	26.9	17.2	44.1
P98170	357-449	16478	100	79.2	71.7	150.9
P98170	430-497	11339	99	16.8	82.8	99.6
P98175	128-218	18678	92	73.9	96.4	170.3
P98175	211-250	25433	83	27.2	70.0	97.2
P98175	355-408	18905	81	2.0	5.0	7.0
P98175	558-646	25434	79	86.5	41.8	128.3
P98177	96-185	4675	96	83.9	94.1	178.0
P99999	2-105	25660	95	31.5	95.6	127.1
P99999	2-105	25907	97	7.5	95.1	102.6
P99999	2-105	25908	95	12.6	95.4	108.0
Q00341	1044-1127	11138	97	71.8	85.2	157.0
Q00341	1119-1200	11137	98	82.6	75.3	157.9
Q00341	142-222	11139	98	25.2	16.9	42.1
Q00341	346-434	11140	97	5.0	48.3	53.3
Q00341	645-726	11135	96	14.1	17.7	31.8
Q00341	964-1054	11136	98	33.4	22.8	56.2
Q00613	10-123	17683	96	93.7	66.8	160.5
Q00688	1-224	19551	97	70.0	82.6	152.6
Q00688	1-73	16189	97	80.4	76.3	156.7
Q00872	342-431	11211	99	15.6	94.6	110.2
Q00872	58-170	11212	96	50.5	96.3	146.8
Q00987	1-125	18755	88	49.9	29.2	79.1
Q00987	6-102	11569	93	67.7	53.7	121.4
Q01101	424-497	18551	96	94.0	59.9	153.9
Q01523	63-94	18705	82	3.3	4.3	7.6
Q01826	179-250	17092	98	61.2	96.4	157.6
Q02127	32-65	30180	75	57.5	96.4	153.9
Q02410	656-740	11210	99	37.5	75.1	112.6
Q02410	745-823	6113	99	40.8	95.0	135.8
Q02747	22-115	5603	86	59.6	85.2	144.8
Q02818	228-326	6167	94	3.5	90.9	94.4
Q03252	469-589	18053	97	83.0	81.5	164.5
Q04656	1051-1231	16440	94	70.8	49.5	120.3
Q04656	1051-1231	16441	95	72.0	48.5	120.5
Q04656	169-240	6129	81	7.3	94.6	101.9
Q04656	169-240	6130	97	10.5	95.5	106.0
Q04656	275-351	7068	76	30.5	59.1	89.6
Q04656	275-351	7069	78	24.7	56.0	80.7
Q04656	806-924	16277	98	12.8	56.3	69.1
Q05086	24-87	16620	91	27.5	67.8	95.3
Q05209	328-344	34142	82	12.3	3.6	15.9
Q05655	149-218	11151	92	60.3	57.9	118.2
Q06141	39-175	6231	99	28.6	89.2	117.8
Q06455	119-225	7396	81	38.9	97.0	135.9
Q06455	120-222	7147	79	25.5	96.5	122.0
Q06609	16-85	4328	79	75.6	41.8	117.4
Q06710	1-143	15693	89	72.8	69.5	142.3
Q07617	206-327	34586	98	10.3	99.9	110.2
Q07617	622-742	34329	100	26.4	99.5	125.9
Q07817	1-209	19520	80	90.6	44.6	135.2
Q07817	1-209	19521	95	91.7	56.0	147.7
Q07817	1-209	30150	96	89.5	62.4	151.9
Q07817	85-209	18250	96	62.8	97.1	159.9
Q07817	85-209	18792	78	50.1	97.9	148.0
Q07820	171-327	19654	82	59.2	96.5	155.7
Q07820	171-327	30610	82	59.2	96.5	155.7
Q07955	106-195	19203	80	56.7	63.7	120.4
Q07955	107-215	7301	95	85.5	65.5	151.0
Q08495	341-405	5968	98	83.0	73.1	156.1
Q08495	341-405	6718	98	81.1	81.8	162.9
Q08881	113-169	11093	88	81.9	51.4	133.3
Q08881	162-239	10211	99	37.0	71.5	108.5
Q08881	171-231	18119	93	44.4	72.9	117.3
Q08945	551-617	30296	97	4.4	96.1	100.5
Q09472	1723-1812	34231	97	48.6	60.4	109.0
Q09472	1723-1812	34233	79	33.6	58.1	91.7
Q12809	1-135	17066	97	61.9	86.0	147.9
Q12809	734-864	25805	97	29.0	98.7	127.7
Q12824	183-265	27243	98	84.6	89.1	173.7
Q12824	184-258	34004	98	65.7	99.1	164.8
Q12824	2-113	26553	99	39.0	39.7	78.7
Q12824	351-385	30672	98	99.3	77.5	176.8
Q12849	140-245	18118	79	28.2	56.3	84.5
Q12860	798-903	10270	98	34.8	64.2	99.0
Q12866	373-483	10300	96	66.3	89.8	156.1
Q12906	521-600	17169	79	88.1	84.5	172.6
Q12923	1358-1459	5937	98	37.9	90.0	127.9
Q12923	1361-1456	18833	97	11.6	97.6	109.2
Q12923	1361-1456	18834	95	10.2	97.4	107.6
Q12923	1361-1456	4516	80	7.9	95.1	103.0
Q12967	798-884	6894	95	67.2	88.9	156.1
Q13009	835-935	11215	98	53.6	58.1	111.7
Q13017	1245-1456	10145	97	58.1	85.8	143.9
Q13017	1255-1456	10144	97	47.2	91.0	138.2
Q13049	10-84	11317	98	32.8	77.0	109.8
Q13114	43-101	11164	98	40.2	29.6	69.8
Q13137	390-446	25734	94	98.7	22.5	121.2
Q13137	414-446	25423	81	96.9	78.6	175.5
Q13148	1-77	25675	96	21.2	86.4	107.6
Q13148	1-77	36060	93	10.2	82.4	92.6
Q13148	307-349	25595	80	92.9	13.0	105.9
Q13148	311-360	25659	89	14.1	6.8	20.9
Q13148	311-360	25667	78	34.1	18.9	53.0
Q13148	311-360	25668	78	18.4	5.6	24.0
Q13158	89-192	4333	83	6.9	95.2	102.1
Q13191	351-426	17680	98	5.9	97.1	103.0
Q13191	928-971	15111	76	54.5	99.7	154.2
Q13231	418-466	27277	90	22.8	98.4	121.2
Q13239	15-80	10212	94	44.7	64.2	108.9
Q13261	31-96	6882	96	0.5	79.7	80.2
Q13263	54-145	34330	98	67.2	71.0	138.2
Q13342	687-738	19472	97	43.8	37.4	81.2
Q13342	687-738	19473	97	48.2	32.0	80.2
Q13501	387-436	15591	98	91.4	94.7	186.1
Q13501	387-436	15592	98	94.1	94.5	188.6
Q13526	1-39	19258	95	86.3	86.9	173.2
Q13526	1-39	19259	96	77.2	86.7	163.9
Q13526	51-163	11559	99	7.6	100.0	107.6
Q13526	51-163	11560	98	11.0	100.0	111.0
Q13526	51-163	11587	98	12.0	100.0	112.0
Q13526	51-163	11588	99	10.4	100.0	110.4
Q13526	51-163	36014	99	8.1	100.0	108.1
Q13563	717-792	17621	77	1.7	34.1	35.8
Q13563	724-796	16191	82	1.7	42.3	44.0
Q13586	234-343	50114	80	2.2	67.0	69.2
Q13586	58-201	15851	90	9.5	89.2	98.7
Q13596	142-269	7302	95	61.2	71.7	132.9
Q13882	1-72	16219	97	74.8	80.2	155.0
Q13882	75-174	4902	99	10.4	97.0	107.4
Q14005	1103-1208	10242	97	23.1	56.0	79.1
Q14019	2-142	6071	100	22.4	87.9	110.3
Q14061	1-63	11019	93	95.2	76.1	171.3
Q14061	1-63	11020	80	84.1	77.5	161.6
Q14061	1-63	17821	89	87.2	65.5	152.7
Q14160	1096-1193	10103	99	24.7	92.7	117.4
Q14160	718-814	11207	98	27.1	55.2	82.3
Q14160	860-951	10088	99	2.0	86.2	88.2
Q14168	163-240	11226	99	29.4	14.9	44.3
Q14191	949-1092	6540	98	75.6	37.6	113.2
Q14192	101-159	11349	98	16.6	47.8	64.4
Q14192	1-98	19694	82	15.5	87.4	102.9
Q14192	221-279	11350	98	63.0	63.2	126.2
Q14247	485-550	10240	99	62.4	81.3	143.7
Q14289	871-1005	17974	82	32.3	97.0	129.3
Q14318	58-205	6923	91	72.4	57.4	129.8
Q14324	824-934	11235	98	52.7	71.3	124.0
Q14451	100-186	10040	98	69.7	63.2	132.9
Q14498	144-234	19642	96	44.7	86.4	131.1
Q14498	235-331	15343	99	75.6	82.0	157.6
Q14511	399-563	17389	77	56.9	87.1	144.0
Q14524	1773-1865	16045	98	61.0	51.9	112.9
Q14527	51-171	25492	96	23.2	83.5	106.7
Q14527	51-171	30098	96	44.0	85.6	129.6
Q14549	256-325	18944	81	49.4	89.1	138.5
Q14549	256-325	19511	80	33.8	63.7	97.5
Q14549	256-325	25849	96	76.0	96.0	172.0
Q14566	708-821	16396	93	94.1	45.4	139.5
Q14587	273-303	10226	98	83.0	77.5	160.5
Q14587	301-331	10225	99	95.6	95.8	191.4
Q14587	329-359	11165	96	97.4	66.2	163.6
Q14587	355-385	10218	98	99.7	77.5	177.2
Q14587	385-413	10229	99	80.0	82.4	162.4
Q14587	411-441	10216	98	99.3	69.5	168.8
Q14587	441-469	10219	99	78.6	35.4	114.0
Q14587	495-525	10152	99	95.9	73.9	169.8
Q14587	551-583	10227	98	94.5	56.3	150.8
Q14587	581-609	11166	99	95.1	79.2	174.3
Q14587	607-639	10185	97	99.6	67.3	166.9
Q14587	637-667	10166	97	84.6	75.6	160.2
Q14587	693-723	10217	99	90.1	18.4	108.5
Q14587	719-751	10191	95	99.5	93.9	193.4
Q14587	775-807	10222	97	99.6	78.6	178.2
Q14587	859-889	10224	99	81.3	70.8	152.1
Q14587	887-919	10151	93	98.7	91.3	190.0
Q14596	913-959	19606	83	1.2	96.6	97.8
Q14739	1-55	11297	97	9.9	94.6	104.5
Q14764	113-221	6447	80	10.6	37.6	48.2
Q14781	9-69	10277	96	9.3	70.5	79.8
Q14839	145-225	18906	89	64.3	82.0	146.3
Q14839	618-674	10269	99	11.2	77.5	88.7
Q14865	318-424	4100	81	75.4	43.5	118.9
Q14896	151-260	6015	96	8.6	93.5	102.1
Q14896	2-96	15679	77	26.5	92.6	119.1
Q14896	319-451	30100	99	21.9	62.2	84.1
Q14896	358-451	5591	97	20.6	45.4	66.0
Q14896	453-543	25007	99	32.9	72.0	104.9
Q14896	453-543	25010	82	33.8	71.7	105.5
Q14896	641-770	5014	94	89.6	38.1	127.7
Q14934	585-691	11148	98	27.2	79.5	106.7
Q14999	360-435	15109	94	30.2	85.2	115.4
Q149N8	652-716	19229	97	91.2	67.0	158.2
Q15052	160-222	11356	98	61.5	77.5	139.0
Q15052	4-111	11129	98	63.7	63.4	127.1
Q15059	554-640	30782	96	87.2	68.0	155.2
Q15075	1347-1411	4579	98	88.9	79.2	168.1
Q15084	161-280	11116	97	28.3	84.5	112.8
Q15109	23-121	7364	92	81.0	69.8	150.8
Q15116	34-150	18908	97	82.3	89.8	172.1
Q15311	184-446	17608	94	68.1	83.3	151.4
Q15427	2-96	36018	94	40.0	89.8	129.8
Q15459	48-110	11364	97	67.2	96.8	164.0
Q15459	704-789	6631	95	43.6	97.3	140.9
Q15560	130-239	18605	94	12.8	71.5	84.3
Q15582	502-634	11311	98	26.4	86.9	113.3
Q15582	502-634	18466	96	19.5	86.2	105.7
Q15582	502-634	18467	95	20.3	86.4	106.7
Q15583	171-248	17971	98	78.6	79.5	158.1
Q15628	1-169	4636	80	35.1	69.3	104.4
Q15628	199-312	36084	82	62.6	99.4	162.0
Q15637	27-145	18802	96	97.3	69.3	166.6
Q15642	388-481	16129	97	40.0	98.1	138.1
Q15642	543-599	11318	99	27.9	96.7	124.6
Q15646	434-507	10087	98	9.6	97.9	107.5
Q15717	1-99	30155	98	89.5	97.2	186.7
Q15746	510-601	11236	98	63.9	98.7	162.6
Q15811	1-111	16250	79	63.2	65.8	129.0
Q16186	260-407	17286	94	64.3	60.4	124.7
Q16186	270-407	19801	97	78.2	61.2	139.4
Q16236	445-523	18735	98	9.6	69.3	78.9
Q16543	288-378	25740	91	58.1	69.5	127.6
Q16595	90-210	4342	92	41.2	94.1	135.3
Q16621	214-293	16998	82	11.7	50.5	62.2
Q16629	11-98	7257	97	75.0	87.4	162.4
Q16637	90-145	4899	82	15.7	91.3	107.0
Q16674	25-131	5220	81	48.2	86.9	135.1
Q16674	31-131	4731	87	29.4	82.6	112.0
Q16760	216-286	10098	97	22.9	10.5	33.4
Q16774	1-197	27151	96	14.4	97.5	111.9
Q16828	1-154	4818	81	83.2	76.3	159.5
Q16832	26-186	15315	98	14.1	79.5	93.6
Q2M1K9	928-981	19486	98	68.3	61.2	129.5
Q3T906	134-305	25760	88	51.9	85.2	137.1
Q49AH0	27-131	18269	79	79.2	82.8	162.0
Q49AH0	27-187	19164	93	82.8	75.3	158.1
Q4G0J3	445-561	30126	97	8.2	72.9	81.1
Q53GL7	10-100	11275	95	42.7	80.0	122.7
Q53S33	27-107	26031	98	60.8	84.7	145.5
Q53SF7	144-221	11272	99	31.3	89.7	121.0
Q58EX2	1280-1397	10076	97	89.2	73.1	162.3
Q58EX2	580-687	10129	98	14.7	86.5	101.2
Q58EX2	884-990	10075	98	68.1	50.9	119.0
Q5JSP0	605-703	10254	97	71.5	86.0	157.5
Q5JTJ3	47-125	30556	86	27.1	75.8	102.9
Q5JVG2	379-411	10183	93	92.7	69.8	162.5
Q5JVG2	435-467	11169	96	99.2	90.4	189.6
Q5JVG2	463-495	10184	98	97.9	71.5	169.4
Q5JVG2	491-523	10202	99	98.2	46.6	144.8
Q5JVG2	519-551	10153	93	94.4	17.3	111.7
Q5JVG2	547-579	10203	97	94.1	68.8	162.9
Q5JVG2	603-635	10155	95	99.7	75.8	175.5
Q5JVG2	631-663	11170	98	98.5	26.4	124.9
Q5JVG2	659-691	11171	91	77.2	14.6	91.8
Q5JVG2	687-719	10177	96	99.7	50.0	149.7
Q5JVG2	715-747	10156	90	99.5	83.7	183.2
Q5JVG2	771-803	10309	99	98.9	79.7	178.6
Q5T0T0	70-136	11325	98	79.2	62.9	142.1
Q5T4F4	341-411	11131	97	66.6	79.0	145.6
Q5T5U3	931-1042	10315	95	96.1	90.6	186.7
Q5TCZ1	1072-1133	11194	98	92.7	80.9	173.6
Q5TCZ1	168-224	11193	98	51.2	99.6	150.8
Q5TCZ1	842-908	10272	98	63.9	92.8	156.7
Q5TDH0	116-212	30097	98	37.5	65.8	103.3
Q5TDH0	1-76	25801	98	47.4	99.7	147.1
Q5VV41	622-687	10241	99	44.7	79.5	124.2
Q5VV43	329-428	11232	98	48.4	4.9	53.3
Q5VVJ2	117-181	11322	99	81.9	82.6	164.5
Q5XPI4	1247-1304	19329	97	42.7	87.2	129.9
Q63HR2	1135-1248	17314	91	67.0	76.1	143.1
Q63HR2	1135-1249	16472	77	58.1	63.9	122.0
Q63HR2	1263-1409	10318	96	86.2	94.1	180.3
Q6FI81	1-172	17646	98	69.1	64.5	133.6
Q6GPH4	251-301	18700	98	90.9	89.4	180.3
Q6H8Q1	72-140	11305	97	10.3	46.4	56.7
Q6NXG1	438-539	11601	96	78.2	96.8	175.0
Q6NZ36	140-180	25229	82	95.8	66.5	162.3
Q6PI26	1-96	19910	97	50.7	93.9	144.6
Q6UW63	20-130	10333	95	39.4	60.4	99.8
Q6W2J9	1634-1748	25565	90	89.6	86.7	176.3
Q6ZNA4	927-994	15948	95	89.2	45.1	134.3
Q6ZTQ4	21-130	30812	96	39.8	93.9	133.7
Q71RC2	111-287	27666	76	27.2	94.8	122.0
Q71SY5	391-543	17323	98	77.4	52.6	130.0
Q7L8C5	155-279	10074	95	30.0	55.8	85.8
Q7RTP6	518-625	11143	98	64.8	96.5	161.3
Q7Z353	435-501	10286	99	88.9	71.3	160.2
Q7Z3Z2	19-153	27305	91	13.9	80.2	94.1
Q7Z434	1-100	25109	94	23.1	98.6	121.7
Q7Z4V5	469-549	34442	99	25.0	64.5	89.5
Q7Z698	1-124	5939	82	67.4	80.5	147.9
Q7Z6E9	249-309	11159	98	89.5	70.3	159.8
Q7Z6G8	1053-1187	17934	91	55.4	97.2	152.6
Q7Z6G8	812-946	16297	87	57.5	91.0	148.5
Q7Z6G8	813-875	16137	92	70.2	78.8	149.0
Q86SX6	35-150	19872	82	73.7	89.2	162.9
Q86U44	259-357	36143	98	79.5	37.6	117.1
Q86UL8	1141-1230	10029	98	12.3	91.8	104.1
Q86UL8	599-682	10124	99	25.2	97.2	122.4
Q86UL8	774-863	10100	95	26.3	83.3	109.6
Q86UL8	915-1015	10064	98	70.2	67.8	138.0
Q86UR5	585-692	11182	98	35.4	91.4	126.8
Q86UX7	365-482	11087	98	34.4	68.2	102.6
Q86V35	1-100	18557	85	90.2	89.1	179.3
Q86VP1	722-784	25735	93	37.7	32.4	70.1
Q86VP1	725-789	19201	96	40.4	31.4	71.8
Q86W26	1-100	18242	97	70.4	58.6	129.0
Q86XI6	105-253	10165	99	70.2	83.9	154.1
Q86XR7	75-235	18882	93	29.8	94.8	124.6
Q86Y78	47-141	34333	96	74.3	85.6	159.9
Q8IUC6	1-156	19106	98	74.1	86.7	160.8
Q8IUC6	387-545	18883	98	38.3	67.0	105.3
Q8IUE1	51-120	10291	88	95.1	85.4	180.5
Q8IVD9	176-286	10042	98	63.0	95.9	158.9
Q8IVI9	441-506	11156	97	82.6	74.6	157.2
Q8IW19	360-448	16744	81	89.0	56.3	145.3
Q8IW19	405-451	16596	77	87.3	35.1	122.4
Q8IWT3	375-438	15509	93	6.1	76.6	82.7
Q8IX05	23-161	25802	98	51.2	80.2	131.4
Q8IX15	360-423	10047	98	76.0	95.0	171.0
Q8IX15	453-509	10298	90	90.6	76.3	166.9
Q8IYB3	27-134	5162	98	13.7	92.5	106.2
Q8IYH5	652-713	10193	96	8.6	71.0	79.6
Q8IYN6	1-59	11282	89	75.0	94.1	169.1
Q8IZA0	600-688	11231	98	77.4	87.6	165.0
Q8IZD2	109-188	18559	88	61.0	34.7	95.7
Q8IZP6	246-313	11313	99	49.2	97.9	147.1
Q8N104	21-65	18634	98	53.9	94.5	148.4
Q8N2G4	22-107	34532	92	14.6	81.8	96.4
Q8N4X5	354-447	10256	97	35.6	95.2	130.8
Q8N8U2	2-64	19710	91	53.2	56.6	109.8
Q8NA54	123-227	11270	97	38.9	52.6	91.5
Q8NB16	1-154	25135	98	75.8	91.3	167.1
Q8NB16	1-156	30458	99	80.6	85.6	166.2
Q8NB16	2-154	34526	81	79.8	91.3	171.1
Q8NB16	2-154	34528	81	81.0	92.0	173.0
Q8NBS9	323-432	11107	99	47.8	89.2	137.0
Q8NC96	1-133	34394	81	67.4	89.2	156.6
Q8NCF5	244-338	17345	96	93.1	29.6	122.7
Q8NCF5	342-419	15576	90	47.4	59.6	107.0
Q8NDI1	443-548	11145	97	50.7	81.1	131.8
Q8NE35	440-540	11563	97	50.1	93.7	143.8
Q8NHS0	1-79	11417	99	37.4	92.4	129.8
Q8NHY6	415-447	10170	96	82.8	38.6	121.4
Q8NHY6	528-560	10210	94	90.3	17.7	108.0
Q8NHY6	556-588	10175	95	85.5	31.2	116.7
Q8NHY6	584-616	10167	93	40.6	7.9	48.5
Q8NHY6	612-644	10204	96	85.0	23.5	108.5
Q8NHY6	640-672	10168	95	74.1	15.5	89.6
Q8NHY6	668-700	10205	98	89.2	75.3	164.5
Q8NHY6	696-728	10176	97	79.5	24.7	104.2
Q8NHY6	724-756	10179	94	96.2	30.7	126.9
Q8NHY6	752-784	10303	94	82.8	18.6	101.4
Q8NHY6	780-812	10206	91	93.7	84.1	177.8
Q8NI32	60-154	34531	96	45.3	63.4	108.7
Q8NI35	1058-1167	11197	96	60.3	72.2	132.5
Q8NI35	114-228	11188	95	23.8	55.0	78.8
Q8NI35	1219-1329	11187	98	55.2	87.6	142.8
Q8NI35	1425-1527	11191	96	7.5	56.3	63.8
Q8NI35	238-335	11189	98	52.7	86.2	138.9
Q8NI35	355-470	11190	96	70.6	44.4	115.0
Q8NI35	676-770	11186	98	3.8	97.9	101.7
Q8TBC4	369-463	18297	88	10.2	75.6	85.8
Q8TD84	978-1087	10128	99	37.2	77.7	114.9
Q8TDZ2	506-614	7058	98	74.3	73.6	147.9
Q8TDZ2	510-612	11085	99	86.5	75.6	162.1
Q8TDZ2	687-755	10247	95	24.6	85.2	109.8
Q8TE49	11-83	17132	97	80.4	78.3	158.7
Q8TE67	453-507	11284	97	2.6	13.5	16.1
Q8TE68	481-536	15710	80	10.1	99.1	109.2
Q8TEW0	451-549	16520	93	52.0	18.7	70.7
Q8TF42	248-328	10337	95	48.4	95.1	143.5
Q8WTR7	204-236	10178	96	82.4	92.3	174.7
Q8WTR7	315-345	10208	97	89.0	64.7	153.7
Q8WTR7	342-372	10200	95	98.2	81.3	179.5
Q8WTR7	370-400	10158	98	93.6	61.7	155.3
Q8WTR7	426-458	10307	91	97.9	90.0	187.9
Q8WTR7	484-512	10308	99	34.6	97.0	131.6
Q8WTR7	557-589	10154	96	97.8	71.5	169.3
Q8WTR7	641-673	10201	95	99.9	70.8	170.7
Q8WTR7	699-729	11238	95	80.8	74.8	155.6
Q8WTR7	725-757	10182	90	99.7	82.2	181.9
Q8WTR7	781-813	11239	98	99.0	70.0	169.0
Q8WTR7	809-841	10209	94	93.4	44.6	138.0
Q8WUH1	29-134	15208	99	12.3	97.2	109.5
Q8WUN7	149-228	6609	75	14.7	81.3	96.0
Q8WV22	181-241	11315	95	56.9	49.2	106.1
Q8WVD5	145-201	11344	99	86.3	76.3	162.6
Q8WVY7	1-81	16899	96	52.9	51.2	104.1
Q8WVY7	1-81	17805	96	56.9	51.6	108.5
Q8WX94	1-96	16263	98	52.5	97.7	150.2
Q8WXD0	38-81	19283	77	86.5	40.7	127.2
Q8WXE0	284-348	16139	85	19.5	89.1	108.6
Q8WXI8	84-215	18415	94	54.1	95.5	149.6
Q8WZ64	483-584	10255	92	96.2	89.7	185.9
Q92187	245-279	36207	80	96.3	42.0	138.3
Q92187	258-279	36109	76	91.7	44.6	136.3
Q92187	258-279	36110	76	92.4	45.1	137.5
Q92522	44-123	18438	98	85.3	75.1	160.4
Q92541	346-484	7351	98	41.2	92.6	133.8
Q92541	347-482	11330	97	53.9	90.1	144.0
Q92542	664-709	25818	92	97.9	74.4	172.3
Q92565	240-331	10086	92	9.2	88.4	97.6
Q92576	923-1029	11334	99	69.5	95.0	164.5
Q92625	691-770	18134	77	74.3	85.2	159.5
Q92688	1-161	11083	99	46.2	61.7	107.9
Q92786	575-737	18112	82	49.0	85.0	134.0
Q92793	1081-1197	17392	81	50.3	96.5	146.8
Q92793	1081-1197	17393	80	46.2	96.5	142.7
Q92793	1081-1197	6960	81	53.6	96.2	149.8
Q92794	204-313	18142	94	10.8	50.9	61.7
Q92796	381-475	11198	99	10.2	78.6	88.8
Q92804	231-323	19320	98	54.1	92.3	146.4
Q92831	719-832	6507	80	32.6	97.4	130.0
Q92859	429-535	11119	98	71.5	93.2	164.7
Q92859	529-631	11121	98	76.6	75.1	151.7
Q92859	623-741	11120	98	83.9	46.4	130.3
Q92859	719-831	11112	98	67.4	71.5	138.9
Q92859	852-952	11118	96	78.2	74.8	153.0
Q92859	944-1054	11111	96	37.9	61.4	99.3
Q92879	1-187	6121	98	63.9	57.4	121.3
Q92922	610-675	11123	98	79.2	74.1	153.3
Q92995	188-301	17388	90	62.8	47.8	110.6
Q92995	652-777	17554	82	97.4	87.2	184.6
Q93009	537-664	16789	91	8.8	81.3	90.1
Q969H8	32-173	30584	98	81.7	78.8	160.5
Q969Q1	119-169	11327	98	1.1	77.7	78.8
Q969V6	336-396	16792	80	71.5	71.7	143.2
Q969V6	336-396	16816	80	71.5	71.7	143.2
Q96A49	130-216	11286	99	14.6	96.7	111.3
Q96AC1	1-94	17827	93	68.9	57.4	126.3
Q96AC1	367-500	18002	80	39.6	82.0	121.6
Q96B02	1-151	25150	77	18.1	69.3	87.4
Q96BD5	487-535	11347	98	95.3	19.1	114.4
Q96BH1	11-125	11296	96	76.4	64.5	140.9
Q96BH1	11-134	11303	97	72.4	80.9	153.3
Q96BM0	1-104	18221	92	65.0	83.0	148.0
Q96C24	43-105	11314	89	44.2	76.8	121.0
Q96CS3	3-56	11274	98	40.2	86.0	126.2
Q96CV9	548-577	25742	95	99.8	13.7	113.5
Q96CV9	550-577	18195	87	94.8	16.0	110.8
Q96DH6	21-111	30398	98	43.4	48.8	92.2
Q96EK4	2-80	17456	94	31.8	46.1	77.9
Q96EP0	779-851	11321	95	17.6	55.8	73.4
Q96FX2	1-81	15377	96	52.0	92.0	144.0
Q96HL8	276-342	11213	98	78.6	83.3	161.9
Q96J94	266-399	17272	81	92.3	69.0	161.3
Q96JM2	1874-1948	10244	90	40.2	30.7	70.9
Q96JM7	258-371	10032	96	71.3	94.6	165.9
Q96JM7	469-562	10037	96	29.8	68.8	98.6
Q96JN8	43-205	11348	98	1.5	83.3	84.8
Q96JP5	370-456	19288	97	19.6	31.6	51.2
Q96JY0	1-80	11132	96	89.8	89.8	179.6
Q96L94	2-120	6866	93	94.1	78.8	172.9
Q96LL9	39-124	11144	98	72.6	82.0	154.6
Q96LT9	381-516	34155	98	75.4	51.9	127.3
Q96ME7	142-224	11130	97	89.9	45.9	135.8
Q96NY9	128-230	17324	89	64.5	51.4	115.9
Q96NY9	2-90	30725	92	96.5	82.2	178.7
Q96P20	3-93	25943	80	28.0	87.8	115.8
Q96PM5	1-137	15700	92	40.4	66.8	107.2
Q96PM5	215-261	15701	95	31.6	27.1	58.7
Q96PU4	1-76	11266	99	51.9	99.2	151.1
Q96QB1	449-513	7120	82	6.3	99.3	105.6
Q96QZ7	355-390	10215	98	52.5	63.9	116.4
Q96QZ7	355-401	10214	98	48.0	65.0	113.0
Q96QZ7	455-580	16558	96	46.4	77.0	123.4
Q96RE7	322-485	36342	95	96.9	77.5	174.4
Q96RG2	131-237	5354	97	89.2	73.6	162.8
Q96RL1	74-131	19774	86	75.4	67.0	142.4
Q96RL1	84-131	19773	78	69.5	87.4	156.9
Q96RU2	1-120	19077	98	77.8	59.1	136.9
Q96RU2	22-132	18560	96	88.3	77.5	165.8
Q96SE7	284-316	10233	99	96.6	80.0	176.6
Q96SE7	312-344	10199	91	97.5	77.2	174.7
Q96SE7	340-372	10174	95	94.3	74.4	168.7
Q96SE7	368-400	10207	94	97.6	71.7	169.3
Q96SE7	396-428	10310	95	98.9	85.4	184.3
Q96SE7	508-540	11167	95	98.7	94.6	193.3
Q96SE7	536-568	10305	98	92.5	36.9	129.4
Q96SE7	564-596	10188	95	94.7	57.4	152.1
Q96SE7	592-624	10173	95	94.0	82.6	176.6
Q96SE7	648-680	10234	96	99.6	93.1	192.7
Q96SE7	732-764	11168	88	59.6	89.7	149.3
Q96SE7	760-792	10223	89	99.5	78.6	178.1
Q96T88	133-300	30703	85	43.0	75.8	118.8
Q96T88	298-366	17813	93	63.9	44.4	108.3
Q99250	1777-1882	16032	79	25.1	65.5	90.6
Q99439	20-152	11084	98	48.8	95.3	144.1
Q99459	59-111	11301	97	48.4	98.7	147.1
Q99459	7-63	11300	96	62.4	77.2	139.6
Q99469	288-342	11217	99	57.7	91.3	149.0
Q99543	346-432	30410	78	0.9	98.6	99.5
Q99543	551-621	18909	96	17.2	97.1	114.3
Q99675	264-318	11335	96	51.6	53.2	104.8
Q99697	85-144	17145	99	28.6	92.1	120.7
Q99697	85-144	17147	99	18.8	90.4	109.2
Q99731	22-98	19960	80	23.2	35.4	58.6
Q99759	42-126	15332	98	54.7	65.0	119.7
Q99801	132-189	17484	98	8.7	82.6	91.3
Q99814	239-349	30118	96	50.1	99.4	149.5
Q99816	2-145	30285	80	36.3	95.4	131.7
Q99828	8-191	17329	77	48.8	90.3	139.1
Q99828	8-191	18099	76	41.3	92.0	133.3
Q99836	146-296	15356	94	63.9	62.2	126.1
Q99836	156-296	11078	75	43.8	49.0	92.8
Q99856	218-351	16348	92	85.3	95.9	181.2
Q99962	293-352	10302	99	45.3	95.0	140.3
Q99986	1-360	16738	94	71.0	84.3	155.3
Q99986	1-361	16715	94	71.0	84.3	155.3
Q9BQ24	107-234	11251	96	87.6	82.0	169.6
Q9BQ39	575-659	10213	98	86.7	84.8	171.5
Q9BRS8	180-295	25160	91	48.6	72.9	121.5
Q9BRS8	70-183	25159	87	50.5	40.4	90.9
Q9BRT3	1-115	16413	96	90.9	67.0	157.9
Q9BSD7	2-190	7119	91	54.1	64.7	118.8
Q9BSE4	9-85	16109	94	12.7	19.1	31.8
Q9BSY4	11-93	18318	88	9.8	99.2	109.0
Q9BTP6	55-117	10257	92	54.9	33.7	88.6
Q9BTP7	1-139	19302	97	54.7	76.1	130.8
Q9BTP7	141-215	18725	98	43.6	72.9	116.5
Q9BTP7	155-215	19303	81	19.5	76.1	95.6
Q9BUK0	14-85	18328	94	32.4	99.9	132.3
Q9BV68	1-40	25913	97	46.8	83.9	130.7
Q9BW30	1-176	15329	98	71.8	52.4	124.2
Q9BX66	1228-1291	17913	80	56.7	99.5	156.2
Q9BX66	1228-1292	17912	95	89.3	97.3	186.6
Q9BX66	791-930	19955	97	34.3	95.4	129.7
Q9BX66	796-850	11219	99	10.8	99.2	110.0
Q9BX66	870-926	11154	98	7.9	89.2	97.1
Q9BXB4	59-165	10280	99	42.7	95.7	138.4
Q9BXW4	1-126	26603	95	90.5	85.8	176.3
Q9BYB0	471-530	30438	81	68.1	97.3	165.4
Q9BYE7	124-182	11332	98	44.9	85.6	130.5
Q9BYM8	51-139	17828	93	56.7	85.0	141.7
Q9BYN0	17-137	6590	80	73.7	71.5	145.2
Q9BYW2	2377-2430	19487	82	85.0	62.7	147.7
Q9BYW2	2377-2430	19488	75	79.8	62.0	141.8
Q9BYW2	2385-2430	19483	88	84.1	86.0	170.1
Q9BYW2	2462-2561	6834	81	42.1	81.3	123.4
Q9BYX2	46-151	10316	96	88.6	74.1	162.7
Q9BYZ8	29-158	16767	96	44.4	96.0	140.4
Q9BZB8	504-566	18840	96	92.3	50.0	142.3
Q9BZF1	149-265	10115	97	49.0	86.5	135.5
Q9BZL6	397-509	10253	94	64.1	88.7	152.8
Q9BZV1	150-264	27977	98	85.3	83.7	169.0
Q9BZY9	1-66	11234	96	7.5	74.4	81.9
Q9C026	439-534	10299	92	21.7	99.1	120.8
Q9C035	1-78	11163	96	40.8	63.9	104.7
Q9C0E4	446-544	11206	98	52.3	53.5	105.8
Q9GZQ8	1-120	5958	82	44.9	83.9	128.8
Q9H0E2	229-274	11259	99	96.0	73.6	169.6
Q9H0M4	246-307	11360	31	51.6	34.3	85.9
Q9H0W7	1-86	11324	95	53.4	36.4	89.8
Q9H171	6-74	18158	97	59.4	92.1	151.5
Q9H1I8	463-525	11278	98	76.4	27.4	103.8
Q9H257	1-97	30491	80	27.6	86.2	113.8
Q9H257	1-97	30492	96	29.8	89.5	119.3
Q9H299	1-93	6152	96	63.5	96.0	159.5
Q9H2S9	155-216	19331	98	64.5	47.3	111.8
Q9H2U1	53-70	25548	95	60.1	39.7	99.8
Q9H347	12-104	11261	97	79.2	75.8	155.0
Q9H347	615-655	11271	99	37.0	83.7	120.7
Q9H3D4	378-388	11012	100	89.6	39.2	128.8
Q9H3D4	47-73	34231	94	98.9	30.5	129.4
Q9H3D4	543-622	17475	79	71.3	87.4	158.7
Q9H3D4	544-610	6002	98	54.7	97.5	152.2
Q9H3E2	506-628	30321	97	60.1	43.9	104.0
Q9H3N1	30-142	11113	98	27.4	93.2	120.6
Q9H3P7	241-308	25790	99	36.8	96.6	133.4
Q9H3U1	1-135	11122	98	71.5	87.4	158.9
Q9H3Z4	1-100	25514	98	55.4	73.9	129.3
Q9H3Z4	1-100	25515	95	40.0	79.5	119.5
Q9H446	1-121	11338	99	10.7	79.7	90.4
Q9H4I2	612-674	10287	99	43.8	72.5	116.3
Q9H4M9	401-534	15279	97	86.7	57.1	143.8
Q9H4T2	225-288	11205	96	6.8	17.9	24.7
Q9H4Z3	40-86	15550	98	37.5	86.4	123.9
Q9H5X1	28-160	18548	95	6.3	95.9	102.2
Q9H6I2	68-136	11158	97	72.4	90.4	162.8
Q9H6T3	133-255	19758	99	7.9	99.7	107.6
Q9H6T3	535-665	34200	98	95.4	84.5	179.9
Q9H6Y5	119-209	10259	99	37.7	92.4	130.1
Q9H7E2	194-243	10048	98	40.4	59.4	99.8
Q9H8W5	396-501	10327	99	43.0	78.8	121.8
Q9H9S0	75-157	16680	100	79.0	39.9	118.9
Q9HAJ7	25-92	25575	80	65.0	92.4	157.4
Q9HAU0	157-271	10317	94	94.5	59.1	153.6
Q9HAU4	10-140	15306	81	25.1	59.1	84.2
Q9HAZ2	54-226	25562	96	88.0	57.9	145.9
Q9HB20	1-100	16082	99	42.1	93.0	135.1
Q9HB20	1-100	19508	93	34.1	85.0	119.1
Q9HB71	63-176	11203	99	34.6	81.8	116.4
Q9HBE1	286-338	11377	94	94.0	30.5	124.5
Q9HBE1	350-384	11379	86	69.3	20.2	89.5
Q9HBE1	380-411	11378	99	86.5	40.9	127.4
Q9HBE1	408-445	11380	94	75.4	78.6	154.0
Q9HBU1	133-199	10295	91	76.2	87.9	164.1
Q9HBW1	353-442	11223	97	24.6	95.4	120.0
Q9HBX9	28-40	19200	81	1.2	0.1	1.3
Q9HC56	246-352	10268	99	90.2	89.1	179.3
Q9HCD5	197-313	11255	95	10.9	90.4	101.3
Q9HCK4	514-617	10099	92	51.6	75.6	127.2
Q9HCK4	628-734	10102	99	48.6	87.2	135.8
Q9HCK8	2307-2364	15098	88	26.5	94.1	120.6
Q9HCM9	19-69	11341	98	19.9	65.8	85.7
Q9HD15	107-236	19607	98	34.3	72.2	106.5
Q9HD47	1-186	36117	87	68.9	79.2	148.1
Q9NP84	28-70	11346	95	69.7	51.6	121.3
Q9NP87	21-124	7259	91	80.6	87.8	168.4
Q9NPI1	129-236	7287	98	52.9	84.3	137.2
Q9NQ69	267-334	10293	92	72.0	86.5	158.5
Q9NR30	616-710	18954	80	77.8	84.7	162.5
Q9NR56	173-255	30208	75	1.7	17.8	19.5
Q9NRJ3	20-127	30445	95	95.2	62.9	158.1
Q9NRR4	1259-1337	25924	89	96.5	63.7	160.2
Q9NRX4	1-125	6625	89	32.1	68.5	100.6
Q9NRY4	267-331	15938	81	28.5	98.2	126.7
Q9NS28	75-206	7106	98	36.1	99.8	135.9
Q9NS91	198-227	25071	86	53.2	89.1	142.3
Q9NSI8	162-224	30684	94	56.7	83.7	140.4
Q9NTW7	174-254	11302	95	42.9	32.2	75.1
Q9NTW7	493-548	11312	94	55.6	27.1	82.7
Q9NTX7	27-84	11326	95	63.2	80.9	144.1
Q9NWM3	37-90	11276	99	67.0	92.0	159.0
Q9NXR8	362-418	11353	97	77.6	43.7	121.3
Q9NYB9	444-508	11155	98	32.6	97.5	130.1
Q9NYG5	17-84	25149	97	46.0	58.1	104.1
Q9NYJ8	7-68	11269	99	96.7	92.4	189.1
Q9NYT0	238-353	10251	97	90.9	74.6	165.5
Q9NYZ4	17-155	25798	97	7.4	78.3	85.7
Q9NZ01	1-81	11280	99	18.3	92.0	110.3
Q9NZ09	381-430	11260	100	70.6	97.9	168.5
Q9NZL3	171-203	10169	94	83.3	84.1	167.4
Q9NZL3	199-231	10197	94	95.8	46.4	142.2
Q9NZL3	255-287	10221	98	97.0	85.6	182.6
Q9NZL3	283-315	10192	96	99.7	87.1	186.8
Q9NZL3	311-343	10171	98	99.8	79.7	179.5
Q9NZL3	339-371	10180	96	99.8	83.0	182.8
Q9NZL3	367-399	10181	96	90.5	82.0	172.5
Q9NZL3	423-455	10198	95	87.0	49.5	136.5
Q9NZL3	479-511	10187	92	98.7	96.2	194.9
Q9NZL3	507-539	11369	96	99.8	77.9	177.7
Q9NZL3	563-595	10230	94	92.4	66.8	159.2
Q9NZM1	923-1040	15718	98	26.8	78.3	105.1
Q9NZM3	1056-1122	10063	97	89.6	46.4	136.0
Q9NZM3	762-842	10136	96	92.5	72.7	165.2
Q9NZM3	898-958	10122	99	59.6	83.9	143.5
Q9NZM3	983-1038	5867	98	81.0	96.8	177.8
Q9P0R6	1-139	6052	99	39.6	74.6	114.2
Q9P202	815-904	10066	96	5.2	94.4	99.6
Q9P212	2006-2114	6624	81	11.6	21.3	32.9
Q9P212	2131-2246	6635	85	13.3	67.5	80.8
Q9P218	466-556	10262	96	65.2	78.3	143.5
Q9P218	557-651	10271	95	36.5	81.3	117.8
Q9P218	741-832	10274	97	40.0	49.0	89.0
Q9P232	893-996	11181	97	85.7	51.2	136.9
Q9P243	269-297	11474	99	81.3	69.5	150.8
Q9P243	269-353	11488	99	38.5	35.4	73.9
Q9P243	297-325	11475	94	12.0	14.5	26.5
Q9P243	297-381	11487	97	48.8	23.2	72.0
Q9P243	323-353	11486	97	93.3	30.0	123.3
Q9P243	352-381	11476	98	59.6	16.0	75.6
Q9P243	402-430	11477	99	82.8	32.4	115.2
Q9P243	768-797	11478	91	63.9	16.7	80.6
Q9P243	796-826	11479	97	65.7	12.2	77.9
Q9P243	828-857	11480	98	57.9	12.0	69.9
Q9P243	878-907	11481	96	89.5	28.4	117.9
Q9P243	907-935	11482	96	86.2	33.9	120.1
Q9P243	935-963	11483	90	86.8	35.8	122.6
Q9P246	62-205	17289	77	26.1	89.1	115.2
Q9P298	1-99	18218	95	88.9	65.5	154.4
Q9P2P5	57-162	17750	93	43.0	85.6	128.6
Q9UBF6	40-113	11342	100	28.5	70.0	98.5
Q9UBF9	344-449	16370	97	28.2	94.7	122.9
Q9UBS5	26-98	27581	97	41.2	62.0	103.2
Q9UBT3	19-97	34146	88	84.8	52.4	137.2
Q9UBU8	91-132	11092	97	3.1	16.8	19.9
Q9UBZ9	1158-1251	18455	93	82.3	68.0	150.3
Q9UER7	55-144	17018	98	78.4	82.4	160.8
Q9UFD9	1572-1639	11196	99	54.3	94.0	148.3
Q9UGL1	1487-1544	19328	97	26.9	37.2	64.1
Q9UGL1	306-360	19913	94	89.5	25.0	114.5
Q9UGP5	242-327	5766	88	31.8	93.2	125.0
Q9UH17	187-382	25985	75	52.5	86.4	138.9
Q9UH65	211-312	10319	98	54.7	66.0	120.7
Q9UHA7	1-158	26780	95	42.1	83.3	125.4
Q9UHD4	1-118	4574	94	82.6	22.4	105.0
Q9UHP3	1-146	19111	99	43.6	62.7	106.3
Q9UHR6	1-46	11363	97	83.0	69.3	152.3
Q9UHV5	314-420	11277	99	50.7	38.1	88.8
Q9UIF9	543-650	26517	78	35.0	87.1	122.1
Q9UIG0	1185-1235	4928	94	89.6	30.3	119.9
Q9UIY3	1-141	11294	93	65.0	84.5	149.5
Q9UJC5	1-98	11320	98	50.7	81.8	132.5
Q9UJV3	182-252	11331	98	4.1	82.4	86.5
Q9UKL3	1916-1982	18352	95	66.1	69.5	135.6
Q9UKL4	276-290	25757	100	15.2	90.0	105.2
Q9UKM9	1-97	10071	99	87.5	95.4	182.9
Q9UKT4	374-419	19147	99	4.8	64.7	69.5
Q9UKV5	327-384	18677	98	30.1	75.3	105.4
Q9UKV5	453-504	18581	93	28.3	89.1	117.4
Q9UKW4	1-130	11141	97	51.2	86.4	137.6
Q9UKY0	52-150	5145	79	64.5	75.3	139.8
Q9UKY1	462-532	18714	98	80.8	74.6	155.4
Q9UKY1	60-153	7034	84	23.8	14.1	37.9
Q9UL19	1-125	18012	86	42.7	81.1	123.8
Q9UL19	1-125	25448	75	43.2	79.7	122.9
Q9UL51	534-672	19977	93	16.2	93.1	109.3
Q9ULH1	1067-1129	11153	96	91.7	87.9	179.6
Q9ULH1	1069-1129	11081	97	88.0	86.5	174.5
Q9ULH1	323-423	10313	97	51.0	70.3	121.3
Q9ULJ3	713-806	10038	98	44.2	34.7	78.9
Q9ULJ8	500-593	11202	99	39.0	55.0	94.0
Q9ULT8	1879-1966	17594	97	88.9	81.8	170.7
Q9ULZ2	16-151	10250	97	66.1	64.7	130.8
Q9ULZ3	1-195	15313	97	31.5	53.2	84.7
Q9UM54	1050-1131	25544	95	86.8	51.2	138.0
Q9UM54	1080-1122	25541	99	45.1	46.8	91.9
Q9UM54	1080-1131	25542	99	64.1	55.8	119.9
Q9UM54	998-1071	25543	93	60.3	25.7	86.0
Q9UM73	1571-1589	11095	96	4.7	0.9	5.6
Q9UMS0	162-247	19068	97	49.9	68.8	118.7
Q9UMS0	59-155	18489	93	20.7	95.0	115.7
Q9UMX0	34-112	16390	94	67.0	96.2	163.2
Q9UMX3	22-177	30423	82	47.8	84.3	132.1
Q9UMZ2	279-388	25395	79	72.4	80.9	153.3
Q9UN37	1-77	6573	82	9.5	95.5	105.0
Q9UN81	157-330	17686	87	73.7	81.8	155.5
Q9UNA1	756-814	11178	97	11.9	88.3	100.2
Q9UNN5	99-191	11283	92	12.4	68.2	80.6
Q9UNP9	3-83	16989	97	41.5	90.3	131.8
Q9UNS1	816-954	34443	99	92.3	46.8	139.1
Q9UNZ2	171-270	6189	82	83.5	71.5	155.0
Q9UPQ7	405-515	11201	99	72.2	61.2	133.4
Q9UPV7	123-198	10013	97	38.9	33.3	72.2
Q9UPV7	131-190	36075	94	7.0	63.2	70.2
Q9UPY8	1-146	11086	97	51.4	92.4	143.8
Q9UQ26	637-754	10083	99	75.6	71.3	146.9
Q9UQR0	354-468	19526	95	56.5	99.3	155.8
Q9Y222	220-274	18051	98	96.6	89.1	185.7
Q9Y239	15-110	6843	95	49.9	93.7	143.6
Q9Y253	629-662	15160	81	12.1	21.7	33.8
Q9Y263	386-465	16818	80	81.9	74.4	156.3
Q9Y295	288-367	10273	98	8.6	96.1	104.7
Q9Y296	19-106	15370	82	48.8	89.7	138.5
Q9Y2H5	46-160	11089	94	90.3	47.8	138.1
Q9Y2H5	57-160	10311	96	87.8	48.0	135.8
Q9Y2H6	256-379	10034	97	79.6	50.9	130.5
Q9Y2H6	361-465	11288	98	43.0	82.8	125.8
Q9Y2H6	467-562	11290	97	85.5	55.2	140.7
Q9Y2H6	759-851	11125	97	50.1	57.4	107.5
Q9Y2H9	187-287	19314	92	9.1	88.7	97.8
Q9Y2K5	147-257	10126	97	68.5	85.0	153.5
Q9Y2L8	341-373	10189	95	98.7	50.7	149.4
Q9Y2L8	397-429	10220	96	46.8	16.6	63.4
Q9Y2L8	628-660	10228	91	47.0	31.1	78.1
Q9Y2L8	656-688	11368	98	10.7	49.0	59.7
Q9Y2L8	768-800	10196	89	32.4	16.2	48.6
Q9Y2L8	796-828	10232	93	89.2	57.1	146.3
Q9Y2Z0	170-261	6012	97	18.0	32.9	50.9
Q9Y320	137-260	11105	98	45.1	99.3	144.4
Q9Y3A5	1-250	16119	90	40.4	59.9	100.3
Q9Y3A5	1-250	17479	95	37.9	59.4	97.3
Q9Y3C6	1-166	15922	78	46.6	93.8	140.4
Q9Y3E2	31-118	34013	96	66.1	96.7	162.8
Q9Y3M8	56-120	7151	98	57.3	98.8	156.1
Q9Y3Q4	579-707	19891	90	11.1	89.8	100.9
Q9Y3V2	1-121	11337	97	78.2	93.7	171.9
Q9Y4K3	50-128	11340	98	42.5	43.5	86.0
Q9Y4P9	1-120	10147	94	54.9	91.4	146.3
Q9Y4W6	164-251	18156	99	43.6	52.6	96.2
Q9Y4X3	25-112	16839	96	33.4	70.0	103.4
Q9Y4X5	325-396	19315	81	58.8	70.8	129.6
Q9Y530	11-152	10164	96	16.5	89.2	105.7
Q9Y530	2-152	15593	98	27.6	80.7	108.3
Q9Y530	3-152	17421	99	22.2	83.3	105.5
Q9Y547	110-144	6344	98	1.1	0.1	1.2
Q9Y566	554-613	30436	82	63.9	94.0	157.9
Q9Y5A7	75-161	10050	96	5.0	24.1	29.1
Q9Y5P4	24-117	11473	89	12.3	94.5	106.8
Q9Y5T5	22-143	7298	80	38.1	38.3	76.4
Q9Y616	1-119	30237	97	88.6	83.5	172.1
Q9Y618	615-685	18492	86	1.8	98.4	100.2
Q9Y6B7	610-739	19709	99	72.0	73.6	145.6
Q9Y6G1	1-99	18219	94	72.4	80.2	152.6
Q9Y6G1	1-99	18220	94	72.4	80.2	152.6
Q9Y6H5	512-557	16156	99	77.6	96.8	174.4
Q9Y6H6	1-103	16621	79	65.7	49.5	115.2
Q9Y6I3	1-144	4959	95	29.8	82.4	112.2
Q9Y6J6	1-123	18817	76	32.0	87.8	119.8
Q9Y6K9	392-419	25736	96	45.8	69.3	115.1
Q9Y6N9	201-301	11204	99	35.8	68.0	103.8
Q9Y6X8	524-599	10292	98	89.9	79.2	169.1
