# Supplementary material for: The accuracy of protein structures in solution determined by AlphaFold and NMR
Source: Structure. 2022 Jul 7;30(7):925–933.e2. doi: 10.1016/j.str.2022.04.005 (PMC9592556; doi:10.1016/j.str.2022.04.005)
Supplement: Data S5. nmr_ansurr_scores lists ANSURR scores for the NMR structures discussed here, related to Figure 3 [file mmc6.xlsx]

## Sheet: nmr_ansurr_scores
# PDB-ID	chain	model	residue range	BMRB-ID	shift completeness	correlation score	RMSD score	ANSURR score
1B22	A	1	16-85	4328	79	24.7	43.5	68.2
1B22	A	2	16-85	4328	79	26.5	75.3	101.8
1B22	A	3	16-85	4328	79	26.6	44.4	71.0
1B22	A	4	16-85	4328	79	20.1	36.2	56.3
1B22	A	5	16-85	4328	79	18.4	68.8	87.2
1B22	A	6	16-85	4328	79	81.1	50.9	132.0
1B22	A	7	16-85	4328	79	74.1	24.5	98.6
1B22	A	8	16-85	4328	79	68.9	52.1	121.0
1B22	A	9	16-85	4328	79	36.8	43.9	80.7
1B22	A	10	16-85	4328	79	23.2	84.3	107.5
1B22	A	11	16-85	4328	79	32.6	16.4	49.0
1B22	A	12	16-85	4328	79	18.4	32.0	50.4
1B22	A	13	16-85	4328	79	29.6	67.8	97.4
1B22	A	14	16-85	4328	79	19.1	63.2	82.3
1B22	A	15	16-85	4328	79	29.4	56.0	85.4
1B22	A	16	16-85	4328	79	30.0	39.0	69.0
1B22	A	17	16-85	4328	79	73.7	42.7	116.4
1B22	A	18	16-85	4328	79	21.0	58.6	79.6
1B22	A	19	16-85	4328	79	63.5	58.6	122.1
1B22	A	20	16-85	4328	79	48.4	62.0	110.4
1B22	A	21	16-85	4328	79	37.2	37.4	74.6
1B22	A	22	16-85	4328	79	35.6	53.2	88.8
1B22	A	23	16-85	4328	79	11.5	53.2	64.7
1B22	A	24	16-85	4328	79	27.2	26.9	54.1
1B22	A	25	16-85	4328	79	21.7	50.2	71.9
1B22	A	26	16-85	4328	79	55.2	24.4	79.6
1B22	A	27	16-85	4328	79	23.2	49.0	72.2
1B22	A	28	16-85	4328	79	30.1	35.6	65.7
1B22	A	29	16-85	4328	79	79.0	56.6	135.6
1B22	A	30	16-85	4328	79	53.2	59.6	112.8
1B2T	A	1	1-76	4397	82	91.2	46.8	138.0
1B2T	A	2	1-76	4397	82	70.8	34.5	105.3
1B2T	A	3	1-76	4397	82	86.3	28.5	114.8
1B2T	A	4	1-76	4397	82	54.7	35.6	90.3
1B2T	A	5	1-76	4397	82	81.9	24.9	106.8
1B2T	A	6	1-76	4397	82	77.2	59.6	136.8
1B2T	A	7	1-76	4397	82	37.4	30.3	67.7
1B2T	A	8	1-76	4397	82	70.6	40.9	111.5
1B2T	A	9	1-76	4397	82	57.9	28.7	86.6
1B2T	A	10	1-76	4397	82	57.9	28.7	86.6
1B2T	A	11	1-76	4397	82	72.0	31.1	103.1
1B2T	A	12	1-76	4397	82	60.3	28.0	88.3
1B2T	A	13	1-76	4397	82	85.7	45.9	131.6
1B2T	A	14	1-76	4397	82	90.9	47.1	138.0
1B2T	A	15	1-76	4397	82	77.8	35.8	113.6
1B2T	A	16	1-76	4397	82	57.7	18.9	76.6
1B2T	A	17	1-76	4397	82	66.8	30.9	97.7
1B2T	A	18	1-76	4397	82	68.7	43.3	112.0
1B2T	A	19	1-76	4397	82	77.6	35.1	112.7
1B2T	A	20	1-76	4397	82	66.1	30.3	96.4
1B64	A	1	2-91	4117	98	25.0	16.4	41.4
1B64	A	2	2-91	4117	98	15.0	17.8	32.8
1B64	A	3	2-91	4117	98	9.4	11.2	20.6
1B64	A	4	2-91	4117	98	20.1	20.0	40.1
1B64	A	5	2-91	4117	98	38.9	9.0	47.9
1B64	A	6	2-91	4117	98	22.2	15.7	37.9
1B64	A	7	2-91	4117	98	11.6	6.1	17.7
1B64	A	8	2-91	4117	98	10.6	6.3	16.9
1B64	A	9	2-91	4117	98	33.3	12.6	45.9
1B64	A	10	2-91	4117	98	7.9	26.9	34.8
1B64	A	11	2-91	4117	98	18.4	9.6	28.0
1B64	A	12	2-91	4117	98	18.6	21.3	39.9
1B64	A	13	2-91	4117	98	13.7	4.5	18.2
1B64	A	14	2-91	4117	98	49.9	9.3	59.2
1B64	A	15	2-91	4117	98	19.8	21.7	41.5
1B64	A	16	2-91	4117	98	29.6	6.7	36.3
1B64	A	17	2-91	4117	98	15.5	10.9	26.4
1B64	A	18	2-91	4117	98	21.9	7.5	29.4
1B64	A	19	2-91	4117	98	54.5	19.4	73.9
1B64	A	20	2-91	4117	98	26.0	21.1	47.1
1BCI	A	1	16-138	4188	97	33.3	44.4	77.7
1BLD	A	1	1-155	4091	98	24.0	2.1	26.1
1BLD	A	2	1-155	4091	98	23.2	3.1	26.3
1BLD	A	3	1-155	4091	98	14.5	3.3	17.8
1BLD	A	4	1-155	4091	98	20.5	2.3	22.8
1BLD	A	5	1-155	4091	98	35.9	2.2	38.1
1BLD	A	6	1-155	4091	98	18.0	3.5	21.5
1BLD	A	7	1-155	4091	98	22.1	2.3	24.4
1BLD	A	8	1-155	4091	98	26.8	2.8	29.6
1BLD	A	9	1-155	4091	98	25.4	2.4	27.8
1BLD	A	10	1-155	4091	98	20.1	2.4	22.5
1BLD	A	11	1-155	4091	98	26.9	2.0	28.9
1BLD	A	12	1-155	4091	98	11.3	2.8	14.1
1BLD	A	13	1-155	4091	98	14.9	2.1	17.0
1BLD	A	14	1-155	4091	98	23.6	6.3	29.9
1BLD	A	15	1-155	4091	98	23.7	3.5	27.2
1BLD	A	16	1-155	4091	98	30.1	2.1	32.2
1BLD	A	17	1-155	4091	98	15.9	1.3	17.2
1BLD	A	18	1-155	4091	98	22.1	1.6	23.7
1BLD	A	19	1-155	4091	98	6.4	1.6	8.0
1BLD	A	20	1-155	4091	98	30.9	3.4	34.3
1BLD	A	21	1-155	4091	98	18.3	2.5	20.8
1BLD	A	22	1-155	4091	98	14.2	3.5	17.7
1BLD	A	23	1-155	4091	98	15.9	1.5	17.4
1BLD	A	24	1-155	4091	98	28.0	1.4	29.4
1BLD	A	25	1-155	4091	98	34.3	1.1	35.4
1BLD	A	26	1-155	4091	98	18.2	2.2	20.4
1BLD	A	27	1-155	4091	98	18.1	2.0	20.1
1BLD	A	28	1-155	4091	98	16.2	1.6	17.8
1BLD	A	29	1-155	4091	98	21.0	1.6	22.6
1BLD	A	30	1-155	4091	98	32.8	1.1	33.9
1BLR	A	1	1-137	4186	86	29.6	22.7	52.3
1BLR	A	2	1-137	4186	86	30.2	17.7	47.9
1BLR	A	3	1-137	4186	86	30.7	24.2	54.9
1BLR	A	4	1-137	4186	86	16.6	20.9	37.5
1BLR	A	5	1-137	4186	86	24.4	23.9	48.3
1BLR	A	6	1-137	4186	86	21.1	20.6	41.7
1BLR	A	7	1-137	4186	86	36.1	21.9	58.0
1BLR	A	8	1-137	4186	86	25.2	22.8	48.0
1BLR	A	9	1-137	4186	86	32.0	24.4	56.4
1BLR	A	10	1-137	4186	86	28.3	21.7	50.0
1BLR	A	11	1-137	4186	86	25.1	22.7	47.8
1BLR	A	12	1-137	4186	86	22.9	22.2	45.1
1BLR	A	13	1-137	4186	86	29.3	36.9	66.2
1BLR	A	14	1-137	4186	86	25.1	18.1	43.2
1BLR	A	15	1-137	4186	86	35.4	18.1	53.5
1BLR	A	16	1-137	4186	86	25.8	21.3	47.1
1BLR	A	17	1-137	4186	86	20.6	20.3	40.9
1BLR	A	18	1-137	4186	86	24.0	29.8	53.8
1BLR	A	19	1-137	4186	86	29.4	18.7	48.1
1BLR	A	20	1-137	4186	86	27.1	20.9	48.0
1BLR	A	21	1-137	4186	86	24.0	24.9	48.9
1BLR	A	22	1-137	4186	86	19.1	22.5	41.6
1BO0	A	1	1-76	4177	81	40.8	20.0	60.8
1C3T	A	1	1-76	4663	81	4.2	55.2	59.4
1C3T	A	2	1-76	4663	81	2.7	10.5	13.2
1C3T	A	3	1-76	4663	81	3.3	71.3	74.6
1C3T	A	4	1-76	4663	81	2.5	60.7	63.2
1C3T	A	5	1-76	4663	81	3.0	71.0	74.0
1C3T	A	6	1-76	4663	81	3.0	19.3	22.3
1C3T	A	7	1-76	4663	81	3.1	19.1	22.2
1C3T	A	8	1-76	4663	81	1.8	29.4	31.2
1C3T	A	9	1-76	4663	81	1.7	27.1	28.8
1C3T	A	10	1-76	4663	81	1.8	22.1	23.9
1C3T	A	11	1-76	4663	81	11.6	54.0	65.6
1C3T	A	12	1-76	4663	81	18.7	71.7	90.4
1C3T	A	13	1-76	4663	81	2.7	28.4	31.1
1C3T	A	14	1-76	4663	81	3.0	50.7	53.7
1C3T	A	15	1-76	4663	81	3.5	48.0	51.5
1C3T	A	16	1-76	4663	81	4.9	54.0	58.9
1C3T	A	17	1-76	4663	81	3.4	50.2	53.6
1C3T	A	18	1-76	4663	81	4.2	30.3	34.5
1C3T	A	19	1-76	4663	81	2.8	67.0	69.8
1C3T	A	20	1-76	4663	81	1.6	14.4	16.0
1CI5	A	1	1-95	4455	96	56.0	48.3	104.3
1CI5	A	2	1-95	4455	96	51.6	39.0	90.6
1CI5	A	3	1-95	4455	96	39.4	37.2	76.6
1CI5	A	4	1-95	4455	96	34.1	31.4	65.5
1CI5	A	5	1-95	4455	96	27.9	39.9	67.8
1CI5	A	6	1-95	4455	96	37.9	60.4	98.3
1CI5	A	7	1-95	4455	96	19.1	46.8	65.9
1CI5	A	8	1-95	4455	96	60.6	48.8	109.4
1CI5	A	9	1-95	4455	96	32.6	36.2	68.8
1CI5	A	10	1-95	4455	96	36.5	52.6	89.1
1CI5	A	11	1-95	4455	96	30.4	37.6	68.0
1CI5	A	12	1-95	4455	96	31.6	44.9	76.5
1CI5	A	13	1-95	4455	96	37.9	41.6	79.5
1CI5	A	14	1-95	4455	96	16.0	26.6	42.6
1CI5	A	15	1-95	4455	96	31.0	36.2	67.2
1CI5	A	16	1-95	4455	96	29.4	49.5	78.9
1CI5	A	17	1-95	4455	96	44.7	56.0	100.7
1CI5	A	18	1-95	4455	96	46.6	39.7	86.3
1CI5	A	19	1-95	4455	96	53.9	67.8	121.7
1CI5	A	20	1-95	4455	96	40.8	46.1	86.9
1CMZ	A	1	79-206	4407	80	54.9	41.6	96.5
1CMZ	A	2	79-206	4407	80	69.1	30.7	99.8
1CMZ	A	3	79-206	4407	80	27.4	34.5	61.9
1CMZ	A	4	79-206	4407	80	27.1	34.3	61.4
1CMZ	A	5	79-206	4407	80	28.3	32.0	60.3
1CMZ	A	6	79-206	4407	80	34.0	28.5	62.5
1CMZ	A	7	79-206	4407	80	44.9	38.8	83.7
1CMZ	A	8	79-206	4407	80	10.9	42.0	52.9
1CMZ	A	9	79-206	4407	80	26.8	32.9	59.7
1CMZ	A	10	79-206	4407	80	47.2	32.4	79.6
1CMZ	A	11	79-206	4407	80	22.9	29.0	51.9
1CMZ	A	12	79-206	4407	80	48.0	29.4	77.4
1CMZ	A	13	79-206	4407	80	27.9	33.3	61.2
1CMZ	A	14	79-206	4407	80	22.3	41.6	63.9
1CMZ	A	15	79-206	4407	80	40.4	33.9	74.3
1CMZ	A	16	79-206	4407	80	56.0	29.0	85.0
1CMZ	A	17	79-206	4407	80	22.8	27.6	50.4
1CMZ	A	18	79-206	4407	80	23.8	46.6	70.4
1CMZ	A	19	79-206	4407	80	38.3	40.7	79.0
1CMZ	A	20	79-206	4407	80	35.4	30.9	66.3
1COK	A	1	1-68	4413	82	64.1	85.8	149.9
1COK	A	2	1-68	4413	82	37.2	84.7	121.9
1COK	A	3	1-68	4413	82	33.6	59.9	93.5
1COK	A	4	1-68	4413	82	11.3	61.4	72.7
1COK	A	5	1-68	4413	82	18.2	52.1	70.3
1COK	A	6	1-68	4413	82	60.3	84.7	145.0
1COK	A	7	1-68	4413	82	33.3	81.8	115.1
1COK	A	8	1-68	4413	82	49.0	69.8	118.8
1COK	A	9	1-68	4413	82	41.5	86.5	128.0
1COK	A	10	1-68	4413	82	44.9	63.4	108.3
1COK	A	11	1-68	4413	82	44.4	70.0	114.4
1COK	A	12	1-68	4413	82	59.2	84.1	143.3
1COK	A	13	1-68	4413	82	37.7	75.3	113.0
1COK	A	14	1-68	4413	82	10.1	78.1	88.2
1COK	A	15	1-68	4413	82	62.8	83.9	146.7
1COK	A	16	1-68	4413	82	15.2	59.9	75.1
1COK	A	17	1-68	4413	82	14.6	39.2	53.8
1COK	A	18	1-68	4413	82	51.2	84.7	135.9
1D2B	A	1	1-126	4327	94	28.6	19.7	48.3
1D2B	A	2	1-126	4327	94	20.3	33.5	53.8
1D2B	A	3	1-126	4327	94	10.1	31.4	41.5
1D2B	A	4	1-126	4327	94	31.2	18.4	49.6
1D2B	A	5	1-126	4327	94	26.8	22.5	49.3
1D2B	A	6	1-126	4327	94	21.4	24.1	45.5
1D2B	A	7	1-126	4327	94	14.4	35.4	49.8
1D2B	A	8	1-126	4327	94	14.0	20.7	34.7
1D2B	A	9	1-126	4327	94	25.2	24.4	49.6
1D2B	A	10	1-126	4327	94	16.6	30.5	47.1
1D2B	A	11	1-126	4327	94	29.0	19.6	48.6
1D2B	A	12	1-126	4327	94	5.7	30.9	36.6
1D2B	A	13	1-126	4327	94	24.3	26.7	51.0
1D2B	A	14	1-126	4327	94	7.6	36.7	44.3
1D2B	A	15	1-126	4327	94	9.4	30.9	40.3
1D2B	A	16	1-126	4327	94	23.5	26.9	50.4
1D2B	A	17	1-126	4327	94	16.6	17.7	34.3
1D2B	A	18	1-126	4327	94	36.1	21.9	58.0
1D2B	A	19	1-126	4327	94	26.3	20.0	46.3
1D2B	A	20	1-126	4327	94	28.2	43.7	71.9
1D2B	A	21	1-126	4327	94	27.6	31.8	59.4
1D2B	A	22	1-126	4327	94	26.5	16.9	43.4
1D2B	A	23	1-126	4327	94	14.7	23.6	38.3
1D2B	A	24	1-126	4327	94	15.5	28.7	44.2
1D2B	A	25	1-126	4327	94	15.7	33.9	49.6
1D2B	A	26	1-126	4327	94	34.6	16.8	51.4
1D2B	A	27	1-126	4327	94	14.0	34.9	48.9
1D2B	A	28	1-126	4327	94	12.9	24.7	37.6
1D2B	A	29	1-126	4327	94	14.5	24.9	39.4
1D4B	A	1	1-118	4574	92	43.4	2.6	46.0
1D4B	A	2	1-118	4574	92	48.8	2.7	51.5
1D4B	A	3	1-118	4574	92	12.3	2.1	14.4
1D4B	A	4	1-118	4574	92	39.2	2.4	41.6
1D4B	A	5	1-118	4574	92	27.8	1.9	29.7
1D4B	A	6	1-118	4574	92	9.0	2.1	11.1
1D4B	A	7	1-118	4574	92	44.7	3.8	48.5
1D4B	A	8	1-118	4574	92	15.3	2.1	17.4
1D4B	A	9	1-118	4574	92	40.6	2.6	43.2
1D4B	A	10	1-118	4574	92	72.8	2.0	74.8
1D4B	A	11	1-118	4574	92	20.9	2.0	22.9
1D4B	A	12	1-118	4574	92	53.2	2.5	55.7
1D4B	A	13	1-118	4574	92	77.0	2.0	79.0
1D4B	A	14	1-118	4574	92	20.5	2.6	23.1
1D4B	A	15	1-118	4574	92	44.7	3.8	48.5
1D8K	A	1	1-81	4721	81	48.2	55.0	103.2
1DGQ	A	1	124-311	4553	81	35.3	99.9	135.2
1DGQ	A	2	124-311	4553	81	26.6	98.8	125.4
1DGQ	A	3	124-311	4553	81	38.7	99.2	137.9
1DGQ	A	4	124-311	4553	81	34.8	99.8	134.6
1DGQ	A	5	124-311	4553	81	47.0	99.3	146.3
1DGQ	A	6	124-311	4553	81	42.5	99.8	142.3
1DGQ	A	7	124-311	4553	81	31.2	98.9	130.1
1DGQ	A	8	124-311	4553	81	31.0	99.0	130.0
1DGQ	A	9	124-311	4553	81	40.0	99.8	139.8
1DGQ	A	10	124-311	4553	81	49.2	99.8	149.0
1DGQ	A	11	124-311	4553	81	29.8	99.8	129.6
1DGQ	A	12	124-311	4553	81	30.5	99.6	130.1
1DGQ	A	13	124-311	4553	81	46.4	97.9	144.3
1DGQ	A	14	124-311	4553	81	28.0	99.6	127.6
1DGQ	A	15	124-311	4553	81	41.3	99.7	141.0
1DGQ	A	16	124-311	4553	81	43.8	99.4	143.2
1DGQ	A	17	124-311	4553	81	28.6	98.9	127.5
1DGQ	A	18	124-311	4553	81	34.4	99.8	134.2
1DGQ	A	19	124-311	4553	81	46.4	99.3	145.7
1DGQ	A	20	124-311	4553	81	49.4	99.7	149.1
1DGQ	A	21	124-311	4553	81	39.2	99.5	138.7
1DGQ	A	22	124-311	4553	81	40.0	99.1	139.1
1DV0	A	1	1-45	4757	82	31.2	62.9	94.1
1DV0	A	2	1-45	4757	82	24.0	68.2	92.2
1DV0	A	3	1-45	4757	82	28.0	80.5	108.5
1DV0	A	4	1-45	4757	82	43.0	72.9	115.9
1DV0	A	5	1-45	4757	82	55.8	77.9	133.7
1DV0	A	6	1-45	4757	82	26.6	79.5	106.1
1DV0	A	7	1-45	4757	82	26.4	65.8	92.2
1DV0	A	8	1-45	4757	82	30.7	52.4	83.1
1DV0	A	9	1-45	4757	82	77.6	84.1	161.7
1DV0	A	10	1-45	4757	82	26.9	80.0	106.9
1DV0	A	11	1-45	4757	82	68.7	70.0	138.7
1DV0	A	12	1-45	4757	82	38.5	82.6	121.1
1DV0	A	13	1-45	4757	82	49.2	73.9	123.1
1DV0	A	14	1-45	4757	82	35.1	32.2	67.3
1DV0	A	15	1-45	4757	82	63.9	69.5	133.4
1DV0	A	16	1-45	4757	82	30.9	62.9	93.8
1DV0	A	17	1-45	4757	82	19.1	82.2	101.3
1DV0	A	18	1-45	4757	82	37.5	38.6	76.1
1E17	A	1	92-181	4675	96	67.9	22.5	90.4
1E17	A	2	92-181	4675	96	63.5	22.5	86.0
1E17	A	3	92-181	4675	96	39.4	21.3	60.7
1E17	A	4	92-181	4675	96	70.0	39.9	109.9
1E17	A	5	92-181	4675	96	56.9	30.9	87.8
1E17	A	6	92-181	4675	96	70.0	38.6	108.6
1E17	A	7	92-181	4675	96	93.1	45.9	139.0
1E17	A	8	92-181	4675	96	85.8	52.6	138.4
1E17	A	9	92-181	4675	96	67.9	32.2	100.1
1E17	A	10	92-181	4675	96	64.5	38.1	102.6
1E17	A	11	92-181	4675	96	72.2	41.6	113.8
1E17	A	12	92-181	4675	96	74.8	30.5	105.3
1E17	A	13	92-181	4675	96	70.2	21.6	91.8
1E17	A	14	92-181	4675	96	64.3	30.5	94.8
1E17	A	15	92-181	4675	96	78.4	46.4	124.8
1E17	A	16	92-181	4675	96	86.3	32.2	118.5
1E17	A	17	92-181	4675	96	74.1	20.9	95.0
1E17	A	18	92-181	4675	96	65.2	20.7	85.9
1E17	A	19	92-181	4675	96	73.9	20.3	94.2
1E17	A	20	92-181	4675	96	87.3	33.7	121.0
1E1J	A	1	125-228	4736	80	62.4	41.8	104.2
1E1W	A	1	125-228	4620	80	70.4	30.5	100.9
1E41	A	1	89-192	4333	80	65.0	70.0	135.0
1E41	A	2	89-192	4333	80	61.5	68.2	129.7
1E41	A	3	89-192	4333	80	64.3	66.5	130.8
1E41	A	4	89-192	4333	80	70.6	82.4	153.0
1E41	A	5	89-192	4333	80	55.4	85.2	140.6
1E41	A	6	89-192	4333	80	80.0	76.8	156.8
1E41	A	7	89-192	4333	80	60.1	83.0	143.1
1E41	A	8	89-192	4333	80	45.5	88.6	134.1
1E41	A	9	89-192	4333	80	48.6	64.7	113.3
1E41	A	10	89-192	4333	80	72.6	81.1	153.7
1E41	A	11	89-192	4333	80	57.5	72.5	130.0
1E41	A	12	89-192	4333	80	53.2	78.8	132.0
1E41	A	13	89-192	4333	80	67.4	61.2	128.6
1E41	A	14	89-192	4333	80	54.3	81.5	135.8
1E41	A	15	89-192	4333	80	42.7	74.4	117.1
1E41	A	16	89-192	4333	80	56.5	62.7	119.2
1E41	A	17	89-192	4333	80	39.0	77.9	116.9
1E41	A	18	89-192	4333	80	67.4	82.0	149.4
1E41	A	19	89-192	4333	80	52.9	82.4	135.3
1E41	A	20	89-192	4333	80	71.5	74.1	145.6
1E41	A	21	89-192	4333	80	55.2	72.0	127.2
1E41	A	22	89-192	4333	80	65.9	60.4	126.3
1E41	A	23	89-192	4333	80	49.9	63.7	113.6
1E41	A	24	89-192	4333	80	56.0	71.0	127.0
1E41	A	25	89-192	4333	80	65.5	64.7	130.2
1E4U	A	1	1-78	4621	95	89.6	31.6	121.2
1E4U	A	2	1-78	4621	95	82.6	26.4	109.0
1E4U	A	3	1-78	4621	95	75.6	18.9	94.5
1E4U	A	4	1-78	4621	95	91.9	22.4	114.3
1E4U	A	5	1-78	4621	95	83.5	24.5	108.0
1E4U	A	6	1-78	4621	95	81.5	38.8	120.3
1E4U	A	7	1-78	4621	95	84.3	24.7	109.0
1E4U	A	8	1-78	4621	95	90.9	34.1	125.0
1E4U	A	9	1-78	4621	95	89.5	24.9	114.4
1E4U	A	10	1-78	4621	95	78.4	20.9	99.3
1E4U	A	11	1-78	4621	95	90.7	35.4	126.1
1E4U	A	12	1-78	4621	95	92.9	24.5	117.4
1E4U	A	13	1-78	4621	95	75.8	22.8	98.6
1E4U	A	14	1-78	4621	95	88.7	29.4	118.1
1E4U	A	15	1-78	4621	95	82.3	32.4	114.7
1E4U	A	16	1-78	4621	95	87.8	32.9	120.7
1E4U	A	17	1-78	4621	95	74.3	22.1	96.4
1E4U	A	18	1-78	4621	95	90.7	27.4	118.1
1E4U	A	19	1-78	4621	95	78.8	34.7	113.5
1E4U	A	20	1-78	4621	95	86.0	26.9	112.9
1E4U	A	21	1-78	4621	95	87.0	27.6	114.6
1E4U	A	22	1-78	4621	95	90.5	21.3	111.8
1E4U	A	23	1-78	4621	95	70.6	18.7	89.3
1E4U	A	24	1-78	4621	95	87.6	19.0	106.6
1E4U	A	25	1-78	4621	95	80.0	21.9	101.9
1E4U	A	26	1-78	4621	95	93.1	31.6	124.7
1E4U	A	27	1-78	4621	95	76.4	21.4	97.8
1E4U	A	28	1-78	4621	95	92.4	22.1	114.5
1E4U	A	29	1-78	4621	95	91.0	24.1	115.1
1E4U	A	30	1-78	4621	95	92.5	25.4	117.9
1EH2	A	1	6-100	4184	95	17.2	65.3	82.5
1EH2	A	2	6-100	4184	95	34.3	79.2	113.5
1EH2	A	3	6-100	4184	95	17.9	65.8	83.7
1EH2	A	4	6-100	4184	95	15.0	75.3	90.3
1EH2	A	5	6-100	4184	95	24.6	53.5	78.1
1EH2	A	6	6-100	4184	95	50.5	60.2	110.7
1EH2	A	7	6-100	4184	95	40.2	29.4	69.6
1EH2	A	8	6-100	4184	95	47.2	57.9	105.1
1EH2	A	9	6-100	4184	95	40.4	68.2	108.6
1EH2	A	10	6-100	4184	95	53.4	55.8	109.2
1EH2	A	11	6-100	4184	95	48.8	64.7	113.5
1EH2	A	12	6-100	4184	95	42.1	80.0	122.1
1EH2	A	13	6-100	4184	95	22.6	72.2	94.8
1EH2	A	14	6-100	4184	95	36.1	66.2	102.3
1EH2	A	15	6-100	4184	95	27.5	74.1	101.6
1EH2	A	16	6-100	4184	95	18.0	83.3	101.3
1EH2	A	17	6-100	4184	95	50.7	72.0	122.7
1EH2	A	18	6-100	4184	95	46.4	52.6	99.0
1EH2	A	19	6-100	4184	95	32.1	81.5	113.6
1EH2	A	20	6-100	4184	95	34.0	50.5	84.5
1EIH	A	1	1-73	4590	81	24.8	14.1	38.9
1EIH	A	2	1-73	4590	81	18.8	10.6	29.4
1EIH	A	3	1-73	4590	81	32.8	17.1	49.9
1EIH	A	4	1-73	4590	81	26.8	11.4	38.2
1EIH	A	5	1-73	4590	81	26.9	25.7	52.6
1EIH	A	6	1-73	4590	81	38.5	16.8	55.3
1EIH	A	7	1-73	4590	81	35.0	13.5	48.5
1EIH	A	8	1-73	4590	81	25.8	12.3	38.1
1EIH	A	9	1-73	4590	81	34.3	13.7	48.0
1EIH	A	10	1-73	4590	81	21.1	19.7	40.8
1EIH	A	11	1-73	4590	81	32.8	15.3	48.1
1EIH	A	12	1-73	4590	81	35.8	16.4	52.2
1EIH	A	13	1-73	4590	81	32.0	13.5	45.5
1EIH	A	14	1-73	4590	81	25.1	16.9	42.0
1EIH	A	15	1-73	4590	81	13.3	26.6	39.9
1EIH	A	16	1-73	4590	81	35.6	16.0	51.6
1EIH	A	17	1-73	4590	81	24.7	18.4	43.1
1EIH	A	18	1-73	4590	81	24.8	11.4	36.2
1EIH	A	19	1-73	4590	81	25.4	11.4	36.8
1EIH	A	20	1-73	4590	81	44.4	22.4	66.8
1F2H	A	1	1-169	4636	80	15.1	47.1	62.2
1F62	A	1	1-51	4928	94	16.9	3.2	20.1
1F62	A	2	1-51	4928	94	9.4	7.7	17.1
1F62	A	3	1-51	4928	94	68.5	41.4	109.9
1F62	A	4	1-51	4928	94	7.8	51.4	59.2
1F62	A	5	1-51	4928	94	67.7	12.6	80.3
1F62	A	6	1-51	4928	94	29.8	5.5	35.3
1F62	A	7	1-51	4928	94	76.4	31.1	107.5
1F62	A	8	1-51	4928	94	23.6	11.3	34.9
1F62	A	9	1-51	4928	94	18.6	25.4	44.0
1F62	A	10	1-51	4928	94	5.8	9.1	14.9
1F62	A	11	1-51	4928	94	42.3	22.5	64.8
1F62	A	12	1-51	4928	94	89.6	33.7	123.3
1F62	A	13	1-51	4928	94	27.8	5.2	33.0
1F62	A	14	1-51	4928	94	36.7	26.1	62.8
1F62	A	15	1-51	4928	94	9.7	7.4	17.1
1F62	A	16	1-51	4928	94	65.5	12.4	77.9
1F62	A	17	1-51	4928	94	3.4	13.1	16.5
1F62	A	18	1-51	4928	94	68.7	30.5	99.2
1F62	A	19	1-51	4928	94	25.0	7.4	32.4
1F62	A	20	1-51	4928	94	21.7	7.8	29.5
1FM1	A	1	7-164	4679	90	37.9	11.1	49.0
1FM1	A	2	7-164	4679	90	34.1	10.8	44.9
1FM1	A	3	7-164	4679	90	32.8	11.3	44.1
1FM1	A	4	7-164	4679	90	53.2	20.0	73.2
1FM1	A	5	7-164	4679	90	48.6	11.6	60.2
1FM1	A	6	7-164	4679	90	27.5	7.3	34.8
1FM1	A	7	7-164	4679	90	32.4	11.4	43.8
1FM1	A	8	7-164	4679	90	40.4	15.0	55.4
1FM1	A	9	7-164	4679	90	44.0	17.2	61.2
1FM1	A	10	7-164	4679	90	30.4	8.5	38.9
1FM1	A	11	7-164	4679	90	50.3	15.8	66.1
1FM1	A	12	7-164	4679	90	33.4	6.4	39.8
1FM1	A	13	7-164	4679	90	32.3	8.2	40.5
1FM1	A	14	7-164	4679	90	43.8	18.6	62.4
1FM1	A	15	7-164	4679	90	48.2	18.3	66.5
1FM1	A	16	7-164	4679	90	39.4	11.3	50.7
1FM1	A	17	7-164	4679	90	37.5	11.9	49.4
1FM1	A	18	7-164	4679	90	41.2	11.3	52.5
1FM1	A	19	7-164	4679	90	46.6	15.6	62.2
1FM1	A	20	7-164	4679	90	41.0	16.6	57.6
1FM1	A	21	7-164	4679	90	46.4	11.1	57.5
1FM1	A	22	7-164	4679	90	49.2	17.3	66.5
1FM1	A	23	7-164	4679	90	35.0	14.4	49.4
1FM1	A	24	7-164	4679	90	36.3	11.8	48.1
1FM1	A	25	7-164	4679	90	43.8	14.6	58.4
1FM1	A	26	7-164	4679	90	26.8	9.3	36.1
1FM1	A	27	7-164	4679	90	42.5	11.8	54.3
1FM1	A	28	7-164	4679	90	44.7	12.3	57.0
1FM1	A	29	7-164	4679	90	46.6	16.3	62.9
1FM1	A	30	7-164	4679	90	45.5	15.8	61.3
1FO7	A	1	125-231	4641	97	79.8	76.3	156.1
1FO7	A	2	125-231	4641	97	83.9	58.4	142.3
1FO7	A	3	125-231	4641	97	71.5	81.5	153.0
1FO7	A	4	125-231	4641	97	88.3	71.7	160.0
1FO7	A	5	125-231	4641	97	80.4	83.7	164.1
1FO7	A	6	125-231	4641	97	77.6	69.3	146.9
1FO7	A	7	125-231	4641	97	91.9	69.0	160.9
1FO7	A	8	125-231	4641	97	69.1	72.0	141.1
1FO7	A	9	125-231	4641	97	72.2	70.3	142.5
1FO7	A	10	125-231	4641	97	76.0	61.2	137.2
1FO7	A	11	125-231	4641	97	69.5	76.8	146.3
1FO7	A	12	125-231	4641	97	60.1	71.3	131.4
1FO7	A	13	125-231	4641	97	83.2	69.3	152.5
1FO7	A	14	125-231	4641	97	78.2	70.3	148.5
1FO7	A	15	125-231	4641	97	65.2	72.2	137.4
1FO7	A	16	125-231	4641	97	77.2	59.6	136.8
1FO7	A	17	125-231	4641	97	77.6	80.0	157.6
1FO7	A	18	125-231	4641	97	77.6	75.1	152.7
1FO7	A	19	125-231	4641	97	79.6	81.1	160.7
1FO7	A	20	125-231	4641	97	67.4	71.0	138.4
1FO7	A	21	125-231	4641	97	70.6	79.5	150.1
1FO7	A	22	125-231	4641	97	77.4	65.0	142.4
1FO7	A	23	125-231	4641	97	70.6	67.5	138.1
1FO7	A	24	125-231	4641	97	93.1	78.1	171.2
1FO7	A	25	125-231	4641	97	75.6	67.0	142.6
1FO7	A	26	125-231	4641	97	76.0	71.7	147.7
1FO7	A	27	125-231	4641	97	80.4	69.0	149.4
1FO7	A	28	125-231	4641	97	66.3	74.1	140.4
1FO7	A	29	125-231	4641	97	90.3	75.6	165.9
1FO7	A	30	125-231	4641	97	69.7	66.8	136.5
1G47	A	1	1-70	4884	76	86.0	11.2	97.2
1G47	A	2	1-70	4884	76	85.7	9.0	94.7
1G47	A	3	1-70	4884	76	72.4	47.3	119.7
1G47	A	4	1-70	4884	76	70.6	34.5	105.1
1G47	A	5	1-70	4884	76	32.8	17.1	49.9
1G47	A	6	1-70	4884	76	34.1	11.3	45.4
1G47	A	7	1-70	4884	76	22.8	21.6	44.4
1G47	A	8	1-70	4884	76	23.5	21.0	44.5
1G47	A	9	1-70	4884	76	48.4	13.1	61.5
1G47	A	10	1-70	4884	76	88.6	18.6	107.2
1G47	A	11	1-70	4884	76	62.1	9.8	71.9
1G47	A	12	1-70	4884	76	44.6	7.9	52.5
1G47	A	13	1-70	4884	76	21.1	60.9	82.0
1G47	A	14	1-70	4884	76	4.0	43.5	47.5
1G47	A	15	1-70	4884	76	58.6	54.0	112.6
1G47	A	16	1-70	4884	76	44.7	6.0	50.7
1G47	A	17	1-70	4884	76	7.8	16.9	24.7
1G47	A	18	1-70	4884	76	15.6	31.6	47.2
1G47	A	19	1-70	4884	76	36.1	33.7	69.8
1G47	A	20	1-70	4884	76	62.8	73.6	136.4
1G47	A	21	1-70	4884	76	26.0	69.5	95.5
1G47	A	22	1-70	4884	76	84.6	57.6	142.2
1G47	A	23	1-70	4884	76	26.9	76.1	103.0
1G47	A	24	1-70	4884	76	22.3	73.1	95.4
1G47	A	25	1-70	4884	76	93.9	49.5	143.4
1G9L	A	1	6-144	4915	92	88.3	25.2	113.5
1G9L	A	2	6-144	4915	92	94.6	30.9	125.5
1G9L	A	3	6-144	4915	92	94.1	18.2	112.3
1G9L	A	4	6-144	4915	92	95.5	18.2	113.7
1G9L	A	5	6-144	4915	92	92.8	21.3	114.1
1G9L	A	6	6-144	4915	92	92.4	22.8	115.2
1G9L	A	7	6-144	4915	92	87.6	24.4	112.0
1G9L	A	8	6-144	4915	92	92.8	24.9	117.7
1G9L	A	9	6-144	4915	92	93.2	30.3	123.5
1G9L	A	10	6-144	4915	92	93.5	18.7	112.2
1G9L	A	11	6-144	4915	92	86.8	20.4	107.2
1G9L	A	12	6-144	4915	92	92.8	20.9	113.7
1G9L	A	13	6-144	4915	92	90.1	26.4	116.5
1G9L	A	14	6-144	4915	92	88.6	21.1	109.7
1G9L	A	15	6-144	4915	92	89.5	31.4	120.9
1G9L	A	16	6-144	4915	92	93.4	25.9	119.3
1G9L	A	17	6-144	4915	92	89.9	23.6	113.5
1G9L	A	18	6-144	4915	92	91.8	33.7	125.5
1G9L	A	19	6-144	4915	92	83.3	18.2	101.5
1G9L	A	20	6-144	4915	92	93.7	19.6	113.3
1G9L	A	21	6-144	4915	92	92.4	20.7	113.1
1G9L	A	22	6-144	4915	92	89.2	22.5	111.7
1G9L	A	23	6-144	4915	92	93.5	20.9	114.4
1G9L	A	24	6-144	4915	92	84.1	23.6	107.7
1G9L	A	25	6-144	4915	92	96.2	20.9	117.1
1G9L	A	26	6-144	4915	92	92.9	29.8	122.7
1G9L	A	27	6-144	4915	92	86.8	19.7	106.5
1G9L	A	28	6-144	4915	92	94.3	18.7	113.0
1G9L	A	29	6-144	4915	92	90.2	35.1	125.3
1G9L	A	30	6-144	4915	92	82.6	22.2	104.8
1GA3	A	1	2-113	4843	95	77.4	46.8	124.2
1GA3	A	2	2-113	4843	95	67.2	32.4	99.6
1GA3	A	3	2-113	4843	95	93.2	35.8	129.0
1GA3	A	4	2-113	4843	95	79.6	21.6	101.2
1GA3	A	5	2-113	4843	95	38.3	27.1	65.4
1GA3	A	6	2-113	4843	95	28.0	30.2	58.2
1GA3	A	7	2-113	4843	95	73.1	38.3	111.4
1GA3	A	8	2-113	4843	95	57.0	33.7	90.7
1GA3	A	9	2-113	4843	95	66.1	19.7	85.8
1GA3	A	10	2-113	4843	95	64.8	14.3	79.1
1GA3	A	11	2-113	4843	95	89.2	56.8	146.0
1GA3	A	12	2-113	4843	95	76.6	24.5	101.1
1GA3	A	13	2-113	4843	95	59.9	28.5	88.4
1GA3	A	14	2-113	4843	95	74.6	27.6	102.2
1GA3	A	15	2-113	4843	95	78.2	31.8	110.0
1GA3	A	16	2-113	4843	95	43.8	26.6	70.4
1GA3	A	17	2-113	4843	95	86.5	29.2	115.7
1GA3	A	18	2-113	4843	95	68.1	34.1	102.2
1GA3	A	19	2-113	4843	95	67.7	26.7	94.4
1GA3	A	20	2-113	4843	95	53.2	26.9	80.1
1GD3	A	1	1-98	4827	97	83.2	19.0	102.2
1GD4	A	1	1-98	4828	97	50.7	31.1	81.8
1GXE	A	1	1-130	5014	94	71.8	18.9	90.7
1GXE	A	2	1-130	5014	94	72.8	20.3	93.1
1GXE	A	3	1-130	5014	94	63.9	13.9	77.8
1GXE	A	4	1-130	5014	94	54.1	12.4	66.5
1GXE	A	5	1-130	5014	94	44.0	8.1	52.1
1GXE	A	6	1-130	5014	94	65.0	14.2	79.2
1GXE	A	7	1-130	5014	94	75.4	21.7	97.1
1GXE	A	8	1-130	5014	94	69.5	20.0	89.5
1GXE	A	9	1-130	5014	94	69.3	19.3	88.6
1GXE	A	10	1-130	5014	94	79.5	18.6	98.1
1H0L	A	1	119-230	5378	82	79.2	81.8	161.0
1H0L	A	2	119-230	5378	82	77.4	91.2	168.6
1H0L	A	3	119-230	5378	82	70.4	48.0	118.4
1H0L	A	4	119-230	5378	82	66.3	62.4	128.7
1H0L	A	5	119-230	5378	82	79.5	51.2	130.7
1H0L	A	6	119-230	5378	82	77.6	57.1	134.7
1H0L	A	7	119-230	5378	82	63.0	45.6	108.6
1H0L	A	8	119-230	5378	82	72.4	65.3	137.7
1H0L	A	9	119-230	5378	82	62.6	93.2	155.8
1H0L	A	10	119-230	5378	82	65.7	47.3	113.0
1H0L	A	11	119-230	5378	82	86.0	85.8	171.8
1H0L	A	12	119-230	5378	82	75.0	82.2	157.2
1H0L	A	13	119-230	5378	82	60.3	37.6	97.9
1H0L	A	14	119-230	5378	82	67.7	28.4	96.1
1H0L	A	15	119-230	5378	82	61.9	25.2	87.1
1H0L	A	16	119-230	5378	82	77.0	32.2	109.2
1H0L	A	17	119-230	5378	82	91.1	87.2	178.3
1H0L	A	18	119-230	5378	82	56.0	36.7	92.7
1H0L	A	19	119-230	5378	82	71.0	27.6	98.6
1H0L	A	20	119-230	5378	82	78.8	45.9	124.7
1H5P	A	1	595-684	5558	78	58.6	67.8	126.4
1H5P	A	2	595-684	5558	78	64.3	54.2	118.5
1H5P	A	3	595-684	5558	78	91.7	49.2	140.9
1H5P	A	4	595-684	5558	78	71.8	41.4	113.2
1H5P	A	5	595-684	5558	78	64.1	49.0	113.1
1H5P	A	6	595-684	5558	78	27.5	62.2	89.7
1H5P	A	7	595-684	5558	78	45.5	46.4	91.9
1H5P	A	8	595-684	5558	78	70.4	44.9	115.3
1H5P	A	9	595-684	5558	78	74.6	63.4	138.0
1H5P	A	10	595-684	5558	78	76.4	53.5	129.9
1H92	A	1	1-63	5223	79	85.3	35.4	120.7
1H92	A	2	1-63	5223	79	90.2	40.9	131.1
1H92	A	3	1-63	5223	79	26.8	31.8	58.6
1H92	A	4	1-63	5223	79	94.0	27.8	121.8
1H92	A	5	1-63	5223	79	93.5	37.9	131.4
1H92	A	6	1-63	5223	79	82.4	47.1	129.5
1H92	A	7	1-63	5223	79	93.7	41.4	135.1
1H92	A	8	1-63	5223	79	98.3	50.5	148.8
1H92	A	9	1-63	5223	79	94.1	43.7	137.8
1H92	A	10	1-63	5223	79	63.7	36.0	99.7
1H92	A	11	1-63	5223	79	91.0	24.7	115.7
1H92	A	12	1-63	5223	79	83.0	41.6	124.6
1H92	A	13	1-63	5223	79	95.9	32.9	128.8
1H92	A	14	1-63	5223	79	91.4	62.7	154.1
1H92	A	15	1-63	5223	79	91.1	44.4	135.5
1H92	A	16	1-63	5223	79	83.3	40.4	123.7
1H92	A	17	1-63	5223	79	87.8	20.0	107.8
1H92	A	18	1-63	5223	79	83.5	33.1	116.6
1H92	A	19	1-63	5223	79	91.2	13.7	104.9
1H92	A	20	1-63	5223	79	88.1	17.2	105.3
1H92	A	21	1-63	5223	79	91.8	32.7	124.5
1H92	A	22	1-63	5223	79	96.9	33.7	130.6
1H92	A	23	1-63	5223	79	90.7	48.8	139.5
1H92	A	24	1-63	5223	79	90.5	33.9	124.4
1H92	A	25	1-63	5223	79	96.4	43.9	140.3
1H92	A	26	1-63	5223	79	85.7	37.9	123.6
1H92	A	27	1-63	5223	79	68.7	35.4	104.1
1H92	A	28	1-63	5223	79	91.1	20.2	111.3
1H92	A	29	1-63	5223	79	68.1	41.1	109.2
1H92	A	30	1-63	5223	79	96.2	29.8	126.0
1H95	A	1	2-79	4147	92	54.1	28.4	82.5
1H95	A	2	2-79	4147	92	37.0	3.3	40.3
1H95	A	3	2-79	4147	92	43.8	25.4	69.2
1H95	A	4	2-79	4147	92	30.4	2.9	33.3
1H95	A	5	2-79	4147	92	27.2	3.5	30.7
1H95	A	6	2-79	4147	92	67.7	1.4	69.1
1H95	A	7	2-79	4147	92	24.7	4.3	29.0
1H95	A	8	2-79	4147	92	45.3	7.0	52.3
1H95	A	9	2-79	4147	92	47.6	4.8	52.4
1H95	A	10	2-79	4147	92	47.6	32.2	79.8
1HJD	A	1	8-108	4731	87	36.5	2.1	38.6
1HJD	A	2	8-108	4731	87	34.3	2.8	37.1
1HJD	A	3	8-108	4731	87	35.4	3.0	38.4
1HJD	A	4	8-108	4731	87	37.4	2.6	40.0
1HJD	A	5	8-108	4731	87	51.9	5.2	57.1
1HJD	A	6	8-108	4731	87	58.8	4.3	63.1
1HJD	A	7	8-108	4731	87	19.0	6.3	25.3
1HJD	A	8	8-108	4731	87	51.9	3.9	55.8
1HJD	A	9	8-108	4731	87	38.5	3.8	42.3
1HJD	A	10	8-108	4731	87	28.2	2.3	30.5
1HJD	A	11	8-108	4731	87	43.2	6.3	49.5
1HJD	A	12	8-108	4731	87	32.3	4.9	37.2
1HJD	A	13	8-108	4731	87	24.7	7.6	32.3
1HJD	A	14	8-108	4731	87	43.8	5.7	49.5
1HJD	A	15	8-108	4731	87	27.9	4.7	32.6
1HJD	A	16	8-108	4731	87	34.6	13.1	47.7
1HJD	A	17	8-108	4731	87	46.8	5.5	52.3
1HJD	A	18	8-108	4731	87	37.4	7.5	44.9
1HJD	A	19	8-108	4731	87	34.3	4.1	38.4
1HJD	A	20	8-108	4731	87	47.0	6.7	53.7
1HJN	A	1	125-228	5713	80	58.6	68.2	126.8
1HJN	A	2	125-228	5713	80	68.5	92.3	160.8
1HJN	A	3	125-228	5713	80	71.0	64.7	135.7
1HJN	A	4	125-228	5713	80	65.5	69.5	135.0
1HJN	A	5	125-228	5713	80	78.8	64.7	143.5
1HJN	A	6	125-228	5713	80	82.4	66.0	148.4
1HJN	A	7	125-228	5713	80	18.7	89.7	108.4
1HJN	A	8	125-228	5713	80	61.7	60.7	122.4
1HJN	A	9	125-228	5713	80	79.2	92.6	171.8
1HJN	A	10	125-228	5713	80	92.0	82.6	174.6
1HJN	A	11	125-228	5713	80	65.0	95.8	160.8
1HJN	A	12	125-228	5713	80	56.2	34.1	90.3
1HJN	A	13	125-228	5713	80	56.0	88.6	144.6
1HJN	A	14	125-228	5713	80	90.7	98.0	188.7
1HJN	A	15	125-228	5713	80	83.0	65.0	148.0
1HJN	A	16	125-228	5713	80	77.4	83.9	161.3
1HJN	A	17	125-228	5713	80	40.2	72.5	112.7
1HJN	A	18	125-228	5713	80	72.8	90.9	163.7
1HJN	A	19	125-228	5713	80	83.3	90.0	173.3
1HJN	A	20	125-228	5713	80	65.5	44.4	109.9
1HYJ	A	1	1-65	4579	98	83.3	11.4	94.7
1HYJ	A	2	1-65	4579	98	39.2	30.9	70.1
1HYJ	A	3	1-65	4579	98	38.1	15.4	53.5
1HYJ	A	4	1-65	4579	98	34.0	29.0	63.0
1HYJ	A	5	1-65	4579	98	21.1	4.7	25.8
1HYJ	A	6	1-65	4579	98	31.0	24.2	55.2
1HYJ	A	7	1-65	4579	98	51.2	20.2	71.4
1HYJ	A	8	1-65	4579	98	42.7	16.0	58.7
1HYJ	A	9	1-65	4579	98	49.2	17.9	67.1
1HYJ	A	10	1-65	4579	98	76.0	16.9	92.9
1HYJ	A	11	1-65	4579	98	27.1	13.3	40.4
1HYJ	A	12	1-65	4579	98	15.4	5.0	20.4
1HYJ	A	13	1-65	4579	98	34.6	62.4	97.0
1HYJ	A	14	1-65	4579	98	64.8	13.0	77.8
1HYJ	A	15	1-65	4579	98	2.7	2.7	5.4
1HYJ	A	16	1-65	4579	98	2.9	2.7	5.6
1HYJ	A	17	1-65	4579	98	57.0	8.1	65.1
1HYJ	A	18	1-65	4579	98	23.2	50.0	73.2
1HYJ	A	19	1-65	4579	98	1.7	14.5	16.2
1HYJ	A	20	1-65	4579	98	8.8	10.3	19.1
1HZM	A	1	1-154	4818	81	39.6	43.0	82.6
1ICH	A	1	327-413	5018	95	38.7	88.1	126.8
1IG6	A	1	1-107	4100	81	52.9	66.5	119.4
1IG6	A	2	1-107	4100	81	54.9	44.6	99.5
1IG6	A	3	1-107	4100	81	41.9	48.8	90.7
1IG6	A	4	1-107	4100	81	44.4	67.0	111.4
1IG6	A	5	1-107	4100	81	58.6	66.2	124.8
1IG6	A	6	1-107	4100	81	47.8	32.4	80.2
1IG6	A	7	1-107	4100	81	48.2	40.4	88.6
1IG6	A	8	1-107	4100	81	73.7	55.5	129.2
1IG6	A	9	1-107	4100	81	52.9	49.2	102.1
1IG6	A	10	1-107	4100	81	43.0	73.1	116.1
1IG6	A	11	1-107	4100	81	58.1	43.5	101.6
1IN1	A	1	837-922	5041	91	21.1	54.5	75.6
1IN1	A	2	837-922	5041	91	43.0	48.5	91.5
1IN1	A	3	837-922	5041	91	19.2	47.5	66.7
1IN1	A	4	837-922	5041	91	27.9	47.8	75.7
1IN1	A	5	837-922	5041	91	39.6	45.4	85.0
1IN1	A	6	837-922	5041	91	59.6	66.8	126.4
1IN1	A	7	837-922	5041	91	10.5	77.9	88.4
1IN1	A	8	837-922	5041	91	34.6	55.0	89.6
1IN1	A	9	837-922	5041	91	42.5	60.9	103.4
1IN1	A	10	837-922	5041	91	48.6	62.2	110.8
1IN1	A	11	837-922	5041	91	19.6	67.8	87.4
1IN1	A	12	837-922	5041	91	52.3	61.2	113.5
1IN1	A	13	837-922	5041	91	23.8	63.9	87.7
1IN1	A	14	837-922	5041	91	24.4	52.9	77.3
1IN1	A	15	837-922	5041	91	53.9	54.8	108.7
1IN1	A	16	837-922	5041	91	38.9	76.1	115.0
1IN1	A	17	837-922	5041	91	23.5	51.9	75.4
1IN1	A	18	837-922	5041	91	26.8	76.3	103.1
1IN1	A	19	837-922	5041	91	13.1	65.3	78.4
1IN1	A	20	837-922	5041	91	20.3	69.3	89.6
1INZ	A	1	1-144	4959	95	91.4	37.4	128.8
1INZ	A	2	1-144	4959	95	89.0	42.3	131.3
1INZ	A	3	1-144	4959	95	86.7	41.8	128.5
1INZ	A	4	1-144	4959	95	70.8	36.0	106.8
1INZ	A	5	1-144	4959	95	85.3	36.4	121.7
1INZ	A	6	1-144	4959	95	81.1	42.5	123.6
1INZ	A	7	1-144	4959	95	87.0	40.2	127.2
1INZ	A	8	1-144	4959	95	84.6	35.1	119.7
1INZ	A	9	1-144	4959	95	90.9	37.9	128.8
1INZ	A	10	1-144	4959	95	90.5	41.6	132.1
1INZ	A	11	1-144	4959	95	82.4	36.9	119.3
1INZ	A	12	1-144	4959	95	85.2	35.6	120.8
1INZ	A	13	1-144	4959	95	86.0	40.7	126.7
1INZ	A	14	1-144	4959	95	81.9	38.6	120.5
1INZ	A	15	1-144	4959	95	83.2	44.4	127.6
1INZ	A	16	1-144	4959	95	83.0	43.3	126.3
1INZ	A	17	1-144	4959	95	80.4	40.4	120.8
1INZ	A	18	1-144	4959	95	84.6	39.7	124.3
1INZ	A	19	1-144	4959	95	82.8	40.9	123.7
1INZ	A	20	1-144	4959	95	88.9	41.1	130.0
1ITF	A	1	1-165	4081	98	83.5	66.5	150.0
1ITF	A	2	1-165	4081	98	71.8	62.7	134.5
1ITF	A	3	1-165	4081	98	70.6	60.2	130.8
1ITF	A	4	1-165	4081	98	65.2	50.9	116.1
1ITF	A	5	1-165	4081	98	83.3	53.2	136.5
1ITF	A	6	1-165	4081	98	82.6	66.2	148.8
1ITF	A	7	1-165	4081	98	83.7	66.8	150.5
1ITF	A	8	1-165	4081	98	76.0	52.1	128.1
1ITF	A	9	1-165	4081	98	63.7	63.7	127.4
1ITF	A	10	1-165	4081	98	71.5	61.4	132.9
1ITF	A	11	1-165	4081	98	85.8	61.4	147.2
1ITF	A	12	1-165	4081	98	73.7	62.9	136.6
1ITF	A	13	1-165	4081	98	62.4	53.2	115.6
1ITF	A	14	1-165	4081	98	81.7	52.9	134.6
1ITF	A	15	1-165	4081	98	66.3	65.0	131.3
1ITF	A	16	1-165	4081	98	76.6	53.5	130.1
1ITF	A	17	1-165	4081	98	77.6	71.7	149.3
1ITF	A	18	1-165	4081	98	58.1	47.3	105.4
1ITF	A	19	1-165	4081	98	76.8	59.4	136.2
1ITF	A	20	1-165	4081	98	74.6	63.7	138.3
1ITF	A	21	1-165	4081	98	76.6	59.4	136.0
1ITF	A	22	1-165	4081	98	68.1	63.2	131.3
1ITF	A	23	1-165	4081	98	76.2	62.0	138.2
1ITF	A	24	1-165	4081	98	76.8	62.2	139.0
1ITI	A	1	2-133	4094	99	59.4	19.8	79.2
1ITI	A	2	2-133	4094	99	70.8	16.6	87.4
1ITI	A	3	2-133	4094	99	62.6	16.2	78.8
1ITI	A	4	2-133	4094	99	55.8	15.4	71.2
1ITI	A	5	2-133	4094	99	47.8	21.9	69.7
1ITI	A	6	2-133	4094	99	54.1	17.3	71.4
1ITI	A	7	2-133	4094	99	46.8	13.3	60.1
1ITI	A	8	2-133	4094	99	55.6	15.0	70.6
1ITI	A	9	2-133	4094	99	62.8	20.4	83.2
1ITI	A	10	2-133	4094	99	65.7	15.0	80.7
1ITI	A	11	2-133	4094	99	47.0	23.5	70.5
1ITI	A	12	2-133	4094	99	56.0	19.6	75.6
1ITI	A	13	2-133	4094	99	50.5	20.0	70.5
1ITI	A	14	2-133	4094	99	46.2	20.0	66.2
1ITI	A	15	2-133	4094	99	53.4	17.3	70.7
1ITI	A	16	2-133	4094	99	67.4	15.0	82.4
1ITI	A	17	2-133	4094	99	60.3	16.6	76.9
1ITI	A	18	2-133	4094	99	44.7	18.1	62.8
1ITI	A	19	2-133	4094	99	54.9	17.1	72.0
1ITI	A	20	2-133	4094	99	65.5	14.2	79.7
1ITI	A	21	2-133	4094	99	58.6	16.3	74.9
1ITI	A	22	2-133	4094	99	49.7	20.2	69.9
1ITI	A	23	2-133	4094	99	54.1	17.8	71.9
1ITI	A	24	2-133	4094	99	50.3	18.3	68.6
1ITI	A	25	2-133	4094	99	52.9	18.2	71.1
1ITI	A	26	2-133	4094	99	55.4	16.7	72.1
1ITI	A	27	2-133	4094	99	50.3	16.2	66.5
1ITI	A	28	2-133	4094	99	54.1	14.7	68.8
1ITI	A	29	2-133	4094	99	54.9	15.3	70.2
1ITI	A	30	2-133	4094	99	65.2	17.7	82.9
1ITI	A	31	2-133	4094	99	54.1	16.1	70.2
1ITY	A	1	373-439	5317	99	98.0	82.4	180.4
1ITY	A	2	373-439	5317	99	96.2	89.8	186.0
1ITY	A	3	373-439	5317	99	97.9	97.9	195.8
1ITY	A	4	373-439	5317	99	87.8	84.5	172.3
1ITY	A	5	373-439	5317	99	99.1	94.7	193.8
1ITY	A	6	373-439	5317	99	91.1	82.6	173.7
1ITY	A	7	373-439	5317	99	94.0	88.6	182.6
1ITY	A	8	373-439	5317	99	98.1	93.8	191.9
1ITY	A	9	373-439	5317	99	96.6	95.4	192.0
1ITY	A	10	373-439	5317	99	94.5	93.7	188.2
1ITY	A	11	373-439	5317	99	80.2	91.3	171.5
1ITY	A	12	373-439	5317	99	94.2	93.4	187.6
1ITY	A	13	373-439	5317	99	63.9	91.2	155.1
1ITY	A	14	373-439	5317	99	90.7	97.5	188.2
1ITY	A	15	373-439	5317	99	91.2	95.5	186.7
1ITY	A	16	373-439	5317	99	98.1	75.8	173.9
1ITY	A	17	373-439	5317	99	68.5	82.0	150.5
1ITY	A	18	373-439	5317	99	89.2	95.4	184.6
1ITY	A	19	373-439	5317	99	97.9	86.9	184.8
1ITY	A	20	373-439	5317	99	93.6	92.4	186.0
1ITY	A	21	373-439	5317	99	97.2	92.6	189.8
1ITY	A	22	373-439	5317	99	93.2	95.1	188.3
1ITY	A	23	373-439	5317	99	96.3	95.4	191.7
1ITY	A	24	373-439	5317	99	98.3	85.2	183.5
1ITY	A	25	373-439	5317	99	97.9	91.8	189.7
1IVT	A	1	428-549	5224	96	36.3	70.3	106.6
1IVT	A	2	428-549	5224	96	30.4	82.4	112.8
1IVT	A	3	428-549	5224	96	29.4	68.8	98.2
1IVT	A	4	428-549	5224	96	56.5	62.9	119.4
1IVT	A	5	428-549	5224	96	35.9	52.1	88.0
1IVT	A	6	428-549	5224	96	24.3	60.2	84.5
1IVT	A	7	428-549	5224	96	39.6	56.0	95.6
1IVT	A	8	428-549	5224	96	53.9	65.5	119.4
1IVT	A	9	428-549	5224	96	30.1	73.9	104.0
1IVT	A	10	428-549	5224	96	41.9	83.7	125.6
1IVT	A	11	428-549	5224	96	25.0	80.2	105.2
1IVT	A	12	428-549	5224	96	29.0	55.8	84.8
1IVT	A	13	428-549	5224	96	41.5	63.2	104.7
1IVT	A	14	428-549	5224	96	43.2	78.1	121.3
1IVT	A	15	428-549	5224	96	46.0	73.1	119.1
1IY3	A	1	1-130	5142	99	26.6	34.1	60.7
1IY4	A	1	1-130	5130	82	9.5	25.4	34.9
1IYF	A	1	1-76	5500	96	18.4	44.6	63.0
1IYF	A	2	1-76	5500	96	20.9	34.9	55.8
1IYF	A	3	1-76	5500	96	25.4	42.3	67.7
1IYF	A	4	1-76	5500	96	42.1	28.4	70.5
1IYF	A	5	1-76	5500	96	20.2	58.6	78.8
1IYF	A	6	1-76	5500	96	5.6	51.6	57.2
1IYF	A	7	1-76	5500	96	24.7	83.7	108.4
1IYF	A	8	1-76	5500	96	10.1	36.4	46.5
1IYF	A	9	1-76	5500	96	12.4	41.1	53.5
1IYF	A	10	1-76	5500	96	17.8	25.9	43.7
1IYR	A	1	5-87	5408	81	93.7	43.9	137.6
1IYR	A	2	5-87	5408	81	58.4	54.2	112.6
1IYR	A	3	5-87	5408	81	37.5	49.5	87.0
1IYR	A	4	5-87	5408	81	94.4	46.8	141.2
1IYR	A	5	5-87	5408	81	94.0	40.4	134.4
1IYR	A	6	5-87	5408	81	96.2	51.2	147.4
1IYR	A	7	5-87	5408	81	96.0	41.6	137.6
1IYR	A	8	5-87	5408	81	92.3	38.1	130.4
1IYR	A	9	5-87	5408	81	82.1	32.0	114.1
1IYR	A	10	5-87	5408	81	95.2	38.8	134.0
1J3T	A	1	8-68	10122	99	43.8	65.0	108.8
1J3T	A	2	8-68	10122	99	56.0	85.6	141.6
1J3T	A	3	8-68	10122	99	55.6	58.9	114.5
1J3T	A	4	8-68	10122	99	59.4	68.5	127.9
1J3T	A	5	8-68	10122	99	66.1	60.7	126.8
1J3T	A	6	8-68	10122	99	55.6	73.4	129.0
1J3T	A	7	8-68	10122	99	69.1	81.3	150.4
1J3T	A	8	8-68	10122	99	72.0	77.5	149.5
1J3T	A	9	8-68	10122	99	41.9	75.8	117.7
1J3T	A	10	8-68	10122	99	58.6	70.0	128.6
1J3T	A	11	8-68	10122	99	51.4	60.4	111.8
1J3T	A	12	8-68	10122	99	60.8	59.9	120.7
1J3T	A	13	8-68	10122	99	73.7	62.4	136.1
1J3T	A	14	8-68	10122	99	83.5	61.2	144.7
1J3T	A	15	8-68	10122	99	61.7	64.5	126.2
1J3T	A	16	8-68	10122	99	76.4	70.5	146.9
1J3T	A	17	8-68	10122	99	59.4	56.8	116.2
1J3T	A	18	8-68	10122	99	56.9	62.0	118.9
1J3T	A	19	8-68	10122	99	65.2	55.2	120.4
1J3T	A	20	8-68	10122	99	64.5	87.1	151.6
1J8K	A	1	1-94	5027	97	30.4	8.2	38.6
1J8K	A	2	1-94	5027	97	31.0	2.6	33.6
1J8K	A	3	1-94	5027	97	42.3	2.2	44.5
1J8K	A	4	1-94	5027	97	6.3	0.7	7.0
1J8K	A	5	1-94	5027	97	17.2	0.6	17.8
1J8K	A	6	1-94	5027	97	19.5	6.4	25.9
1J8K	A	7	1-94	5027	97	20.9	9.1	30.0
1J8K	A	8	1-94	5027	97	34.0	1.3	35.3
1J8K	A	9	1-94	5027	97	7.0	2.2	9.2
1J8K	A	10	1-94	5027	97	13.3	2.3	15.6
1J8K	A	11	1-94	5027	97	14.3	3.0	17.3
1J8K	A	12	1-94	5027	97	5.1	0.2	5.3
1J8K	A	13	1-94	5027	97	52.7	6.7	59.4
1J8K	A	14	1-94	5027	97	46.2	6.2	52.4
1J8K	A	15	1-94	5027	97	46.6	5.5	52.1
1J8K	A	16	1-94	5027	97	29.3	9.9	39.2
1J8K	A	17	1-94	5027	97	21.2	3.3	24.5
1J8K	A	18	1-94	5027	97	8.8	0.8	9.6
1J8K	A	19	1-94	5027	97	16.5	1.3	17.8
1J8K	A	20	1-94	5027	97	12.0	0.8	12.8
1J9O	A	1	1-93	5042	82	79.5	28.9	108.4
1JAS	A	1	1-152	5038	78	19.1	77.5	96.6
1JAS	A	2	1-152	5038	78	36.5	82.4	118.9
1JAS	A	3	1-152	5038	78	32.9	74.8	107.7
1JAS	A	4	1-152	5038	78	10.2	75.8	86.0
1JAS	A	5	1-152	5038	78	5.5	83.7	89.2
1JAS	A	6	1-152	5038	78	27.8	71.5	99.3
1JAS	A	7	1-152	5038	78	6.8	85.0	91.8
1JAS	A	8	1-152	5038	78	24.7	83.7	108.4
1JAS	A	9	1-152	5038	78	45.5	79.2	124.7
1JAS	A	10	1-152	5038	78	19.3	77.9	97.2
1JAS	A	11	1-152	5038	78	36.5	72.5	109.0
1JAS	A	12	1-152	5038	78	18.6	83.5	102.1
1JAS	A	13	1-152	5038	78	23.7	89.4	113.1
1JAS	A	14	1-152	5038	78	24.0	85.2	109.2
1JAS	A	15	1-152	5038	78	14.6	73.1	87.7
1JAS	A	16	1-152	5038	78	27.4	81.8	109.2
1JAS	A	17	1-152	5038	78	24.0	87.6	111.6
1JAS	A	18	1-152	5038	78	16.7	84.7	101.4
1JAS	A	19	1-152	5038	78	22.6	50.7	73.3
1JAS	A	20	1-152	5038	78	35.1	84.7	119.8
1JE4	A	1	1-69	5073	77	7.5	2.6	10.1
1K0X	A	1	2-108	5220	81	15.9	9.3	25.2
1K0X	A	2	2-108	5220	81	39.6	26.4	66.0
1K0X	A	3	2-108	5220	81	44.6	14.1	58.7
1K0X	A	4	2-108	5220	81	26.8	7.7	34.5
1K0X	A	5	2-108	5220	81	15.5	12.1	27.6
1K0X	A	6	2-108	5220	81	51.9	10.4	62.3
1K0X	A	7	2-108	5220	81	15.0	6.0	21.0
1K0X	A	8	2-108	5220	81	19.4	6.8	26.2
1K0X	A	9	2-108	5220	81	30.7	14.3	45.0
1K0X	A	10	2-108	5220	81	40.4	10.6	51.0
1K0X	A	11	2-108	5220	81	40.2	12.7	52.9
1K0X	A	12	2-108	5220	81	9.5	8.3	17.8
1K0X	A	13	2-108	5220	81	47.6	20.2	67.8
1K0X	A	14	2-108	5220	81	24.1	8.0	32.1
1K0X	A	15	2-108	5220	81	15.4	15.2	30.6
1K0X	A	16	2-108	5220	81	12.1	6.2	18.3
1K0X	A	17	2-108	5220	81	48.2	21.7	69.9
1K0X	A	18	2-108	5220	81	24.4	8.3	32.7
1K0X	A	19	2-108	5220	81	31.2	11.7	42.9
1K0X	A	20	2-108	5220	81	40.0	11.0	51.0
1K8O	A	1	2-85	5078	95	39.2	8.7	47.9
1K8O	A	2	2-85	5078	95	22.9	15.7	38.6
1K8O	A	3	2-85	5078	95	43.4	7.9	51.3
1K8O	A	4	2-85	5078	95	46.0	16.4	62.4
1K8O	A	5	2-85	5078	95	30.7	15.0	45.7
1K8O	A	6	2-85	5078	95	32.8	8.8	41.6
1K8O	A	7	2-85	5078	95	29.3	8.1	37.4
1K8O	A	8	2-85	5078	95	34.8	8.4	43.2
1K8O	A	9	2-85	5078	95	22.2	13.1	35.3
1K8O	A	10	2-85	5078	95	36.7	10.6	47.3
1K8O	A	11	2-85	5078	95	38.9	10.4	49.3
1K8O	A	12	2-85	5078	95	39.8	6.4	46.2
1K8O	A	13	2-85	5078	95	47.6	18.1	65.7
1K8O	A	14	2-85	5078	95	44.9	9.8	54.7
1K8O	A	15	2-85	5078	95	31.0	18.4	49.4
1K8O	A	16	2-85	5078	95	37.5	13.1	50.6
1K8O	A	17	2-85	5078	95	35.0	11.6	46.6
1K8O	A	18	2-85	5078	95	25.2	19.3	44.5
1K8O	A	19	2-85	5078	95	37.2	11.2	48.4
1K8O	A	20	2-85	5078	95	48.0	8.7	56.7
1K99	A	1	2-91	6473	98	5.4	41.6	47.0
1K99	A	2	2-91	6473	98	40.2	65.3	105.5
1K99	A	3	2-91	6473	98	28.5	56.8	85.3
1K99	A	4	2-91	6473	98	3.5	27.8	31.3
1K99	A	5	2-91	6473	98	18.4	58.1	76.5
1K99	A	6	2-91	6473	98	7.7	49.2	56.9
1K99	A	7	2-91	6473	98	24.0	44.9	68.9
1K99	A	8	2-91	6473	98	21.7	52.6	74.3
1K99	A	9	2-91	6473	98	5.9	37.2	43.1
1K99	A	10	2-91	6473	98	2.7	36.4	39.1
1K99	A	11	2-91	6473	98	10.4	47.3	57.7
1K99	A	12	2-91	6473	98	5.2	27.8	33.0
1K99	A	13	2-91	6473	98	8.6	37.2	45.8
1K99	A	14	2-91	6473	98	12.1	42.5	54.6
1K99	A	15	2-91	6473	98	17.1	55.8	72.9
1K99	A	16	2-91	6473	98	8.3	54.8	63.1
1K99	A	17	2-91	6473	98	4.7	43.0	47.7
1K99	A	18	2-91	6473	98	10.0	42.5	52.5
1K99	A	19	2-91	6473	98	4.7	37.4	42.1
1K99	A	20	2-91	6473	98	5.5	30.7	36.2
1KHM	A	1	1-89	4405	96	18.7	14.2	32.9
1KHM	A	2	1-89	4405	96	59.4	11.9	71.3
1KHM	A	3	1-89	4405	96	70.8	9.5	80.3
1KHM	A	4	1-89	4405	96	38.7	16.6	55.3
1KHM	A	5	1-89	4405	96	31.2	15.6	46.8
1KHM	A	6	1-89	4405	96	38.3	10.4	48.7
1KHM	A	7	1-89	4405	96	49.4	9.0	58.4
1KHM	A	8	1-89	4405	96	51.4	14.2	65.6
1KHM	A	9	1-89	4405	96	30.7	9.9	40.6
1KHM	A	10	1-89	4405	96	43.0	11.6	54.6
1KHM	A	11	1-89	4405	96	59.0	11.0	70.0
1KHM	A	12	1-89	4405	96	39.4	18.3	57.7
1KHM	A	13	1-89	4405	96	14.5	11.9	26.4
1KHM	A	14	1-89	4405	96	44.7	12.2	56.9
1KHM	A	15	1-89	4405	96	29.0	10.3	39.3
1KHM	A	16	1-89	4405	96	40.4	15.2	55.6
1KHM	A	17	1-89	4405	96	29.4	12.4	41.8
1KHM	A	18	1-89	4405	96	52.3	12.9	65.2
1KHM	A	19	1-89	4405	96	78.8	13.1	91.9
1KHM	A	20	1-89	4405	96	19.5	18.7	38.2
1KM7	A	1	18-117	5128	80	44.4	32.9	77.3
1KOT	A	1	3-119	5058	92	13.3	72.9	86.2
1KOT	A	2	3-119	5058	92	19.0	84.8	103.8
1KOT	A	3	3-119	5058	92	18.1	63.2	81.3
1KOT	A	4	3-119	5058	92	12.1	67.3	79.4
1KOT	A	5	3-119	5058	92	9.2	75.3	84.5
1KOT	A	6	3-119	5058	92	7.6	81.3	88.9
1KOT	A	7	3-119	5058	92	7.1	75.1	82.2
1KOT	A	8	3-119	5058	92	14.2	59.6	73.8
1KOT	A	9	3-119	5058	92	19.9	77.9	97.8
1KOT	A	10	3-119	5058	92	16.6	64.7	81.3
1KOT	A	11	3-119	5058	92	11.8	81.1	92.9
1KOT	A	12	3-119	5058	92	10.4	68.2	78.6
1KOT	A	13	3-119	5058	92	9.6	77.5	87.1
1KOT	A	14	3-119	5058	92	10.8	65.5	76.3
1KOT	A	15	3-119	5058	92	10.5	72.5	83.0
1L8Z	A	1	1-82	5392	97	30.7	85.6	116.3
1LG4	A	1	52-150	5145	79	82.1	28.5	110.6
1LG4	A	2	52-150	5145	79	86.8	37.9	124.7
1LG4	A	3	52-150	5145	79	72.0	44.1	116.1
1LG4	A	4	52-150	5145	79	82.1	38.1	120.2
1LG4	A	5	52-150	5145	79	50.1	42.7	92.8
1LG4	A	6	52-150	5145	79	41.7	58.9	100.6
1LG4	A	7	52-150	5145	79	95.5	54.5	150.0
1LG4	A	8	52-150	5145	79	56.0	63.2	119.2
1LG4	A	9	52-150	5145	79	56.9	53.7	110.6
1LG4	A	10	52-150	5145	79	92.7	40.9	133.6
1LG4	A	11	52-150	5145	79	67.2	52.9	120.1
1LG4	A	12	52-150	5145	79	76.2	31.2	107.4
1LG4	A	13	52-150	5145	79	78.4	53.7	132.1
1LG4	A	14	52-150	5145	79	89.2	41.4	130.6
1LG4	A	15	52-150	5145	79	84.8	35.6	120.4
1LG4	A	16	52-150	5145	79	91.7	26.2	117.9
1LG4	A	17	52-150	5145	79	65.5	46.6	112.1
1LG4	A	18	52-150	5145	79	60.1	46.8	106.9
1LG4	A	19	52-150	5145	79	74.3	44.6	118.9
1LG4	A	20	52-150	5145	79	65.9	51.4	117.3
1LL8	A	1	8-114	5354	97	57.3	34.1	91.4
1LL8	A	2	8-114	5354	97	70.2	27.1	97.3
1LL8	A	3	8-114	5354	97	57.9	27.4	85.3
1LL8	A	4	8-114	5354	97	50.5	36.0	86.5
1LL8	A	5	8-114	5354	97	68.3	40.4	108.7
1LL8	A	6	8-114	5354	97	58.8	30.3	89.1
1LL8	A	7	8-114	5354	97	59.9	35.6	95.5
1LL8	A	8	8-114	5354	97	62.6	36.0	98.6
1LL8	A	9	8-114	5354	97	76.6	56.6	133.2
1LL8	A	10	8-114	5354	97	53.9	24.2	78.1
1LL8	A	11	8-114	5354	97	59.6	41.4	101.0
1LL8	A	12	8-114	5354	97	52.7	27.4	80.1
1LL8	A	13	8-114	5354	97	54.7	33.3	88.0
1LL8	A	14	8-114	5354	97	29.6	21.7	51.3
1LL8	A	15	8-114	5354	97	64.1	24.7	88.8
1LL8	A	16	8-114	5354	97	73.1	40.4	113.5
1LL8	A	17	8-114	5354	97	61.5	32.7	94.2
1LL8	A	18	8-114	5354	97	66.6	30.7	97.3
1LL8	A	19	8-114	5354	97	49.2	38.8	88.0
1LL8	A	20	8-114	5354	97	54.5	26.7	81.2
1LY7	A	1	90-210	4342	92	5.6	48.0	53.6
1LY7	A	2	90-210	4342	92	12.8	51.6	64.4
1LY7	A	3	90-210	4342	92	9.6	64.5	74.1
1LY7	A	4	90-210	4342	92	32.1	62.7	94.8
1LY7	A	5	90-210	4342	92	25.0	71.3	96.3
1LY7	A	6	90-210	4342	92	19.1	44.4	63.5
1LY7	A	7	90-210	4342	92	6.0	80.7	86.7
1LY7	A	8	90-210	4342	92	20.5	39.5	60.0
1LY7	A	9	90-210	4342	92	28.3	53.2	81.5
1LY7	A	10	90-210	4342	92	7.7	47.8	55.5
1LY7	A	11	90-210	4342	92	24.7	66.5	91.2
1LY7	A	12	90-210	4342	92	15.4	53.5	68.9
1LY7	A	13	90-210	4342	92	10.2	60.7	70.9
1LY7	A	14	90-210	4342	92	12.4	49.2	61.6
1LY7	A	15	90-210	4342	92	14.0	46.8	60.8
1M7T	A	1	1-66	5308	95	4.1	82.2	86.3
1M7T	A	2	1-66	5308	95	8.8	58.6	67.4
1M7T	A	3	1-66	5308	95	5.7	63.9	69.6
1M7T	A	4	1-66	5308	95	2.7	62.4	65.1
1M7T	A	5	1-66	5308	95	3.0	57.1	60.1
1M7T	A	6	1-66	5308	95	4.0	66.8	70.8
1M7T	A	7	1-66	5308	95	1.7	67.5	69.2
1M7T	A	8	1-66	5308	95	5.3	66.2	71.5
1M7T	A	9	1-66	5308	95	5.7	70.0	75.7
1M7T	A	10	1-66	5308	95	1.8	79.2	81.0
1M7T	A	11	1-66	5308	95	11.7	65.3	77.0
1M7T	A	12	1-66	5308	95	1.6	67.5	69.1
1M7T	A	13	1-66	5308	95	2.7	54.5	57.2
1M7T	A	14	1-66	5308	95	4.0	68.2	72.2
1M7T	A	15	1-66	5308	95	2.9	70.5	73.4
1M7T	A	16	1-66	5308	95	3.1	66.5	69.6
1M7T	A	17	1-66	5308	95	1.8	64.7	66.5
1M7T	A	18	1-66	5308	95	3.3	66.0	69.3
1M7T	A	19	1-66	5308	95	7.2	58.4	65.6
1M7T	A	20	1-66	5308	95	2.8	71.7	74.5
1M7T	A	21	1-66	5308	95	4.5	58.4	62.9
1MJD	A	1	45-150	5482	79	72.2	26.7	98.9
1MJD	A	2	45-150	5482	79	47.4	33.3	80.7
1MJD	A	3	45-150	5482	79	55.2	25.9	81.1
1MJD	A	4	45-150	5482	79	58.8	33.7	92.5
1MJD	A	5	45-150	5482	79	78.6	24.9	103.5
1MJD	A	6	45-150	5482	79	62.1	23.0	85.1
1MJD	A	7	45-150	5482	79	66.3	36.7	103.0
1MJD	A	8	45-150	5482	79	67.4	30.5	97.9
1MJD	A	9	45-150	5482	79	51.6	28.4	80.0
1MJD	A	10	45-150	5482	79	56.9	20.0	76.9
1MJD	A	11	45-150	5482	79	79.2	37.4	116.6
1MJD	A	12	45-150	5482	79	55.6	19.3	74.9
1MJD	A	13	45-150	5482	79	79.6	21.7	101.3
1MJD	A	14	45-150	5482	79	71.8	21.9	93.7
1MJD	A	15	45-150	5482	79	56.7	33.3	90.0
1MJD	A	16	45-150	5482	79	66.1	24.7	90.8
1MJD	A	17	45-150	5482	79	38.7	27.3	66.0
1MJD	A	18	45-150	5482	79	67.0	18.1	85.1
1MJD	A	19	45-150	5482	79	52.7	19.1	71.8
1MJD	A	20	45-150	5482	79	65.2	23.3	88.5
1MP1	A	1	27-134	5162	98	55.8	58.1	113.9
1MP1	A	2	27-134	5162	98	69.1	68.0	137.1
1MP1	A	3	27-134	5162	98	71.3	68.0	139.3
1MP1	A	4	27-134	5162	98	63.9	70.0	133.9
1MP1	A	5	27-134	5162	98	77.4	71.5	148.9
1MP1	A	6	27-134	5162	98	68.5	67.5	136.0
1MP1	A	7	27-134	5162	98	71.3	70.8	142.1
1MP1	A	8	27-134	5162	98	70.0	50.5	120.5
1MP1	A	9	27-134	5162	98	71.8	57.6	129.4
1MP1	A	10	27-134	5162	98	83.2	54.2	137.4
1MP1	A	11	27-134	5162	98	69.7	52.1	121.8
1MP1	A	12	27-134	5162	98	77.2	49.0	126.2
1MP1	A	13	27-134	5162	98	64.5	67.3	131.8
1MP1	A	14	27-134	5162	98	59.9	59.9	119.8
1MP1	A	15	27-134	5162	98	69.1	56.3	125.4
1MP1	A	16	27-134	5162	98	65.5	57.6	123.1
1MP1	A	17	27-134	5162	98	65.7	60.4	126.1
1MP1	A	18	27-134	5162	98	80.2	62.2	142.4
1MP1	A	19	27-134	5162	98	57.0	57.9	114.9
1MP1	A	20	27-134	5162	98	67.4	68.2	135.6
1N6V	A	1	1-210	5049	90	42.3	44.4	86.7
1NGL	A	1	2-179	4267	96	32.0	18.9	50.9
1NWV	A	1	62-188	5506	77	14.7	12.7	27.4
1NWV	A	2	62-188	5506	77	10.4	18.9	29.3
1NWV	A	3	62-188	5506	77	22.6	23.8	46.4
1NWV	A	4	62-188	5506	77	30.1	33.9	64.0
1NWV	A	5	62-188	5506	77	8.4	27.1	35.5
1NWV	A	6	62-188	5506	77	13.3	20.0	33.3
1NWV	A	7	62-188	5506	77	12.4	15.8	28.2
1NWV	A	8	62-188	5506	77	37.4	9.8	47.2
1NWV	A	9	62-188	5506	77	16.9	11.3	28.2
1NWV	A	10	62-188	5506	77	11.4	10.7	22.1
1NWV	A	11	62-188	5506	77	15.5	20.0	35.5
1NWV	A	12	62-188	5506	77	7.1	20.2	27.3
1NWV	A	13	62-188	5506	77	23.6	10.7	34.3
1NWV	A	14	62-188	5506	77	11.0	10.6	21.6
1NWV	A	15	62-188	5506	77	8.9	24.5	33.4
1NWV	A	16	62-188	5506	77	13.6	17.9	31.5
1NWV	A	17	62-188	5506	77	9.8	10.3	20.1
1NWV	A	18	62-188	5506	77	9.1	36.7	45.8
1NWV	A	19	62-188	5506	77	31.3	26.6	57.9
1NWV	A	20	62-188	5506	77	9.1	23.6	32.7
1NWV	A	21	62-188	5506	77	11.3	20.4	31.7
1NWV	A	22	62-188	5506	77	36.5	37.6	74.1
1NWV	A	23	62-188	5506	77	14.0	10.3	24.3
1NWV	A	24	62-188	5506	77	25.5	26.2	51.7
1NWV	A	25	62-188	5506	77	13.3	33.3	46.6
1NWV	A	26	62-188	5506	77	6.9	16.4	23.3
1NWV	A	27	62-188	5506	77	15.6	27.8	43.4
1NWV	A	28	62-188	5506	77	30.9	12.1	43.0
1NWV	A	29	62-188	5506	77	9.3	7.1	16.4
1NWV	A	30	62-188	5506	77	23.2	16.7	39.9
1NWV	A	31	62-188	5506	77	17.0	22.2	39.2
1NWV	A	32	62-188	5506	77	9.6	11.0	20.6
1NWV	A	33	62-188	5506	77	12.9	10.0	22.9
1NWV	A	34	62-188	5506	77	19.0	21.3	40.3
1NWV	A	35	62-188	5506	77	16.7	8.9	25.6
1NWV	A	36	62-188	5506	77	6.3	15.4	21.7
1NWV	A	37	62-188	5506	77	17.8	9.8	27.6
1NWV	A	38	62-188	5506	77	10.5	40.9	51.4
1NWV	A	39	62-188	5506	77	14.7	27.6	42.3
1NWV	A	40	62-188	5506	77	12.3	10.8	23.1
1NWV	A	41	62-188	5506	77	11.8	22.5	34.3
1NWV	A	42	62-188	5506	77	17.4	6.3	23.7
1NZP	A	1	242-327	5766	88	18.7	20.2	38.9
1NZP	A	2	242-327	5766	88	56.0	20.4	76.4
1NZP	A	3	242-327	5766	88	38.9	25.5	64.4
1NZP	A	4	242-327	5766	88	65.5	23.5	89.0
1NZP	A	5	242-327	5766	88	45.3	21.7	67.0
1NZP	A	6	242-327	5766	88	18.1	26.9	45.0
1NZP	A	7	242-327	5766	88	31.5	24.2	55.7
1NZP	A	8	242-327	5766	88	18.8	20.2	39.0
1O7C	T	1	1-98	6393	98	40.6	28.2	68.8
1O7C	T	2	1-98	6393	98	67.2	23.5	90.7
1O7C	T	3	1-98	6393	98	51.6	23.8	75.4
1O7C	T	4	1-98	6393	98	57.9	14.3	72.2
1O7C	T	5	1-98	6393	98	51.0	18.4	69.4
1O7C	T	6	1-98	6393	98	39.0	34.7	73.7
1O7C	T	7	1-98	6393	98	56.5	15.6	72.1
1O7C	T	8	1-98	6393	98	53.2	18.4	71.6
1O7C	T	9	1-98	6393	98	36.7	19.3	56.0
1O7C	T	10	1-98	6393	98	53.6	20.9	74.5
1O7C	T	11	1-98	6393	98	64.1	22.1	86.2
1O7C	T	12	1-98	6393	98	49.4	33.1	82.5
1O7C	T	13	1-98	6393	98	47.4	39.2	86.6
1O7C	T	14	1-98	6393	98	57.0	26.2	83.2
1O7C	T	15	1-98	6393	98	43.6	26.6	70.2
1O7C	T	16	1-98	6393	98	47.6	26.6	74.2
1O7C	T	17	1-98	6393	98	49.4	25.4	74.8
1O7C	T	18	1-98	6393	98	27.6	18.4	46.0
1O7C	T	19	1-98	6393	98	57.5	15.5	73.0
1O7C	T	20	1-98	6393	98	50.1	32.4	82.5
1O8R	A	1	1-94	5603	86	75.8	36.4	112.2
1O8R	A	2	1-94	5603	86	67.4	20.7	88.1
1O8R	A	3	1-94	5603	86	70.0	17.9	87.9
1O8R	A	4	1-94	5603	86	54.7	19.7	74.4
1O8R	A	5	1-94	5603	86	72.8	43.0	115.8
1O8R	A	6	1-94	5603	86	44.0	30.5	74.5
1O8R	A	7	1-94	5603	86	29.8	13.1	42.9
1O8R	A	8	1-94	5603	86	47.0	12.3	59.3
1O8R	A	9	1-94	5603	86	56.9	18.6	75.5
1O8R	A	10	1-94	5603	86	66.6	28.7	95.3
1O8R	A	11	1-94	5603	86	75.8	18.9	94.7
1O8R	A	12	1-94	5603	86	65.7	13.2	78.9
1O8R	A	13	1-94	5603	86	67.7	37.4	105.1
1O8R	A	14	1-94	5603	86	72.2	29.6	101.8
1O8R	A	15	1-94	5603	86	58.4	56.8	115.2
1O8R	A	16	1-94	5603	86	65.5	34.9	100.4
1O8R	A	17	1-94	5603	86	43.6	27.4	71.0
1O8R	A	18	1-94	5603	86	52.9	22.2	75.1
1O8R	A	19	1-94	5603	86	62.6	11.8	74.4
1O8R	A	20	1-94	5603	86	44.2	21.1	65.3
1O8R	A	21	1-94	5603	86	50.7	15.7	66.4
1O8R	A	22	1-94	5603	86	52.3	34.9	87.2
1O8R	A	23	1-94	5603	86	66.6	14.0	80.6
1O8R	A	24	1-94	5603	86	66.6	30.9	97.5
1O8R	A	25	1-94	5603	86	60.3	15.5	75.8
1O8R	A	26	1-94	5603	86	70.8	25.9	96.7
1O8R	A	27	1-94	5603	86	41.5	50.2	91.7
1O8R	A	28	1-94	5603	86	71.5	17.6	89.1
1O8R	A	29	1-94	5603	86	56.0	9.3	65.3
1O8R	A	30	1-94	5603	86	15.2	38.6	53.8
1OQA	A	1	2-110	6114	96	85.7	35.6	121.3
1OQA	A	2	2-110	6114	96	74.8	35.1	109.9
1OQA	A	3	2-110	6114	96	73.1	36.9	110.0
1OQA	A	4	2-110	6114	96	74.3	33.3	107.6
1OQA	A	5	2-110	6114	96	66.1	44.1	110.2
1OQA	A	6	2-110	6114	96	66.6	35.1	101.7
1OQA	A	7	2-110	6114	96	83.2	39.0	122.2
1OQA	A	8	2-110	6114	96	59.0	49.0	108.0
1OQA	A	9	2-110	6114	96	81.0	41.8	122.8
1OQA	A	10	2-110	6114	96	63.0	45.1	108.1
1OQA	A	11	2-110	6114	96	66.8	50.9	117.7
1OQA	A	12	2-110	6114	96	71.3	40.7	112.0
1OQA	A	13	2-110	6114	96	78.4	46.1	124.5
1OQA	A	14	2-110	6114	96	71.5	33.7	105.2
1OQA	A	15	2-110	6114	96	59.6	33.7	93.3
1OV2	A	1	17-98	5598	99	35.1	82.4	117.5
1OV2	A	2	17-98	5598	99	26.1	74.4	100.5
1OV2	A	3	17-98	5598	99	19.0	84.3	103.3
1OV2	A	4	17-98	5598	99	54.7	69.3	124.0
1OV2	A	5	17-98	5598	99	29.1	76.3	105.4
1OV2	A	6	17-98	5598	99	40.8	60.4	101.2
1OV2	A	7	17-98	5598	99	30.7	89.1	119.8
1OV2	A	8	17-98	5598	99	46.0	72.9	118.9
1OV2	A	9	17-98	5598	99	25.7	80.9	106.6
1OV2	A	10	17-98	5598	99	40.2	75.6	115.8
1OV2	A	11	17-98	5598	99	40.8	68.2	109.0
1OV2	A	12	17-98	5598	99	12.6	86.5	99.1
1OV2	A	13	17-98	5598	99	35.0	76.6	111.6
1OV2	A	14	17-98	5598	99	25.1	89.5	114.6
1OV2	A	15	17-98	5598	99	39.6	77.2	116.8
1OV2	A	16	17-98	5598	99	51.2	72.0	123.2
1OV2	A	17	17-98	5598	99	35.9	85.2	121.1
1OV2	A	18	17-98	5598	99	18.8	92.3	111.1
1OV2	A	19	17-98	5598	99	49.2	74.8	124.0
1OV2	A	20	17-98	5598	99	30.5	72.7	103.2
1OV2	A	21	17-98	5598	99	55.4	55.5	110.9
1OV2	A	22	17-98	5598	99	26.8	77.7	104.5
1OV2	A	23	17-98	5598	99	43.6	79.7	123.3
1OV2	A	24	17-98	5598	99	41.2	76.6	117.8
1OV2	A	25	17-98	5598	99	26.1	74.1	100.2
1OV2	A	26	17-98	5598	99	44.7	51.6	96.3
1OV2	A	27	17-98	5598	99	24.4	73.9	98.3
1OV2	A	28	17-98	5598	99	22.1	80.7	102.8
1OV2	A	29	17-98	5598	99	47.0	90.1	137.1
1OV2	A	30	17-98	5598	99	26.9	81.8	108.7
1OV2	A	31	17-98	5598	99	30.7	72.2	102.9
1OV2	A	32	17-98	5598	99	46.0	66.5	112.5
1OV2	A	33	17-98	5598	99	40.0	50.2	90.2
1OV2	A	34	17-98	5598	99	45.5	75.6	121.1
1OV2	A	35	17-98	5598	99	28.5	71.5	100.0
1OV2	A	36	17-98	5598	99	23.8	77.0	100.8
1OV2	A	37	17-98	5598	99	40.8	65.0	105.8
1OV2	A	38	17-98	5598	99	64.3	86.9	151.2
1OV2	A	39	17-98	5598	99	42.1	77.5	119.6
1OWA	A	1	1-156	4393	81	89.8	54.8	144.6
1OWA	A	2	1-156	4393	81	60.3	62.4	122.7
1OWA	A	3	1-156	4393	81	90.2	54.8	145.0
1OWA	A	4	1-156	4393	81	70.6	62.9	133.5
1OWA	A	5	1-156	4393	81	85.2	55.2	140.4
1OWA	A	6	1-156	4393	81	87.3	50.0	137.3
1OWA	A	7	1-156	4393	81	57.5	55.0	112.5
1OWA	A	8	1-156	4393	81	58.8	58.6	117.4
1OWA	A	9	1-156	4393	81	57.7	52.6	110.3
1OWA	A	10	1-156	4393	81	67.0	49.5	116.5
1P6S	A	1	1-111	5778	82	54.7	58.1	112.8
1P6S	A	2	1-111	5778	82	57.3	74.6	131.9
1P6S	A	3	1-111	5778	82	69.1	71.7	140.8
1P6S	A	4	1-111	5778	82	80.2	39.7	119.9
1P6S	A	5	1-111	5778	82	90.9	63.7	154.6
1P6S	A	6	1-111	5778	82	75.2	79.2	154.4
1P6S	A	7	1-111	5778	82	93.1	62.7	155.8
1P6S	A	8	1-111	5778	82	67.4	89.1	156.5
1P6S	A	9	1-111	5778	82	74.8	63.4	138.2
1P6S	A	10	1-111	5778	82	81.3	50.2	131.5
1P6S	A	11	1-111	5778	82	91.7	70.0	161.7
1P6S	A	12	1-111	5778	82	88.1	62.0	150.1
1P6S	A	13	1-111	5778	82	85.0	61.7	146.7
1P6S	A	14	1-111	5778	82	78.6	42.0	120.6
1P6S	A	15	1-111	5778	82	87.0	64.2	151.2
1P6S	A	16	1-111	5778	82	83.2	54.5	137.7
1P6S	A	17	1-111	5778	82	88.7	68.5	157.2
1P6S	A	18	1-111	5778	82	78.4	46.1	124.5
1P6S	A	19	1-111	5778	82	91.8	60.9	152.7
1P6S	A	20	1-111	5778	82	91.9	48.8	140.7
1PB5	A	1	1-35	5817	82	0.6	5.4	6.0
1PB5	A	2	1-35	5817	82	0.7	7.5	8.2
1PB5	A	3	1-35	5817	82	1.5	8.7	10.2
1PB5	A	4	1-35	5817	82	1.8	5.3	7.1
1PB5	A	5	1-35	5817	82	1.2	11.9	13.1
1PB5	A	6	1-35	5817	82	1.1	10.4	11.5
1PB5	A	7	1-35	5817	82	1.7	8.3	10.0
1PB5	A	8	1-35	5817	82	2.1	6.1	8.2
1PB5	A	9	1-35	5817	82	1.1	6.3	7.4
1PB5	A	10	1-35	5817	82	1.7	6.4	8.1
1PB5	A	11	1-35	5817	82	0.9	6.8	7.7
1PB5	A	12	1-35	5817	82	2.0	4.5	6.5
1PB5	A	13	1-35	5817	82	1.4	4.8	6.2
1PB5	A	14	1-35	5817	82	2.1	4.7	6.8
1PB5	A	15	1-35	5817	82	1.1	7.2	8.3
1PB5	A	16	1-35	5817	82	1.8	3.9	5.7
1PBU	A	1	276-437	5628	80	18.1	69.0	87.1
1PBU	A	2	276-437	5628	80	22.9	88.4	111.3
1PBU	A	3	276-437	5628	80	34.3	89.7	124.0
1PBU	A	4	276-437	5628	80	31.3	70.5	101.8
1PBU	A	5	276-437	5628	80	28.8	88.1	116.9
1PBU	A	6	276-437	5628	80	22.7	77.2	99.9
1PBU	A	7	276-437	5628	80	20.5	69.5	90.0
1PBU	A	8	276-437	5628	80	11.1	92.1	103.2
1PBU	A	9	276-437	5628	80	34.1	81.5	115.6
1PBU	A	10	276-437	5628	80	34.0	75.8	109.8
1PBU	A	11	276-437	5628	80	42.9	80.5	123.4
1PBU	A	12	276-437	5628	80	20.1	89.5	109.6
1PBU	A	13	276-437	5628	80	19.2	87.4	106.6
1PBU	A	14	276-437	5628	80	23.8	86.2	110.0
1PBU	A	15	276-437	5628	80	11.3	81.3	92.6
1PBU	A	16	276-437	5628	80	34.0	85.4	119.4
1PBU	A	17	276-437	5628	80	37.2	87.6	124.8
1PBU	A	18	276-437	5628	80	17.4	82.4	99.8
1PBU	A	19	276-437	5628	80	31.5	79.2	110.7
1PBU	A	20	276-437	5628	80	22.4	85.8	108.2
1PD6	A	1	208-301	5591	97	17.1	82.2	99.3
1PD6	A	2	208-301	5591	97	21.7	60.9	82.6
1PD6	A	3	208-301	5591	97	22.8	61.7	84.5
1PD6	A	4	208-301	5591	97	28.8	61.2	90.0
1PD6	A	5	208-301	5591	97	11.2	61.7	72.9
1PD6	A	6	208-301	5591	97	29.4	65.5	94.9
1PD6	A	7	208-301	5591	97	21.2	54.2	75.4
1PD6	A	8	208-301	5591	97	24.6	83.5	108.1
1PD6	A	9	208-301	5591	97	22.7	76.3	99.0
1PD6	A	10	208-301	5591	97	42.1	62.4	104.5
1PD6	A	11	208-301	5591	97	24.8	65.8	90.6
1PD6	A	12	208-301	5591	97	20.2	84.7	104.9
1PD6	A	13	208-301	5591	97	44.4	63.7	108.1
1PD6	A	14	208-301	5591	97	14.2	74.8	89.0
1PD6	A	15	208-301	5591	97	20.8	58.9	79.7
1PD6	A	16	208-301	5591	97	26.1	52.4	78.5
1PD6	A	17	208-301	5591	97	31.3	88.9	120.2
1PD6	A	18	208-301	5591	97	20.3	89.1	109.4
1PD6	A	19	208-301	5591	97	27.9	36.9	64.8
1PD6	A	20	208-301	5591	97	22.7	52.4	75.1
1PD6	A	21	208-301	5591	97	29.8	66.2	96.0
1PD6	A	22	208-301	5591	97	21.0	80.9	101.9
1PD6	A	23	208-301	5591	97	18.0	83.0	101.0
1PD6	A	24	208-301	5591	97	23.6	82.0	105.6
1PD6	A	25	208-301	5591	97	29.6	84.8	114.4
1PD6	A	26	208-301	5591	97	20.5	84.1	104.6
1PD6	A	27	208-301	5591	97	21.8	85.8	107.6
1PD6	A	28	208-301	5591	97	23.6	69.0	92.6
1PFJ	A	1	1-108	4901	77	19.9	21.7	41.6
1PFJ	A	2	1-108	4901	77	23.3	40.4	63.7
1PFJ	A	3	1-108	4901	77	26.4	38.3	64.7
1PFJ	A	4	1-108	4901	77	14.3	39.7	54.0
1PFJ	A	5	1-108	4901	77	21.1	39.2	60.3
1PFJ	A	6	1-108	4901	77	24.0	34.1	58.1
1PFJ	A	7	1-108	4901	77	28.3	42.5	70.8
1PFJ	A	8	1-108	4901	77	20.1	35.1	55.2
1PFJ	A	9	1-108	4901	77	31.8	46.6	78.4
1PFJ	A	10	1-108	4901	77	27.8	37.4	65.2
1PFJ	A	11	1-108	4901	77	14.8	36.0	50.8
1PFJ	A	12	1-108	4901	77	23.1	38.6	61.7
1PFJ	A	13	1-108	4901	77	23.3	32.9	56.2
1PFJ	A	14	1-108	4901	77	13.9	20.7	34.6
1PFJ	A	15	1-108	4901	77	25.4	24.1	49.5
1PFJ	A	16	1-108	4901	77	22.1	43.5	65.6
1PFJ	A	17	1-108	4901	77	19.6	27.6	47.2
1PFJ	A	18	1-108	4901	77	17.9	42.0	59.9
1PFJ	A	19	1-108	4901	77	22.8	33.7	56.5
1PFL	A	1	1-139	4082	81	53.9	47.8	101.7
1PFL	A	2	1-139	4082	81	40.8	48.8	89.6
1PFL	A	3	1-139	4082	81	46.4	45.6	92.0
1PFL	A	4	1-139	4082	81	42.7	51.6	94.3
1PFL	A	5	1-139	4082	81	35.8	52.9	88.7
1PFL	A	6	1-139	4082	81	39.2	53.2	92.4
1PFL	A	7	1-139	4082	81	45.1	42.7	87.8
1PFL	A	8	1-139	4082	81	38.1	41.1	79.2
1PFL	A	9	1-139	4082	81	58.8	57.6	116.4
1PFL	A	10	1-139	4082	81	38.7	48.5	87.2
1PFL	A	11	1-139	4082	81	30.2	59.9	90.1
1PFL	A	12	1-139	4082	81	35.1	56.8	91.9
1PFL	A	13	1-139	4082	81	44.0	42.0	86.0
1PFL	A	14	1-139	4082	81	34.4	56.6	91.0
1PFL	A	15	1-139	4082	81	33.3	46.4	79.7
1PFL	A	16	1-139	4082	81	37.9	52.1	90.0
1PFL	A	17	1-139	4082	81	39.4	38.1	77.5
1PFL	A	18	1-139	4082	81	47.0	32.9	79.9
1PFL	A	19	1-139	4082	81	50.5	54.2	104.7
1PFL	A	20	1-139	4082	81	39.2	55.2	94.4
1PLO	A	1	15-136	4779	93	3.9	5.6	9.5
1PLO	A	2	15-136	4779	93	15.8	4.2	20.0
1PLO	A	3	15-136	4779	93	18.2	9.7	27.9
1PLO	A	4	15-136	4779	93	25.1	4.9	30.0
1PLO	A	5	15-136	4779	93	12.2	11.2	23.4
1PLO	A	6	15-136	4779	93	20.8	25.5	46.3
1PLO	A	7	15-136	4779	93	24.0	7.6	31.6
1PLO	A	8	15-136	4779	93	25.2	8.3	33.5
1PLO	A	9	15-136	4779	93	54.9	26.6	81.5
1PLO	A	10	15-136	4779	93	25.2	5.9	31.1
1POZ	A	1	20-178	6093	80	39.4	35.4	74.8
1POZ	A	2	20-178	6093	80	20.0	51.9	71.9
1POZ	A	3	20-178	6093	80	38.7	46.8	85.5
1POZ	A	4	20-178	6093	80	54.1	40.4	94.5
1POZ	A	5	20-178	6093	80	40.8	38.8	79.6
1POZ	A	6	20-178	6093	80	22.6	43.0	65.6
1POZ	A	7	20-178	6093	80	46.2	39.2	85.4
1POZ	A	8	20-178	6093	80	56.9	46.4	103.3
1POZ	A	9	20-178	6093	80	45.3	44.9	90.2
1POZ	A	10	20-178	6093	80	40.0	42.3	82.3
1POZ	A	11	20-178	6093	80	43.8	31.8	75.6
1POZ	A	12	20-178	6093	80	46.6	42.7	89.3
1POZ	A	13	20-178	6093	80	39.8	51.6	91.4
1POZ	A	14	20-178	6093	80	33.6	43.7	77.3
1POZ	A	15	20-178	6093	80	40.8	43.7	84.5
1POZ	A	16	20-178	6093	80	43.2	42.7	85.9
1POZ	A	17	20-178	6093	80	48.8	53.2	102.0
1POZ	A	18	20-178	6093	80	45.8	46.4	92.2
1POZ	A	19	20-178	6093	80	47.8	38.6	86.4
1POZ	A	20	20-178	6093	80	34.4	40.9	75.3
1PVE	A	1	5-72	5868	95	64.1	68.8	132.9
1PVE	A	2	5-72	5868	95	68.3	64.2	132.5
1PVE	A	3	5-72	5868	95	11.7	82.6	94.3
1PVE	A	4	5-72	5868	95	56.7	55.0	111.7
1PVE	A	5	5-72	5868	95	58.8	53.2	112.0
1PVE	A	6	5-72	5868	95	57.7	67.0	124.7
1PVE	A	7	5-72	5868	95	39.0	69.5	108.5
1PVE	A	8	5-72	5868	95	47.8	61.2	109.0
1PVE	A	9	5-72	5868	95	39.2	69.3	108.5
1PVE	A	10	5-72	5868	95	45.8	59.6	105.4
1PVE	A	11	5-72	5868	95	53.6	71.3	124.9
1PVE	A	12	5-72	5868	95	50.7	77.7	128.4
1PVE	A	13	5-72	5868	95	44.0	77.9	121.9
1PVE	A	14	5-72	5868	95	24.1	82.4	106.5
1PVE	A	15	5-72	5868	95	30.5	77.2	107.7
1PVE	A	16	5-72	5868	95	83.3	62.4	145.7
1PVE	A	17	5-72	5868	95	60.3	68.2	128.5
1PVE	A	18	5-72	5868	95	59.2	63.2	122.4
1PVE	A	19	5-72	5868	95	72.0	68.8	140.8
1PVE	A	20	5-72	5868	95	62.8	85.0	147.8
1Q2Z	A	1	1-120	5912	98	75.8	32.0	107.8
1Q2Z	A	2	1-120	5912	98	77.4	43.3	120.7
1Q2Z	A	3	1-120	5912	98	79.2	45.4	124.6
1Q2Z	A	4	1-120	5912	98	72.8	47.8	120.6
1Q2Z	A	5	1-120	5912	98	59.6	47.3	106.9
1Q2Z	A	6	1-120	5912	98	77.8	40.7	118.5
1Q2Z	A	7	1-120	5912	98	69.5	44.6	114.1
1Q2Z	A	8	1-120	5912	98	83.9	43.9	127.8
1Q2Z	A	9	1-120	5912	98	80.8	36.4	117.2
1Q2Z	A	10	1-120	5912	98	88.7	46.6	135.3
1Q2Z	A	11	1-120	5912	98	75.8	46.1	121.9
1Q2Z	A	12	1-120	5912	98	61.0	43.3	104.3
1Q2Z	A	13	1-120	5912	98	57.0	47.5	104.5
1Q2Z	A	14	1-120	5912	98	61.9	39.2	101.1
1Q2Z	A	15	1-120	5912	98	63.2	35.4	98.6
1Q2Z	A	16	1-120	5912	98	69.3	49.5	118.8
1Q2Z	A	17	1-120	5912	98	69.1	62.4	131.5
1Q2Z	A	18	1-120	5912	98	66.8	39.9	106.7
1Q2Z	A	19	1-120	5912	98	61.2	33.5	94.7
1Q2Z	A	20	1-120	5912	98	75.8	32.7	108.5
1Q7X	A	1	2-108	5937	97	70.0	6.4	76.4
1Q7X	A	2	2-108	5937	97	65.0	4.8	69.8
1Q7X	A	3	2-108	5937	97	65.0	4.4	69.4
1Q7X	A	4	2-108	5937	97	52.7	5.0	57.7
1Q7X	A	5	2-108	5937	97	84.5	8.3	92.8
1Q7X	A	6	2-108	5937	97	72.8	4.8	77.6
1Q7X	A	7	2-108	5937	97	44.6	4.9	49.5
1Q7X	A	8	2-108	5937	97	76.2	6.0	82.2
1Q7X	A	9	2-108	5937	97	20.6	5.6	26.2
1Q7X	A	10	2-108	5937	97	42.5	11.0	53.5
1Q7X	A	11	2-108	5937	97	38.5	4.1	42.6
1Q7X	A	12	2-108	5937	97	26.8	5.6	32.4
1Q7X	A	13	2-108	5937	97	32.6	10.7	43.3
1Q7X	A	14	2-108	5937	97	77.0	3.8	80.8
1Q7X	A	15	2-108	5937	97	47.4	2.6	50.0
1Q7X	A	16	2-108	5937	97	35.8	8.6	44.4
1Q7X	A	17	2-108	5937	97	28.6	5.9	34.5
1Q7X	A	18	2-108	5937	97	76.4	2.2	78.6
1Q7X	A	19	2-108	5937	97	51.2	3.9	55.1
1Q7X	A	20	2-108	5937	97	66.1	4.0	70.1
1Q8X	A	1	1-166	6004	81	26.1	43.7	69.8
1Q8X	A	2	1-166	6004	81	38.9	30.0	68.9
1Q8X	A	3	1-166	6004	81	24.8	34.7	59.5
1Q8X	A	4	1-166	6004	81	23.6	38.8	62.4
1Q8X	A	5	1-166	6004	81	18.7	64.7	83.4
1Q8X	A	6	1-166	6004	81	32.4	37.9	70.3
1Q8X	A	7	1-166	6004	81	33.3	45.1	78.4
1Q8X	A	8	1-166	6004	81	22.7	58.6	81.3
1Q8X	A	9	1-166	6004	81	24.7	36.9	61.6
1Q8X	A	10	1-166	6004	81	34.8	30.5	65.3
1Q8X	A	11	1-166	6004	81	29.1	44.4	73.5
1Q8X	A	12	1-166	6004	81	48.6	49.7	98.3
1Q8X	A	13	1-166	6004	81	24.1	72.2	96.3
1Q8X	A	14	1-166	6004	81	42.9	42.0	84.9
1Q8X	A	15	1-166	6004	81	24.6	39.9	64.5
1Q8X	A	16	1-166	6004	81	42.3	48.8	91.1
1Q8X	A	17	1-166	6004	81	34.3	72.5	106.8
1Q8X	A	18	1-166	6004	81	40.0	47.8	87.8
1Q8X	A	19	1-166	6004	81	41.7	34.7	76.4
1Q8X	A	20	1-166	6004	81	38.5	43.3	81.8
1QK9	A	1	1-92	4280	81	91.9	23.2	115.1
1QK9	A	2	1-92	4280	81	88.6	42.3	130.9
1QK9	A	3	1-92	4280	81	94.1	60.2	154.3
1QK9	A	4	1-92	4280	81	81.9	62.0	143.9
1QK9	A	5	1-92	4280	81	87.8	36.4	124.2
1QK9	A	6	1-92	4280	81	83.0	20.2	103.2
1QK9	A	7	1-92	4280	81	94.8	25.2	120.0
1QK9	A	8	1-92	4280	81	95.1	70.5	165.6
1QK9	A	9	1-92	4280	81	89.9	61.2	151.1
1QK9	A	10	1-92	4280	81	96.5	45.4	141.9
1QK9	A	11	1-92	4280	81	93.9	42.3	136.2
1QK9	A	12	1-92	4280	81	73.9	19.4	93.3
1QK9	A	13	1-92	4280	81	89.5	16.4	105.9
1QK9	A	14	1-92	4280	81	95.0	42.5	137.5
1QK9	A	15	1-92	4280	81	93.2	27.6	120.8
1QK9	A	16	1-92	4280	81	87.8	29.6	117.4
1QK9	A	17	1-92	4280	81	86.0	59.1	145.1
1QK9	A	18	1-92	4280	81	91.2	26.9	118.1
1QK9	A	19	1-92	4280	81	95.2	23.6	118.8
1QK9	A	20	1-92	4280	81	87.0	20.0	107.0
1QK9	A	21	1-92	4280	81	85.3	13.2	98.5
1QK9	A	22	1-92	4280	81	81.3	42.5	123.8
1QK9	A	23	1-92	4280	81	82.8	47.8	130.6
1QK9	A	24	1-92	4280	81	89.8	34.5	124.3
1QK9	A	25	1-92	4280	81	82.8	48.3	131.1
1QK9	A	26	1-92	4280	81	95.7	23.6	119.3
1QK9	A	27	1-92	4280	81	94.3	61.7	156.0
1QK9	A	28	1-92	4280	81	86.2	17.6	103.8
1QM1	A	1	125-228	4434	80	59.6	48.5	108.1
1QM1	A	2	125-228	4434	80	60.6	97.5	158.1
1QM1	A	3	125-228	4434	80	65.7	48.0	113.7
1QM1	A	4	125-228	4434	80	39.0	67.8	106.8
1QM1	A	5	125-228	4434	80	25.1	86.4	111.5
1QM1	A	6	125-228	4434	80	80.2	59.9	140.1
1QM1	A	7	125-228	4434	80	48.8	59.1	107.9
1QM1	A	8	125-228	4434	80	81.1	71.0	152.1
1QM1	A	9	125-228	4434	80	87.0	55.8	142.8
1QM1	A	10	125-228	4434	80	36.5	84.3	120.8
1QM1	A	11	125-228	4434	80	52.0	47.8	99.8
1QM1	A	12	125-228	4434	80	48.0	74.1	122.1
1QM1	A	13	125-228	4434	80	24.7	85.0	109.7
1QM1	A	14	125-228	4434	80	43.6	73.4	117.0
1QM1	A	15	125-228	4434	80	72.4	79.5	151.9
1QM1	A	16	125-228	4434	80	35.3	55.8	91.1
1QM1	A	17	125-228	4434	80	51.2	37.6	88.8
1QM1	A	18	125-228	4434	80	67.2	35.1	102.3
1QM1	A	19	125-228	4434	80	48.2	63.7	111.9
1QM1	A	20	125-228	4434	80	44.7	50.9	95.6
1QM3	A	1	125-228	4379	80	48.2	32.7	80.9
1QM3	A	2	125-228	4379	80	65.7	65.8	131.5
1QM3	A	3	125-228	4379	80	76.6	45.9	122.5
1QM3	A	4	125-228	4379	80	78.0	62.4	140.4
1QM3	A	5	125-228	4379	80	67.4	32.0	99.4
1QM3	A	6	125-228	4379	80	45.8	33.3	79.1
1QM3	A	7	125-228	4379	80	63.0	47.1	110.1
1QM3	A	8	125-228	4379	80	77.0	58.4	135.4
1QM3	A	9	125-228	4379	80	81.5	53.7	135.2
1QM3	A	10	125-228	4379	80	66.8	44.4	111.2
1QM3	A	11	125-228	4379	80	68.1	34.1	102.2
1QM3	A	12	125-228	4379	80	59.4	53.5	112.9
1QM3	A	13	125-228	4379	80	33.8	40.4	74.2
1QM3	A	14	125-228	4379	80	77.0	55.2	132.2
1QM3	A	15	125-228	4379	80	66.1	56.8	122.9
1QM3	A	16	125-228	4379	80	71.3	62.9	134.2
1QM3	A	17	125-228	4379	80	68.9	50.5	119.4
1QM3	A	18	125-228	4379	80	52.5	55.0	107.5
1QM3	A	19	125-228	4379	80	70.0	44.6	114.6
1QM3	A	20	125-228	4379	80	44.4	36.2	80.6
1QM9	A	1	2-198	4343	88	57.9	15.0	72.9
1QND	A	1	1-123	4438	79	56.9	33.7	90.6
1QND	A	2	1-123	4438	79	60.6	42.0	102.6
1QND	A	3	1-123	4438	79	53.6	31.2	84.8
1QND	A	4	1-123	4438	79	69.3	32.7	102.0
1QND	A	5	1-123	4438	79	77.0	32.4	109.4
1QND	A	6	1-123	4438	79	27.2	34.5	61.7
1QND	A	7	1-123	4438	79	73.5	36.2	109.7
1QND	A	8	1-123	4438	79	49.4	37.6	87.0
1QND	A	9	1-123	4438	79	53.4	36.9	90.3
1QND	A	10	1-123	4438	79	68.9	32.2	101.1
1QND	A	11	1-123	4438	79	66.1	28.9	95.0
1QND	A	12	1-123	4438	79	61.0	43.5	104.5
1QND	A	13	1-123	4438	79	67.4	49.0	116.4
1QND	A	14	1-123	4438	79	36.1	35.6	71.7
1QND	A	15	1-123	4438	79	68.3	38.1	106.4
1QND	A	16	1-123	4438	79	62.1	29.2	91.3
1QND	A	17	1-123	4438	79	50.3	22.8	73.1
1QND	A	18	1-123	4438	79	63.0	54.0	117.0
1QND	A	19	1-123	4438	79	57.0	31.4	88.4
1QND	A	20	1-123	4438	79	51.4	32.0	83.4
1QZP	A	1	12-76	5968	98	13.2	44.6	57.8
1QZP	A	2	12-76	5968	98	28.3	67.5	95.8
1QZP	A	3	12-76	5968	98	13.0	73.6	86.6
1QZP	A	4	12-76	5968	98	10.4	72.0	82.4
1QZP	A	5	12-76	5968	98	54.1	42.3	96.4
1QZP	A	6	12-76	5968	98	23.8	74.8	98.6
1QZP	A	7	12-76	5968	98	38.5	65.8	104.3
1QZP	A	8	12-76	5968	98	11.4	64.7	76.1
1QZP	A	9	12-76	5968	98	44.7	37.6	82.3
1QZP	A	10	12-76	5968	98	7.3	70.5	77.8
1QZP	A	11	12-76	5968	98	35.9	66.5	102.4
1QZP	A	12	12-76	5968	98	42.3	67.0	109.3
1QZP	A	13	12-76	5968	98	13.5	71.5	85.0
1R6H	A	1	4-172	5455	91	59.6	36.7	96.3
1R6H	A	2	4-172	5455	91	55.2	26.7	81.9
1R6H	A	3	4-172	5455	91	36.5	28.4	64.9
1R6H	A	4	4-172	5455	91	60.8	29.0	89.8
1R6H	A	5	4-172	5455	91	64.8	24.5	89.3
1R6H	A	6	4-172	5455	91	56.2	23.8	80.0
1R6H	A	7	4-172	5455	91	66.1	29.8	95.9
1R6H	A	8	4-172	5455	91	57.9	33.9	91.8
1R6H	A	9	4-172	5455	91	71.8	30.0	101.8
1R6H	A	10	4-172	5455	91	71.3	31.8	103.1
1R6H	A	11	4-172	5455	91	72.4	26.6	99.0
1R6H	A	12	4-172	5455	91	65.2	28.5	93.7
1R6H	A	13	4-172	5455	91	52.7	27.1	79.8
1R6H	A	14	4-172	5455	91	54.3	32.7	87.0
1R6H	A	15	4-172	5455	91	64.8	29.2	94.0
1R6H	A	16	4-172	5455	91	67.9	30.3	98.2
1R6H	A	17	4-172	5455	91	51.4	35.8	87.2
1R6H	A	18	4-172	5455	91	68.1	32.9	101.0
1R6H	A	19	4-172	5455	91	68.3	24.5	92.8
1R6H	A	20	4-172	5455	91	68.9	21.4	90.3
1R79	A	1	8-78	10098	97	37.4	30.3	67.7
1R79	A	2	8-78	10098	97	82.1	16.4	98.5
1R79	A	3	8-78	10098	97	81.3	7.5	88.8
1R79	A	4	8-78	10098	97	76.2	6.3	82.5
1R79	A	5	8-78	10098	97	84.1	9.4	93.5
1R79	A	6	8-78	10098	97	93.5	37.2	130.7
1R79	A	7	8-78	10098	97	81.9	14.4	96.3
1R79	A	8	8-78	10098	97	66.3	11.1	77.4
1R79	A	9	8-78	10098	97	93.4	16.2	109.6
1R79	A	10	8-78	10098	97	62.8	22.4	85.2
1R79	A	11	8-78	10098	97	93.3	16.6	109.9
1R79	A	12	8-78	10098	97	85.3	4.6	89.9
1R79	A	13	8-78	10098	97	84.5	6.3	90.8
1R79	A	14	8-78	10098	97	92.3	8.0	100.3
1R79	A	15	8-78	10098	97	76.4	19.6	96.0
1R79	A	16	8-78	10098	97	95.6	9.2	104.8
1R79	A	17	8-78	10098	97	86.7	17.3	104.0
1R79	A	18	8-78	10098	97	64.8	14.9	79.7
1R79	A	19	8-78	10098	97	97.5	19.7	117.2
1R79	A	20	8-78	10098	97	80.2	17.6	97.8
1RG6	A	1	5-71	6002	98	20.2	44.6	64.8
1RG6	A	2	5-71	6002	98	15.8	47.1	62.9
1RG6	A	3	5-71	6002	98	22.3	40.4	62.7
1RG6	A	4	5-71	6002	98	20.7	37.6	58.3
1RG6	A	5	5-71	6002	98	16.5	34.9	51.4
1RG6	A	6	5-71	6002	98	26.0	32.4	58.4
1RG6	A	7	5-71	6002	98	29.0	36.7	65.7
1RG6	A	8	5-71	6002	98	20.3	70.0	90.3
1RG6	A	9	5-71	6002	98	25.2	41.6	66.8
1RG6	A	10	5-71	6002	98	39.0	45.6	84.6
1RG6	A	11	5-71	6002	98	35.1	42.0	77.1
1RG6	A	12	5-71	6002	98	23.5	46.6	70.1
1RG6	A	13	5-71	6002	98	16.7	48.5	65.2
1RG6	A	14	5-71	6002	98	28.0	45.1	73.1
1RG6	A	15	5-71	6002	98	36.1	49.2	85.3
1RG6	A	16	5-71	6002	98	44.2	34.9	79.1
1RG6	A	17	5-71	6002	98	16.6	39.7	56.3
1RG6	A	18	5-71	6002	98	20.3	50.2	70.5
1RG6	A	19	5-71	6002	98	24.0	41.8	65.8
1RG6	A	20	5-71	6002	98	19.6	35.8	55.4
1RGW	A	1	1-85	5696	98	4.6	46.8	51.4
1RGW	A	2	1-85	5696	98	7.8	59.6	67.4
1RGW	A	3	1-85	5696	98	7.3	68.2	75.5
1RGW	A	4	1-85	5696	98	3.9	65.3	69.2
1RGW	A	5	1-85	5696	98	11.4	36.4	47.8
1RGW	A	6	1-85	5696	98	6.3	63.4	69.7
1RGW	A	7	1-85	5696	98	9.0	79.2	88.2
1RGW	A	8	1-85	5696	98	8.4	82.6	91.0
1RGW	A	9	1-85	5696	98	15.2	77.9	93.1
1RGW	A	10	1-85	5696	98	6.9	57.9	64.8
1RGW	A	11	1-85	5696	98	16.3	72.7	89.0
1RGW	A	12	1-85	5696	98	6.9	75.3	82.2
1RGW	A	13	1-85	5696	98	26.1	91.2	117.3
1RGW	A	14	1-85	5696	98	3.5	75.8	79.3
1RGW	A	15	1-85	5696	98	4.0	83.9	87.9
1RGW	A	16	1-85	5696	98	12.4	87.1	99.5
1RGW	A	17	1-85	5696	98	12.4	72.7	85.1
1RGW	A	18	1-85	5696	98	7.3	54.8	62.1
1RGW	A	19	1-85	5696	98	18.1	85.8	103.9
1RGW	A	20	1-85	5696	98	14.2	93.9	108.1
1RJA	A	1	1-100	4902	99	15.2	7.9	23.1
1RJA	A	2	1-100	4902	99	10.1	12.9	23.0
1RJA	A	3	1-100	4902	99	9.5	18.6	28.1
1RJA	A	4	1-100	4902	99	5.2	26.2	31.4
1RJA	A	5	1-100	4902	99	7.0	13.9	20.9
1RJA	A	6	1-100	4902	99	10.6	16.9	27.5
1RJA	A	7	1-100	4902	99	11.7	29.4	41.1
1RJA	A	8	1-100	4902	99	13.3	15.4	28.7
1RJA	A	9	1-100	4902	99	11.2	13.7	24.9
1RJA	A	10	1-100	4902	99	10.1	20.7	30.8
1RJA	A	11	1-100	4902	99	14.3	26.2	40.5
1RJA	A	12	1-100	4902	99	10.2	21.4	31.6
1RJA	A	13	1-100	4902	99	21.8	15.0	36.8
1RJA	A	14	1-100	4902	99	8.2	23.8	32.0
1RJA	A	15	1-100	4902	99	11.7	20.2	31.9
1RJA	A	16	1-100	4902	99	6.9	18.7	25.6
1RJA	A	17	1-100	4902	99	7.7	31.4	39.1
1RJA	A	18	1-100	4902	99	6.4	17.8	24.2
1RJA	A	19	1-100	4902	99	19.0	22.2	41.2
1RJA	A	20	1-100	4902	99	14.9	11.6	26.5
1RJA	A	21	1-100	4902	99	12.7	26.2	38.9
1RJH	A	1	64-181	6007	93	47.2	61.4	108.6
1RJH	A	2	64-181	6007	93	58.6	41.4	100.0
1RJH	A	3	64-181	6007	93	51.4	57.6	109.0
1RJH	A	4	64-181	6007	93	43.4	58.4	101.8
1RJH	A	5	64-181	6007	93	66.3	40.9	107.2
1RJH	A	6	64-181	6007	93	76.2	66.8	143.0
1RJH	A	7	64-181	6007	93	36.7	56.6	93.3
1RJH	A	8	64-181	6007	93	51.2	59.4	110.6
1RJH	A	9	64-181	6007	93	24.7	73.9	98.6
1RJH	A	10	64-181	6007	93	42.9	54.2	97.1
1RJH	A	11	64-181	6007	93	67.9	75.6	143.5
1RJH	A	12	64-181	6007	93	66.8	56.0	122.8
1RJH	A	13	64-181	6007	93	66.6	73.9	140.5
1RJH	A	14	64-181	6007	93	52.0	31.6	83.6
1RJH	A	15	64-181	6007	93	35.8	77.5	113.3
1RJH	A	16	64-181	6007	93	53.6	90.9	144.5
1RJH	A	17	64-181	6007	93	44.7	65.0	109.7
1RJH	A	18	64-181	6007	93	82.8	69.8	152.6
1RJH	A	19	64-181	6007	93	57.0	71.5	128.5
1RJH	A	20	64-181	6007	93	70.6	55.8	126.4
1RK7	A	1	1-153	4202	96	9.3	1.6	10.9
1RK7	A	2	1-153	4202	96	12.9	1.6	14.5
1RK7	A	3	1-153	4202	96	29.3	2.2	31.5
1RK7	A	4	1-153	4202	96	13.6	1.2	14.8
1RK7	A	5	1-153	4202	96	10.9	2.4	13.3
1RK7	A	6	1-153	4202	96	13.8	2.3	16.1
1RK7	A	7	1-153	4202	96	17.0	1.5	18.5
1RK7	A	8	1-153	4202	96	13.8	2.5	16.3
1RK7	A	9	1-153	4202	96	8.3	1.3	9.6
1RK7	A	10	1-153	4202	96	9.3	1.3	10.6
1RK7	A	11	1-153	4202	96	17.8	1.2	19.0
1RK7	A	12	1-153	4202	96	21.4	5.6	27.0
1RK7	A	13	1-153	4202	96	11.5	0.5	12.0
1RK7	A	14	1-153	4202	96	22.1	1.3	23.4
1RK7	A	15	1-153	4202	96	15.7	2.2	17.9
1RK7	A	16	1-153	4202	96	5.7	0.9	6.6
1RK7	A	17	1-153	4202	96	6.5	1.0	7.5
1RK7	A	18	1-153	4202	96	6.5	0.4	6.9
1RK7	A	19	1-153	4202	96	8.9	1.6	10.5
1RK7	A	20	1-153	4202	96	14.0	1.7	15.7
1RK7	A	21	1-153	4202	96	6.8	0.7	7.5
1RK7	A	22	1-153	4202	96	9.9	2.2	12.1
1RK7	A	23	1-153	4202	96	5.7	0.8	6.5
1RK7	A	24	1-153	4202	96	8.1	0.8	8.9
1RK7	A	25	1-153	4202	96	8.4	0.9	9.3
1RK7	A	26	1-153	4202	96	12.8	1.9	14.7
1RK7	A	27	1-153	4202	96	9.0	1.3	10.3
1RK7	A	28	1-153	4202	96	12.6	1.5	14.1
1RK7	A	29	1-153	4202	96	6.6	1.0	7.6
1RK7	A	30	1-153	4202	96	12.6	1.8	14.4
1RK9	A	1	2-110	6049	81	26.4	71.3	97.7
1RL1	A	1	138-229	6012	97	21.9	34.3	56.2
1RL1	A	2	138-229	6012	97	5.5	54.0	59.5
1RL1	A	3	138-229	6012	97	8.9	91.7	100.6
1RL1	A	4	138-229	6012	97	12.4	79.0	91.4
1RL1	A	5	138-229	6012	97	3.3	34.3	37.6
1RL1	A	6	138-229	6012	97	6.8	33.5	40.3
1RL1	A	7	138-229	6012	97	8.1	50.9	59.0
1RL1	A	8	138-229	6012	97	12.7	71.7	84.4
1RL1	A	9	138-229	6012	97	1.3	73.1	74.4
1RL1	A	10	138-229	6012	97	3.6	92.3	95.9
1RL1	A	11	138-229	6012	97	3.8	69.8	73.6
1RL1	A	12	138-229	6012	97	4.3	86.2	90.5
1RL1	A	13	138-229	6012	97	2.3	35.1	37.4
1RL1	A	14	138-229	6012	97	7.0	87.2	94.2
1RL1	A	15	138-229	6012	97	5.9	70.8	76.7
1RL1	A	16	138-229	6012	97	7.2	76.3	83.5
1RL1	A	17	138-229	6012	97	1.6	94.2	95.8
1RL1	A	18	138-229	6012	97	7.0	90.0	97.0
1RL1	A	19	138-229	6012	97	9.7	79.5	89.2
1RL1	A	20	138-229	6012	97	10.0	94.0	104.0
1RSF	A	1	21-144	5516	97	55.8	55.8	111.6
1RSF	A	2	21-144	5516	97	58.4	80.5	138.9
1RSF	A	3	21-144	5516	97	62.4	62.9	125.3
1RSF	A	4	21-144	5516	97	65.2	48.0	113.2
1RSF	A	5	21-144	5516	97	54.7	46.4	101.1
1RSF	A	6	21-144	5516	97	45.5	88.6	134.1
1RSF	A	7	21-144	5516	97	75.2	65.0	140.2
1RSF	A	8	21-144	5516	97	54.3	64.7	119.0
1RSF	A	9	21-144	5516	97	51.9	54.5	106.4
1RSF	A	10	21-144	5516	97	61.7	44.9	106.6
1RSF	A	11	21-144	5516	97	56.7	30.0	86.7
1RSF	A	12	21-144	5516	97	34.8	65.0	99.8
1RSF	A	13	21-144	5516	97	58.1	51.6	109.7
1RSF	A	14	21-144	5516	97	53.4	65.5	118.9
1RSF	A	15	21-144	5516	97	55.6	46.1	101.7
1RSF	A	16	21-144	5516	97	41.9	50.7	92.6
1RSF	A	17	21-144	5516	97	61.5	52.9	114.4
1RSF	A	18	21-144	5516	97	54.5	69.0	123.5
1RSF	A	19	21-144	5516	97	50.3	38.1	88.4
1RSF	A	20	21-144	5516	97	41.7	51.6	93.3
1RSF	A	21	21-144	5516	97	56.9	89.8	146.7
1RSF	A	22	21-144	5516	97	69.3	72.5	141.8
1RSF	A	23	21-144	5516	97	75.2	61.4	136.6
1RSF	A	24	21-144	5516	97	49.2	54.5	103.7
1RSF	A	25	21-144	5516	97	58.8	35.6	94.4
1RSF	A	26	21-144	5516	97	59.9	58.6	118.5
1RSF	A	27	21-144	5516	97	60.8	83.7	144.5
1RSF	A	28	21-144	5516	97	58.1	74.1	132.2
1RSF	A	29	21-144	5516	97	43.2	45.6	88.8
1RSF	A	30	21-144	5516	97	78.4	55.2	133.6
1RW2	A	1	8-152	5907	99	92.4	49.7	142.1
1RW2	A	2	8-152	5907	99	97.2	50.2	147.4
1RW2	A	3	8-152	5907	99	95.6	47.3	142.9
1RW2	A	4	8-152	5907	99	94.0	46.1	140.1
1RW2	A	5	8-152	5907	99	97.2	47.3	144.5
1RW2	A	6	8-152	5907	99	91.4	36.7	128.1
1RW2	A	7	8-152	5907	99	96.2	43.5	139.7
1RW2	A	8	8-152	5907	99	95.7	51.2	146.9
1RW2	A	9	8-152	5907	99	96.3	39.2	135.5
1RW2	A	10	8-152	5907	99	98.0	47.8	145.8
1RW5	A	1	1-199	6643	79	60.3	59.1	119.4
1RW5	A	2	1-199	6643	79	37.0	49.2	86.2
1RW5	A	3	1-199	6643	79	65.0	56.0	121.0
1RW5	A	4	1-199	6643	79	81.3	56.0	137.3
1RW5	A	5	1-199	6643	79	52.0	55.2	107.2
1RW5	A	6	1-199	6643	79	43.8	50.5	94.3
1RW5	A	7	1-199	6643	79	73.1	52.1	125.2
1RW5	A	8	1-199	6643	79	65.5	52.4	117.9
1RW5	A	9	1-199	6643	79	60.3	53.5	113.8
1RW5	A	10	1-199	6643	79	43.2	52.6	95.8
1RW5	A	11	1-199	6643	79	72.8	57.4	130.2
1RW5	A	12	1-199	6643	79	63.5	54.8	118.3
1RW5	A	13	1-199	6643	79	53.6	56.6	110.2
1RW5	A	14	1-199	6643	79	70.8	50.5	121.3
1RW5	A	15	1-199	6643	79	75.6	57.1	132.7
1RW5	A	16	1-199	6643	79	64.3	55.0	119.3
1RW5	A	17	1-199	6643	79	51.6	49.0	100.6
1RW5	A	18	1-199	6643	79	72.4	55.8	128.2
1RW5	A	19	1-199	6643	79	78.6	48.0	126.6
1RW5	A	20	1-199	6643	79	66.3	54.8	121.1
1RXR	A	1	130-212	4153	80	51.0	94.5	145.5
1RXR	A	2	130-212	4153	80	84.6	92.5	177.1
1RXR	A	3	130-212	4153	80	47.8	94.1	141.9
1RXR	A	4	130-212	4153	80	74.1	97.4	171.5
1RXR	A	5	130-212	4153	80	32.8	97.8	130.6
1RXR	A	6	130-212	4153	80	71.3	97.3	168.6
1RXR	A	7	130-212	4153	80	68.9	71.0	139.9
1RXR	A	8	130-212	4153	80	44.7	90.3	135.0
1RXR	A	9	130-212	4153	80	73.7	96.7	170.4
1RXR	A	10	130-212	4153	80	70.8	97.9	168.7
1RXR	A	11	130-212	4153	80	72.6	96.9	169.5
1RXR	A	12	130-212	4153	80	72.6	98.5	171.1
1RXR	A	13	130-212	4153	80	56.7	66.0	122.7
1RXR	A	14	130-212	4153	80	57.5	92.4	149.9
1RXR	A	15	130-212	4153	80	57.5	98.1	155.6
1RXR	A	16	130-212	4153	80	58.4	98.9	157.3
1RXR	A	17	130-212	4153	80	77.6	97.3	174.9
1RXR	A	18	130-212	4153	80	59.2	94.6	153.8
1RXR	A	19	130-212	4153	80	56.2	79.0	135.2
1RXR	A	20	130-212	4153	80	65.2	96.9	162.1
1RYU	A	1	1-120	5748	80	70.0	13.5	83.5
1RYU	A	2	1-120	5748	80	82.4	34.3	116.7
1RYU	A	3	1-120	5748	80	70.6	39.7	110.3
1RYU	A	4	1-120	5748	80	71.0	28.4	99.4
1RYU	A	5	1-120	5748	80	39.0	26.7	65.7
1RYU	A	6	1-120	5748	80	79.8	37.9	117.7
1RYU	A	7	1-120	5748	80	62.6	47.1	109.7
1RYU	A	8	1-120	5748	80	58.4	27.1	85.5
1S6O	A	1	1-72	6130	97	10.2	78.6	88.8
1S6O	A	2	1-72	6130	97	10.2	78.6	88.8
1S6O	A	3	1-72	6130	97	11.3	90.4	101.7
1S6O	A	4	1-72	6130	97	33.3	74.4	107.7
1S6O	A	5	1-72	6130	97	16.3	59.9	76.2
1S6O	A	6	1-72	6130	97	9.7	91.3	101.0
1S6O	A	7	1-72	6130	97	35.0	70.5	105.5
1S6O	A	8	1-72	6130	97	40.4	85.4	125.8
1S6O	A	9	1-72	6130	97	16.9	75.6	92.5
1S6O	A	10	1-72	6130	97	11.7	85.6	97.3
1S6O	A	11	1-72	6130	97	11.2	71.0	82.2
1S6O	A	12	1-72	6130	97	10.6	67.8	78.4
1S6O	A	13	1-72	6130	97	8.6	74.1	82.7
1S6O	A	14	1-72	6130	97	7.5	71.7	79.2
1S6O	A	15	1-72	6130	97	3.9	69.0	72.9
1S6O	A	16	1-72	6130	97	6.4	39.7	46.1
1S6O	A	17	1-72	6130	97	28.5	87.4	115.9
1S6O	A	18	1-72	6130	97	26.9	86.4	113.3
1S6O	A	19	1-72	6130	97	31.2	46.6	77.8
1S6O	A	20	1-72	6130	97	9.8	97.3	107.1
1S6O	A	21	1-72	6130	97	19.9	66.8	86.7
1S6O	A	22	1-72	6130	97	28.6	75.6	104.2
1S6O	A	23	1-72	6130	97	21.6	80.0	101.6
1S6O	A	24	1-72	6130	97	15.4	62.2	77.6
1S6O	A	25	1-72	6130	97	7.7	66.0	73.7
1S6O	A	26	1-72	6130	97	14.8	82.0	96.8
1S6O	A	27	1-72	6130	97	19.8	65.3	85.1
1S6O	A	28	1-72	6130	97	14.0	61.2	75.2
1S6O	A	29	1-72	6130	97	26.4	46.4	72.8
1S6O	A	30	1-72	6130	97	10.4	72.5	82.9
1S6U	A	1	1-72	6129	81	21.0	91.5	112.5
1S6U	A	2	1-72	6129	81	16.6	77.9	94.5
1S6U	A	3	1-72	6129	81	17.4	91.3	108.7
1S6U	A	4	1-72	6129	81	9.6	86.4	96.0
1S6U	A	5	1-72	6129	81	31.2	73.4	104.6
1S6U	A	6	1-72	6129	81	49.0	77.5	126.5
1S6U	A	7	1-72	6129	81	11.2	98.6	109.8
1S6U	A	8	1-72	6129	81	14.5	97.1	111.6
1S6U	A	9	1-72	6129	81	40.2	89.1	129.3
1S6U	A	10	1-72	6129	81	8.9	99.7	108.6
1S6U	A	11	1-72	6129	81	35.8	71.7	107.5
1S6U	A	12	1-72	6129	81	51.9	96.9	148.8
1S6U	A	13	1-72	6129	81	24.6	86.9	111.5
1S6U	A	14	1-72	6129	81	33.4	99.3	132.7
1S6U	A	15	1-72	6129	81	37.9	95.8	133.7
1S6U	A	16	1-72	6129	81	24.3	93.2	117.5
1S6U	A	17	1-72	6129	81	26.6	99.3	125.9
1S6U	A	18	1-72	6129	81	50.3	86.7	137.0
1S6U	A	19	1-72	6129	81	35.4	88.3	123.7
1S6U	A	20	1-72	6129	81	30.4	96.5	126.9
1S6U	A	21	1-72	6129	81	34.0	97.5	131.5
1S6U	A	22	1-72	6129	81	10.1	84.8	94.9
1S6U	A	23	1-72	6129	81	12.4	88.4	100.8
1S6U	A	24	1-72	6129	81	24.7	98.8	123.5
1S6U	A	25	1-72	6129	81	37.4	86.4	123.8
1S6U	A	26	1-72	6129	81	23.2	92.1	115.3
1S6U	A	27	1-72	6129	81	17.4	72.2	89.6
1S6U	A	28	1-72	6129	81	11.4	96.5	107.9
1S6U	A	29	1-72	6129	81	8.9	95.6	104.5
1S6U	A	30	1-72	6129	81	78.8	71.5	150.3
1S79	A	1	105-202	5719	97	53.4	23.3	76.7
1S79	A	2	105-202	5719	97	59.0	23.2	82.2
1S79	A	3	105-202	5719	97	48.0	22.5	70.5
1S79	A	4	105-202	5719	97	64.5	26.1	90.6
1S79	A	5	105-202	5719	97	54.1	40.4	94.5
1S79	A	6	105-202	5719	97	66.8	21.1	87.9
1S79	A	7	105-202	5719	97	35.1	23.6	58.7
1S79	A	8	105-202	5719	97	64.1	20.0	84.1
1S79	A	9	105-202	5719	97	67.2	27.4	94.6
1S79	A	10	105-202	5719	97	79.6	28.2	107.8
1S79	A	11	105-202	5719	97	75.8	23.8	99.6
1S79	A	12	105-202	5719	97	64.1	21.0	85.1
1S79	A	13	105-202	5719	97	54.1	19.0	73.1
1S79	A	14	105-202	5719	97	54.5	28.0	82.5
1S79	A	15	105-202	5719	97	49.0	32.4	81.4
1S79	A	16	105-202	5719	97	72.8	12.0	84.8
1S79	A	17	105-202	5719	97	64.1	22.1	86.2
1S79	A	18	105-202	5719	97	41.0	29.6	70.6
1S79	A	19	105-202	5719	97	70.6	24.5	95.1
1S79	A	20	105-202	5719	97	43.6	23.9	67.5
1S7A	A	1	1-103	6044	95	26.3	28.5	54.8
1S7A	A	2	1-103	6044	95	21.5	21.4	42.9
1S7A	A	3	1-103	6044	95	30.1	42.7	72.8
1S7A	A	4	1-103	6044	95	22.1	37.6	59.7
1S7A	A	5	1-103	6044	95	41.3	41.8	83.1
1S7A	A	6	1-103	6044	95	37.5	49.0	86.5
1S7A	A	7	1-103	6044	95	35.3	46.4	81.7
1S7A	A	8	1-103	6044	95	50.1	33.1	83.2
1S7A	A	9	1-103	6044	95	33.8	42.0	75.8
1S7A	A	10	1-103	6044	95	19.4	40.9	60.3
1S7A	A	11	1-103	6044	95	8.3	26.6	34.9
[truncated: 25,258 more rows]
